# Supplementary material for: ARID1A deficiency weakens BRG1-RAD21 interaction that jeopardizes chromatin compactness and drives liver cancer cell metastasis
Source: Cell Death Dis. 2021 Oct 23;12(11):990. doi: 10.1038/s41419-021-04291-6 (PMC8542038; doi:10.1038/s41419-021-04291-6)
Supplement: Supplementary file 9 — Table S1 [file 41419_2021_4291_MOESM9_ESM.xlsx]

## Sheet: S1.1 shRNA+sgRNA+PMP22
Table S1.1 Sequence information of shRNA, sgRNA and primers for the full length of PMP22
shNC	TTCTCCGAACGTGTCACGT
human-shARID1A-1	CCTCTCTTATACACAGCAGAT
human-shARID1A-2	GCCTGATCTATCTGGTTCAAT
human-shGSC-1	CAGACAGACGATGCTACTTTC
human-shGSC-2	GCACCAGATGCTGCCCTACAT
human-sgARID1A-1	GCCCGGCCCTGCATGGTCAT
human-sgARID1A-2	GAGCCAAATAAGGATCCTTA
PMP22-Full-F	TGCTCTAGAATGCTCCTCCTGTTGCTGAGTATC
PMP22-Full-R	CCGGAATTCTCATTCGCGTTTCCGCAAGATC

## Sheet: S1.2 Hi-C
Table S1.2 Oligonucleotides for Hi-C library
BluntAdaptor-F	GCTGAGGGAC
BluntAdaptor-R	CCTCAGC
Biotinylated Bridge Adaptor-F	/5Phos/GCTGAGGGA/iBiodT/C
Biotinylated Bridge Adaptor-R	CCTCAGCT
SeqAdapter-F	ACACTCTTTCCCTACACGACGCTCTTCCGATCT
SeqAdapter-R	/5Phos/GATCGGAAGAGCACACGTCTGAACTCCAGTCAC
SeqPrimer-F	AATGATACGGCGACCACCGAGATCTACACTCTTTCCCTACACGACGCTCTTCCGATCT
SeqPrimer-R	CAAGCAGAAGACGGCATACGAGATGTGACTGGAGTTCAGACGTGTGCT

## Sheet: S1.3 qRT-PCR
Table S1.3 Primer sequences for quantitative Real-Time PCR
Arid1a-F	CTTCAACCTCAGCCAGCTCCCA
Arid1a-R	GGTCCCCTACCTCATACTCCTTT
Pmp22-F	AGGAGTATCCACTGCCCGAAT
Pmp22-R	CGTCTACAGGGTCAAGTGTTCAG
Plcb4-F	GGACAAGTGCTAGAATGTTCCC
Plcb4-R	GAAGCCGATATTCACCAGATCC
Atg10-F	CTCGCTTTAGTGAACGATGAATG
Atg10-R	GCTCCTGAATTTGACTGTGGG
Hoxd11-F	AAAAGACTCCAACTCTCTCGGA
Hoxd11-R	AGACGGTCCCTGTTCAGTTTC
Gsc-F	CCCCGGTTCTGTACTGGTG
Gsc-R	TCTGGGTACTTCGTCTCCTGG
Cd83-F	AGCTACAGAGTCAACTTTCAGGA
Cd83-R	GCTTGTTCCGTACCAGGTTTAG
Mia-F	CCTCGTTCTTCACTTGGTCATT
Mia-R	CTTGGGCATAGCTCGATCAG
Six2-F	GCTTGCTTTCCGTGCTTGAT
Six2-R	AGGATACCGAGCAGACCATTGT
Rnf125-F	TGACATGAGGGCGCACATAAG
Rnf125-R	TGGTGTCGCCAAGTTCTAGC
Cdh5-F	GCACATCTACGGCTACGAGG
Cdh5-R	GCCCAAAGACCAGAACCCTA
Brg1-F	CACCTACCATGCCAACACTG
Brg1-R	CGCTTGTCCTTCTTCTGGTC
Gapdh-F	AAATGGTGAAGGTCGGTGTG
Gapdh-R	TGAAGGGGTCGTTGATGG

## Sheet: S1.4 3C+ChIP-qPCR
Table S1.4 Primers for 3C and ChIP-qPCR assay
mP22E-F1	AGATGGAATCTCAGGGTTGTTTTGATTTGCAT
mP22E-F2	AATTTCTAATATTTATCAATTTATTTATTCTTTGTTATACTAGCCTGGAAT
mP22E-F3	ACTCTTACATCCAGTTACTCTTGTGACAATCGCC
mP22E-F4	AAATGTTTTCCCATCGTGTGTCTCAGCCTT
mP22E-F5	CTCACTGGCTTGGCGGTATCTGCTCTTG
mP22E-F6	TATCTCCTCTTTCCAGTTCCTGCTCCCACA
mP22E-F7	TATTGAGAAAACAAAGGTTGGCGTAGTTATGCC
mP22E-F8	CCAAGCAGAGCAATTCAGTCAGAACTGGAG
mP22E-F9	CAGTTTCTTGTGTGTTTGTTGAGGAATGATGAC
mP22E-F10	AGCAGATTTAGTGGGGCTAAACAAGGAGAAGG
mP22E-F11	TGAAGACACATCTCTATCTTTCTTTGCCTGCCTA
mP22P-R	GACTGGAGGGAAGGAGACAGTGCGTAAAGA
mGsc-chipF	AAGAAAAGGACCAAATCTGGTTCTG
mGsc-chipR	TCCGACCGGCTCAACCTCT
hP22E-F1	GGTCAGATGAGATAAGCAGAAGAGGCAAAGGAG
hP22E-F2	TCCACCCTCCAGAGCCAGAGGAAACAG
hP22E-F3	GGAAGGTCAGGGCTTGCAGTGTTTTCTTG
hP22E-F4	GAACACGGAGGCTTCTGAATTTTAACTGTCTTGTT
hP22E-F5	ACAAGGTTTCATTTCTTCTTTCAACAAAGTGTGAATC
hP22E-F6	CGTTAGATGACTATTTGAGCATTATTTCTTCCCTAGCC
hP22E-F7	CCTCTGGCTCTTGTGCTTTTATGTTGGGAC
hP22E-F8	CAATGGCACAACCTCTGCTCATTGCAAC
hP22E-F9	GCTGGGACTCGCAGGTCTGGCTAACAC
hP22E-F10	AGAAGGGACGGGAGGCACAAGTTCAAAA
hP22E-F11	GCTGAGAGCTCCCAGCTTCTTTCACGAG
hP22E-F12	CTGGCCAAAATCTCTGCAATCTCATGAGAGA
hP22E-F13	TGGGGAAGAGGAGAACCAAATGAAACAGC
hP22E-F14	GAACTTTGAGATTGTTTCTAGTCTGTAGCCCTTGC
hP22P-R	CTACTCCCCTCACCCCTACCTCCACCCCATA
hGSC-chipF	CCGACCAAACCGAAAGAGAGC
hGSC-chipR	GGTTGAGTTCAGCGAACGCTG
mP22-EF	GGAAGACAGGAAAACAGAGCG
mP22-ER	GGACAAGTGAGATGAGGCACAC
hP22-EF	CAAGGCAGAGAATATGGGGTG
hP22-ER	CTCTGAGCATGTGTGTGGGAAC
