# Supplementary material for: ARID1A deficiency weakens BRG1-RAD21 interaction that jeopardizes chromatin compactness and drives liver cancer cell metastasis
Source: Cell Death Dis. 2021 Oct 23;12(11):990. doi: 10.1038/s41419-021-04291-6 (PMC8542038; doi:10.1038/s41419-021-04291-6)
Supplement: Supplementary file 10 — Table S2 [file 41419_2021_4291_MOESM10_ESM.xlsx]

## Sheet: Datasets Information
Table S2 Information list of the datasets downloaded from ENCODE database
Organism	Biosample	Target	Experiment Series	Lab
Mus musculus	C57BL/6 liver male adult (8 weeks)	H3K4me3	ENCSR000CAP	Bing Ren, UCSD
Mus musculus	C57BL/6 liver male adult (8 weeks)	H3K27ac	ENCSR000CDH	Bing Ren, UCSD
Mus musculus	C57BL/6 liver male adult (8 weeks)	H3K4me1	ENCSR000CAO	Bing Ren, UCSD
Homo sapiens	HepG2	H3K4me3	ENCSR575RRX	Bradley Bernstein, Broad
Homo sapiens	HepG2	H3K27ac	ENCSR000AMO	Bradley Bernstein, Broad
Homo sapiens	HepG2	H3K4me1	ENCSR000APV	Bradley Bernstein, Broad
Homo sapiens	HepG2	CTCF	ENCSR000AMA	Bradley Bernstein, Broad
Homo sapiens	HepG2	RAD21	ENCSR054FKH	Richard Myers, HAIB
