# Supplementary material for: ARID1A deficiency weakens BRG1-RAD21 interaction that jeopardizes chromatin compactness and drives liver cancer cell metastasis
Source: Cell Death Dis. 2021 Oct 23;12(11):990. doi: 10.1038/s41419-021-04291-6 (PMC8542038; doi:10.1038/s41419-021-04291-6)
Supplement: Supplementary file 11 — Table S3 [file 41419_2021_4291_MOESM11_ESM.xlsx]

## Sheet: S3.1 GFP_500k_ABCompartment
Table S3.1 Genomic coordinates and information of A/B compartmentalization in Ad-GFP cells
Chromosome	StartPosition	EndPosition	AorB	UniqueOrConserved
chr1	0	299999	NaN	Conserved
chr1	300000	349999	A	Unique
chr1	350000	949999	B	Unique
chr1	950000	1349999	A	Unique
chr1	1350000	1399999	B	Unique
chr1	1400000	1449999	A	Unique
chr1	1450000	1599999	B	Conserved
chr1	1600000	1699999	A	Conserved
chr1	1700000	3349999	B	Unique
chr1	3350000	3449999	A	Unique
chr1	3450000	3549999	B	Unique
chr1	3550000	4049999	A	Unique
chr1	4050000	4299999	B	Unique
chr1	4300000	4599999	A	Conserved
chr1	4600000	5049999	B	Unique
chr1	5050000	5299999	A	Unique
chr1	5300000	5449999	B	Unique
chr1	5450000	5549999	A	Unique
chr1	5550000	5749999	B	Unique
chr1	5750000	6549999	A	Conserved
chr1	6550000	6599999	B	Unique
chr1	6600000	6699999	A	Unique
chr1	6700000	7099999	B	Conserved
chr1	7100000	7299999	A	Conserved
chr1	7300000	7399999	B	Conserved
chr1	7400000	7549999	A	Conserved
chr1	7550000	7749999	B	Conserved
chr1	7750000	7899999	A	Unique
chr1	7900000	8149999	B	Unique
chr1	8150000	8299999	A	Unique
chr1	8300000	8549999	B	Conserved
chr1	8550000	9399999	A	Conserved
chr1	9400000	10549999	B	Unique
chr1	10550000	10649999	A	Unique
chr1	10650000	11849999	B	Unique
chr1	11850000	11999999	A	Unique
chr1	12000000	12549999	B	Unique
chr1	12550000	12849999	A	Unique
chr1	12850000	13049999	B	Conserved
chr1	13050000	13699999	A	Conserved
chr1	13700000	13799999	B	Conserved
chr1	13800000	13949999	A	Conserved
chr1	13950000	13999999	B	Unique
chr1	14000000	14049999	A	Unique
chr1	14050000	14999999	B	Unique
chr1	15000000	15049999	A	Conserved
chr1	15050000	15099999	B	Conserved
chr1	15100000	15399999	A	Conserved
chr1	15400000	15499999	B	Conserved
chr1	15500000	15749999	A	Conserved
chr1	15750000	15899999	B	Conserved
chr1	15900000	15949999	A	Unique
chr1	15950000	15999999	B	Unique
chr1	16000000	16649999	A	Unique
chr1	16650000	16799999	B	Conserved
chr1	16800000	16899999	A	Conserved
chr1	16900000	16949999	B	Conserved
chr1	16950000	17149999	A	Unique
chr1	17150000	17199999	B	Unique
chr1	17200000	17249999	A	Unique
chr1	17250000	17699999	B	Conserved
chr1	17700000	18549999	A	Conserved
chr1	18550000	18599999	B	Conserved
chr1	18600000	18649999	A	Unique
chr1	18650000	18949999	B	Unique
chr1	18950000	18999999	A	Conserved
chr1	19000000	19099999	B	Unique
chr1	19100000	19199999	A	Unique
chr1	19200000	19249999	B	Unique
chr1	19250000	19349999	A	Unique
chr1	19350000	19449999	B	Conserved
chr1	19450000	19499999	A	Unique
chr2	0	299999	NaN	Conserved
chr2	300000	349999	A	Unique
chr2	350000	449999	B	Unique
chr2	450000	749999	A	Unique
chr2	750000	899999	B	Unique
chr2	900000	999999	A	Unique
chr2	1000000	1299999	B	Unique
chr2	1300000	1349999	A	Conserved
chr2	1350000	1649999	B	Unique
chr2	1650000	1699999	A	Unique
chr2	1700000	1799999	B	Unique
chr2	1800000	1899999	A	Conserved
chr2	1900000	2049999	B	Conserved
chr2	2050000	2099999	A	Conserved
chr2	2100000	2449999	B	Conserved
chr2	2450000	3599999	A	Unique
chr2	3600000	3749999	B	Unique
chr2	3750000	3899999	A	Conserved
chr2	3900000	4449999	B	Unique
chr2	4450000	4599999	A	Unique
chr2	4600000	4899999	B	Unique
chr2	4900000	5299999	A	Conserved
chr2	5300000	5899999	B	Conserved
chr2	5900000	6299999	A	Unique
chr2	6300000	6499999	B	Unique
chr2	6500000	6549999	A	Unique
chr2	6550000	6749999	B	Unique
chr2	6750000	6849999	A	Unique
chr2	6850000	6899999	B	Unique
chr2	6900000	7399999	A	Conserved
chr2	7400000	7549999	B	Conserved
chr2	7550000	7599999	A	Conserved
chr2	7600000	7799999	B	Unique
chr2	7800000	7899999	A	Unique
chr2	7900000	7949999	B	Unique
chr2	7950000	7999999	A	Unique
chr2	8000000	8449999	B	Unique
chr2	8450000	8499999	A	Conserved
chr2	8500000	9049999	B	Conserved
chr2	9050000	9449999	A	Conserved
chr2	9450000	9699999	B	Unique
chr2	9700000	9749999	A	Unique
chr2	9750000	10149999	B	Unique
chr2	10150000	10549999	A	Conserved
chr2	10550000	10699999	B	Unique
chr2	10700000	10999999	A	Unique
chr2	11000000	11349999	B	Conserved
chr2	11350000	12249999	A	Unique
chr2	12250000	12499999	B	Conserved
chr2	12500000	13299999	A	Conserved
chr2	13300000	13549999	B	Unique
chr2	13550000	13599999	A	Unique
chr2	13600000	13699999	B	Unique
chr2	13700000	13799999	A	Unique
chr2	13800000	14399999	B	Unique
chr2	14400000	14449999	A	Conserved
chr2	14450000	14549999	B	Conserved
chr2	14550000	14649999	A	Conserved
chr2	14650000	14799999	B	Conserved
chr2	14800000	14849999	A	Conserved
chr2	14850000	15149999	B	Conserved
chr2	15150000	15849999	A	Unique
chr2	15850000	16049999	B	Unique
chr2	16050000	16099999	A	Conserved
chr2	16100000	16349999	B	Unique
chr2	16350000	16899999	A	Unique
chr2	16900000	17299999	B	Unique
chr2	17300000	17349999	A	Unique
chr2	17350000	17549999	B	Unique
chr2	17550000	17649999	NaN	Conserved
chr2	17650000	17999999	B	Unique
chr3	0	299999	NaN	Conserved
chr3	300000	499999	B	Conserved
chr3	500000	599999	A	Conserved
chr3	600000	799999	B	Unique
chr3	800000	1049999	A	Unique
chr3	1050000	1449999	B	Conserved
chr3	1450000	1499999	A	Conserved
chr3	1500000	2149999	B	Unique
chr3	2150000	2199999	A	Unique
chr3	2200000	2699999	B	Unique
chr3	2700000	2849999	A	Conserved
chr3	2850000	2999999	B	Conserved
chr3	3000000	3099999	A	Unique
chr3	3100000	3599999	B	Unique
chr3	3600000	3899999	A	Unique
chr3	3900000	4049999	B	Conserved
chr3	4050000	4149999	A	Unique
chr3	4150000	4949999	B	Unique
chr3	4950000	4999999	A	Unique
chr3	5000000	5099999	B	Unique
chr3	5100000	5349999	A	Conserved
chr3	5350000	5549999	B	Unique
chr3	5550000	5649999	A	Unique
chr3	5650000	5699999	B	Unique
chr3	5700000	5849999	A	Unique
chr3	5850000	5999999	B	Unique
chr3	6000000	6049999	A	Conserved
chr3	6050000	6399999	B	Conserved
chr3	6400000	6749999	A	Unique
chr3	6750000	6799999	B	Conserved
chr3	6800000	6999999	A	Conserved
chr3	7000000	7899999	B	Conserved
chr3	7900000	7999999	A	Conserved
chr3	8000000	8099999	B	Unique
chr3	8100000	8149999	A	Unique
chr3	8150000	8349999	B	Unique
chr3	8350000	9049999	A	Unique
chr3	9050000	9199999	B	Unique
chr3	9200000	9299999	A	Unique
chr3	9300000	9399999	B	Unique
chr3	9400000	9849999	A	Conserved
chr3	9850000	9999999	B	Conserved
chr3	10000000	10499999	A	Unique
chr3	10500000	10549999	B	Unique
chr3	10550000	10599999	A	Unique
chr3	10600000	10749999	B	Unique
chr3	10750000	10949999	A	Unique
chr3	10950000	11599999	B	Conserved
chr3	11600000	11699999	A	Conserved
chr3	11700000	12099999	B	Conserved
chr3	12100000	12349999	A	Conserved
chr3	12350000	12399999	B	Unique
chr3	12400000	12449999	A	Unique
chr3	12450000	12599999	B	Unique
chr3	12600000	12799999	A	Conserved
chr3	12800000	12949999	B	Conserved
chr3	12950000	12999999	A	Conserved
chr3	13000000	13099999	B	Conserved
chr3	13100000	13449999	A	Unique
chr3	13450000	13499999	B	Unique
chr3	13500000	13899999	A	Conserved
chr3	13900000	14199999	B	Conserved
chr3	14200000	14699999	A	Conserved
chr3	14700000	15199999	B	Conserved
chr3	15200000	15249999	A	Unique
chr3	15250000	15949999	B	Unique
chr3	15950000	15999999	A	Conserved
chr4	0	299999	NaN	Conserved
chr4	300000	399999	A	Unique
chr4	400000	949999	B	Unique
chr4	950000	1199999	A	Unique
chr4	1200000	1599999	B	Unique
chr4	1600000	1699999	A	Unique
chr4	1700000	1949999	B	Unique
chr4	1950000	2099999	A	Unique
chr4	2100000	2649999	B	Unique
chr4	2650000	2699999	A	Unique
chr4	2700000	2749999	B	Unique
chr4	2750000	3349999	A	Unique
chr4	3350000	3449999	B	Conserved
chr4	3450000	3499999	A	Conserved
chr4	3500000	4049999	B	Conserved
chr4	4050000	4749999	A	Conserved
chr4	4750000	4799999	B	Conserved
chr4	4800000	4849999	A	Conserved
chr4	4850000	5299999	B	Conserved
chr4	5300000	5999999	A	Unique
chr4	6000000	6249999	B	Unique
chr4	6250000	6549999	A	Unique
chr4	6550000	7599999	B	Unique
chr4	7600000	7649999	A	Unique
chr4	7650000	8099999	B	Unique
chr4	8100000	8499999	A	Unique
chr4	8500000	8599999	B	Unique
chr4	8600000	8699999	A	Unique
chr4	8700000	8799999	B	Conserved
chr4	8800000	8949999	A	Conserved
chr4	8950000	9399999	B	Unique
chr4	9400000	9599999	A	Unique
chr4	9600000	9749999	B	Unique
chr4	9750000	10149999	A	Unique
chr4	10150000	10199999	B	Unique
chr4	10200000	10249999	A	Unique
chr4	10250000	10649999	B	Unique
chr4	10650000	10999999	A	Conserved
chr4	11000000	11599999	B	Conserved
chr4	11600000	12099999	A	Conserved
chr4	12100000	12299999	B	Conserved
chr4	12300000	12399999	A	Unique
chr4	12400000	12449999	B	Unique
chr4	12450000	12549999	A	Unique
chr4	12550000	12599999	B	Unique
chr4	12600000	12749999	A	Unique
chr4	12750000	12849999	B	Conserved
chr4	12850000	13099999	A	Unique
chr4	13100000	13149999	B	Unique
chr4	13150000	14199999	A	Unique
chr4	14200000	14299999	B	Unique
chr4	14300000	14349999	A	Conserved
chr4	14350000	14799999	B	Conserved
chr4	14800000	15249999	A	Conserved
chr4	15250000	15399999	B	Unique
chr4	15400000	15649999	A	Unique
chr5	0	299999	NaN	Conserved
chr5	300000	599999	A	Unique
chr5	600000	649999	B	Unique
chr5	650000	699999	A	Unique
chr5	700000	799999	B	Unique
chr5	800000	899999	A	Unique
chr5	900000	1049999	B	Unique
chr5	1050000	1399999	A	Unique
chr5	1400000	1599999	B	Unique
chr5	1600000	1849999	A	Unique
chr5	1850000	2049999	B	Unique
chr5	2050000	2149999	A	Conserved
chr5	2150000	2349999	B	Conserved
chr5	2350000	2549999	A	Unique
chr5	2550000	2949999	B	Unique
chr5	2950000	3699999	A	Unique
chr5	3700000	3799999	B	Unique
chr5	3800000	4199999	A	Unique
chr5	4200000	4349999	B	Unique
chr5	4350000	4399999	A	Conserved
chr5	4400000	4749999	B	Unique
chr5	4750000	4799999	A	Unique
chr5	4800000	5199999	B	Unique
chr5	5200000	5399999	A	Conserved
chr5	5400000	5799999	B	Unique
chr5	5800000	5849999	A	Unique
chr5	5850000	6399999	B	Unique
chr5	6400000	6649999	A	Conserved
chr5	6650000	7249999	B	Conserved
chr5	7250000	7499999	A	Conserved
chr5	7500000	7599999	B	Conserved
chr5	7600000	7749999	A	Conserved
chr5	7750000	8849999	B	Conserved
chr5	8850000	8949999	A	Unique
chr5	8950000	8999999	B	Unique
chr5	9000000	9299999	A	Unique
chr5	9300000	9599999	B	Unique
chr5	9600000	9699999	A	Conserved
chr5	9700000	9799999	B	Unique
chr5	9800000	9899999	A	Unique
chr5	9900000	9999999	B	Unique
chr5	10000000	10099999	A	Conserved
chr5	10100000	10349999	B	Conserved
chr5	10350000	10399999	A	Conserved
chr5	10400000	10549999	B	Conserved
chr5	10550000	10599999	A	Conserved
chr5	10600000	10649999	B	Conserved
chr5	10650000	10849999	A	Conserved
chr5	10850000	10999999	B	Conserved
chr5	11000000	11599999	A	Unique
chr5	11600000	11699999	B	Unique
chr5	11700000	11749999	A	Unique
chr5	11750000	11799999	B	Unique
chr5	11800000	11899999	A	Unique
chr5	11900000	11999999	B	Unique
chr5	12000000	12549999	A	Unique
chr5	12550000	12899999	B	Conserved
chr5	12900000	12999999	A	Unique
chr5	13000000	13399999	B	Unique
chr5	13400000	14049999	A	Unique
chr5	14050000	14249999	B	Unique
chr5	14250000	14499999	A	Unique
chr5	14500000	14749999	B	Unique
chr5	14750000	14799999	A	Unique
chr5	14800000	14849999	B	Unique
chr5	14850000	14949999	A	Unique
chr5	14950000	15049999	B	Unique
chr5	15050000	15149999	A	Conserved
chr6	0	299999	NaN	Conserved
chr6	300000	449999	B	Conserved
chr6	450000	649999	A	Conserved
chr6	650000	799999	B	Conserved
chr6	800000	849999	A	Conserved
chr6	850000	1249999	B	Conserved
chr6	1250000	1399999	A	Unique
chr6	1400000	1499999	B	Unique
chr6	1500000	1599999	A	Unique
chr6	1600000	1699999	B	Unique
chr6	1700000	1799999	A	Conserved
chr6	1800000	2199999	B	Conserved
chr6	2200000	2299999	A	Unique
chr6	2300000	2849999	B	Unique
chr6	2850000	3549999	A	Conserved
chr6	3550000	3649999	B	Unique
chr6	3650000	3949999	A	Unique
chr6	3950000	4249999	B	Unique
chr6	4250000	4349999	A	Unique
chr6	4350000	4749999	B	Unique
chr6	4750000	4949999	A	Unique
chr6	4950000	4999999	B	Unique
chr6	5000000	5549999	A	Unique
chr6	5550000	6549999	B	Unique
chr6	6550000	6599999	A	Unique
chr6	6600000	7099999	B	Unique
chr6	7100000	7299999	A	Conserved
chr6	7300000	8249999	B	Conserved
chr6	8250000	9499999	A	Conserved
chr6	9500000	9699999	B	Conserved
chr6	9700000	9749999	A	Conserved
chr6	9750000	9849999	B	Conserved
chr6	9850000	10099999	A	Conserved
chr6	10100000	10799999	B	Conserved
chr6	10800000	10899999	A	Conserved
chr6	10900000	11249999	B	Conserved
chr6	11250000	11649999	A	Unique
chr6	11650000	11699999	B	Unique
chr6	11700000	12099999	A	Unique
chr6	12100000	12449999	B	Unique
chr6	12450000	12549999	A	Unique
chr6	12550000	12699999	B	Unique
chr6	12700000	12749999	A	Unique
chr6	12750000	12799999	B	Unique
chr6	12800000	12849999	A	Unique
chr6	12850000	12899999	B	Unique
chr6	12900000	12949999	A	Unique
chr6	12950000	13399999	B	Unique
chr6	13400000	13549999	A	Conserved
chr6	13550000	13649999	B	Conserved
chr6	13650000	13699999	A	Conserved
chr6	13700000	14299999	B	Unique
chr6	14300000	14349999	A	Conserved
chr6	14350000	14399999	B	Unique
chr7	0	299999	NaN	Conserved
chr7	300000	399999	A	Unique
chr7	400000	449999	B	Unique
chr7	450000	499999	A	Unique
chr7	500000	1599999	B	Unique
chr7	1600000	1699999	A	Unique
chr7	1700000	1899999	B	Unique
chr7	1900000	1999999	A	Unique
chr7	2000000	2149999	B	Conserved
chr7	2150000	2199999	NaN	Conserved
chr7	2200000	2399999	B	Conserved
chr7	2400000	2599999	A	Conserved
chr7	2600000	2699999	B	Conserved
chr7	2700000	3099999	A	Conserved
chr7	3100000	3399999	B	Conserved
chr7	3400000	3449999	A	Unique
chr7	3450000	3499999	B	Unique
chr7	3500000	3549999	A	Unique
chr7	3550000	3799999	B	Unique
chr7	3800000	3849999	A	Conserved
chr7	3850000	4399999	B	Unique
chr7	4400000	4699999	A	Unique
chr7	4700000	4899999	B	Conserved
chr7	4900000	4949999	A	Unique
chr7	4950000	6549999	B	Unique
chr7	6550000	6849999	A	Unique
chr7	6850000	6999999	B	Conserved
chr7	7000000	7099999	A	Unique
chr7	7100000	7249999	B	Unique
chr7	7250000	7349999	A	Conserved
chr7	7350000	7549999	B	Conserved
chr7	7550000	7599999	A	Conserved
chr7	7600000	7899999	B	Unique
chr7	7900000	8299999	A	Unique
chr7	8300000	8349999	B	Unique
chr7	8350000	8449999	A	Conserved
chr7	8450000	8899999	B	Conserved
chr7	8900000	9049999	A	Conserved
chr7	9050000	9249999	B	Conserved
chr7	9250000	9299999	A	Conserved
chr7	9300000	9699999	B	Unique
chr7	9700000	10249999	A	Unique
chr7	10250000	10549999	B	Conserved
chr7	10550000	10599999	A	Conserved
chr7	10600000	10949999	B	Conserved
chr7	10950000	11499999	A	Conserved
chr7	11500000	11549999	B	Unique
chr7	11550000	11649999	A	Unique
chr7	11650000	11849999	B	Unique
chr7	11850000	11899999	A	Unique
chr7	11900000	12299999	B	Unique
chr7	12300000	12349999	A	Conserved
chr7	12350000	12549999	B	Conserved
chr7	12550000	12849999	A	Unique
chr7	12850000	12949999	B	Unique
chr7	12950000	13149999	A	Unique
chr7	13150000	13199999	B	Unique
chr7	13200000	13299999	A	Unique
chr7	13300000	13349999	B	Unique
chr7	13350000	13499999	A	Unique
chr7	13500000	13899999	B	Unique
chr7	13900000	13949999	A	Unique
chr7	13950000	14099999	B	Unique
chr8	0	299999	NaN	Conserved
chr8	300000	349999	A	Unique
chr8	350000	399999	B	Unique
chr8	400000	549999	A	Unique
chr8	550000	599999	B	Unique
chr8	600000	849999	A	Unique
chr8	850000	1049999	B	Unique
chr8	1050000	1199999	A	Unique
chr8	1200000	1249999	B	Unique
chr8	1250000	1399999	A	Unique
chr8	1400000	2049999	B	Unique
chr8	2050000	2099999	A	Unique
chr8	2100000	2199999	B	Unique
chr8	2200000	2699999	A	Unique
chr8	2700000	3099999	B	Unique
chr8	3100000	3199999	A	Conserved
chr8	3200000	3349999	B	Unique
chr8	3350000	3699999	A	Unique
chr8	3700000	4049999	B	Conserved
chr8	4050000	4149999	A	Conserved
chr8	4150000	4549999	B	Conserved
chr8	4550000	4899999	A	Conserved
chr8	4900000	5449999	B	Conserved
chr8	5450000	5499999	A	Conserved
chr8	5500000	6099999	B	Conserved
chr8	6100000	6199999	A	Conserved
chr8	6200000	6399999	B	Unique
chr8	6400000	6499999	A	Unique
chr8	6500000	6649999	B	Unique
chr8	6650000	6749999	A	Unique
chr8	6750000	6799999	B	Unique
chr8	6800000	7349999	A	Conserved
chr8	7350000	7849999	B	Conserved
chr8	7850000	7949999	A	Unique
chr8	7950000	8049999	B	Unique
chr8	8050000	8099999	A	Conserved
chr8	8100000	8199999	B	Unique
chr8	8200000	8699999	A	Unique
chr8	8700000	8799999	B	Unique
chr8	8800000	8849999	A	Unique
chr8	8850000	9099999	B	Unique
chr8	9100000	9149999	A	Conserved
chr8	9150000	9399999	B	Conserved
chr8	9400000	9599999	A	Conserved
chr8	9600000	10399999	B	Conserved
chr8	10400000	10749999	A	Unique
chr8	10750000	10849999	B	Unique
chr8	10850000	10899999	A	Conserved
chr8	10900000	10949999	B	Conserved
chr8	10950000	10999999	A	Unique
chr8	11000000	11049999	B	Unique
chr8	11050000	11199999	A	Unique
chr8	11200000	11399999	B	Conserved
chr8	11400000	11599999	A	Conserved
chr8	11600000	11699999	B	Unique
chr8	11700000	11749999	A	Unique
chr8	11750000	11949999	B	Unique
chr8	11950000	12599999	A	Unique
chr8	12600000	12649999	B	Unique
chr8	12650000	12849999	A	Unique
chr9	0	299999	NaN	Conserved
chr9	300000	449999	B	Unique
chr9	450000	549999	A	Unique
chr9	550000	599999	B	Unique
chr9	600000	649999	A	Unique
chr9	650000	699999	B	Unique
chr9	700000	799999	A	Unique
chr9	800000	1349999	B	Conserved
chr9	1350000	1499999	A	Conserved
chr9	1500000	2049999	B	Conserved
chr9	2050000	2399999	A	Unique
chr9	2400000	3099999	B	Unique
chr9	3100000	3149999	A	Conserved
chr9	3150000	3499999	B	Conserved
chr9	3500000	3549999	A	Conserved
chr9	3550000	3699999	B	Conserved
chr9	3700000	3749999	A	Conserved
chr9	3750000	4049999	B	Conserved
chr9	4050000	4099999	A	Unique
chr9	4100000	4149999	B	Unique
chr9	4150000	4249999	A	Unique
chr9	4250000	4299999	B	Unique
chr9	4300000	4649999	A	Unique
chr9	4650000	4949999	B	Unique
chr9	4950000	5099999	A	Unique
chr9	5100000	5449999	B	Unique
chr9	5450000	6799999	A	Conserved
chr9	6800000	6949999	B	Unique
chr9	6950000	7299999	A	Unique
chr9	7300000	7499999	B	Conserved
chr9	7500000	7549999	A	Conserved
chr9	7550000	7749999	B	Conserved
chr9	7750000	7999999	A	Unique
chr9	8000000	9399999	B	Unique
chr9	9400000	9449999	A	Unique
chr9	9450000	9549999	B	Unique
chr9	9550000	9699999	A	Conserved
chr9	9700000	9899999	B	Conserved
chr9	9900000	9949999	A	Conserved
chr9	9950000	10049999	B	Conserved
chr9	10050000	10099999	A	Conserved
chr9	10100000	10249999	B	Conserved
chr9	10250000	10449999	A	Conserved
chr9	10450000	10549999	B	Unique
chr9	10550000	10899999	A	Unique
chr9	10900000	10999999	B	Unique
chr9	11000000	11099999	A	Unique
chr9	11100000	11449999	B	Conserved
chr9	11450000	11499999	A	Conserved
chr9	11500000	11649999	B	Unique
chr9	11650000	11699999	A	Unique
chr9	11700000	11899999	B	Unique
chr9	11900000	11949999	A	Unique
chr9	11950000	11999999	B	Unique
chr9	12000000	12399999	A	Unique
chr9	12400000	12449999	B	Conserved
chr10	0	299999	NaN	Conserved
chr10	300000	399999	B	Conserved
chr10	400000	549999	A	Unique
chr10	550000	699999	B	Unique
chr10	700000	999999	A	Unique
chr10	1000000	1249999	B	Unique
chr10	1250000	2899999	A	Unique
chr10	2900000	2949999	B	Unique
chr10	2950000	3199999	A	Unique
chr10	3200000	3249999	B	Unique
chr10	3250000	3349999	A	Unique
chr10	3350000	3399999	B	Unique
chr10	3400000	3449999	A	Conserved
chr10	3450000	3699999	B	Conserved
chr10	3700000	3749999	A	Conserved
chr10	3750000	3899999	B	Conserved
chr10	3900000	4449999	A	Conserved
chr10	4450000	4499999	B	Conserved
chr10	4500000	4549999	A	Conserved
chr10	4550000	5349999	B	Conserved
chr10	5350000	5399999	A	Conserved
chr10	5400000	5649999	B	Unique
chr10	5650000	5699999	A	Unique
chr10	5700000	5799999	B	Unique
chr10	5800000	6349999	A	Conserved
chr10	6350000	6699999	B	Conserved
chr10	6700000	7149999	A	Unique
chr10	7150000	7499999	B	Conserved
chr10	7500000	8199999	A	Unique
chr10	8200000	8249999	B	Unique
chr10	8250000	8349999	A	Unique
chr10	8350000	8449999	B	Unique
chr10	8450000	8499999	A	Unique
chr10	8500000	8599999	B	Unique
chr10	8600000	8699999	A	Unique
chr10	8700000	8799999	B	Conserved
chr10	8800000	8849999	A	Conserved
chr10	8850000	9299999	B	Unique
chr10	9300000	9599999	A	Conserved
chr10	9600000	9799999	B	Unique
chr10	9800000	9999999	A	Unique
chr10	10000000	10749999	B	Unique
chr10	10750000	10949999	A	Unique
chr10	10950000	11099999	B	Unique
chr10	11100000	11199999	A	Conserved
chr10	11200000	11249999	B	Unique
chr10	11250000	11299999	A	Unique
chr10	11300000	11649999	B	Unique
chr10	11650000	11799999	A	Conserved
chr10	11800000	11999999	B	Conserved
chr10	12000000	12199999	A	Conserved
chr10	12200000	12699999	B	Conserved
chr10	12700000	12899999	A	Conserved
chr11	0	299999	NaN	Conserved
chr11	300000	749999	A	Unique
chr11	750000	849999	B	Unique
chr11	850000	899999	A	Conserved
chr11	900000	1649999	B	Conserved
chr11	1650000	1699999	A	Conserved
chr11	1700000	1999999	B	Conserved
chr11	2000000	2349999	A	Unique
chr11	2350000	2899999	B	Conserved
chr11	2900000	3099999	A	Unique
chr11	3100000	3199999	B	Unique
chr11	3200000	3299999	A	Conserved
chr11	3300000	3499999	B	Unique
chr11	3500000	3599999	A	Unique
chr11	3600000	4349999	B	Unique
chr11	4350000	4399999	A	Unique
chr11	4400000	4949999	B	Unique
chr11	4950000	5099999	A	Conserved
chr11	5100000	5149999	B	Conserved
chr11	5150000	5249999	A	Conserved
chr11	5250000	5299999	B	Conserved
chr11	5300000	5549999	A	Conserved
chr11	5550000	5749999	B	Conserved
chr11	5750000	5799999	A	Unique
chr11	5800000	5899999	B	Unique
chr11	5900000	6299999	A	Conserved
chr11	6300000	6499999	B	Unique
chr11	6500000	6549999	A	Unique
chr11	6550000	6799999	B	Unique
chr11	6800000	7099999	A	Conserved
chr11	7100000	7199999	B	Conserved
chr11	7200000	7299999	A	Conserved
chr11	7300000	7449999	B	Conserved
chr11	7450000	8049999	A	Unique
chr11	8050000	8299999	B	Unique
chr11	8300000	8899999	A	Conserved
chr11	8900000	9399999	B	Conserved
chr11	9400000	10449999	A	Conserved
chr11	10450000	10499999	B	Conserved
chr11	10500000	10949999	A	Unique
chr11	10950000	11499999	B	Unique
chr11	11500000	11849999	A	Unique
chr11	11850000	11899999	B	Unique
chr11	11900000	12199999	A	Unique
chr12	0	299999	NaN	Conserved
chr12	300000	499999	A	Unique
chr12	500000	799999	B	Unique
chr12	800000	1049999	A	Conserved
chr12	1050000	1299999	B	Conserved
chr12	1300000	1349999	A	Conserved
chr12	1350000	1549999	B	Conserved
chr12	1550000	1599999	A	Unique
chr12	1600000	1649999	B	Unique
chr12	1650000	1799999	A	Unique
chr12	1800000	2099999	B	Conserved
chr12	2100000	2149999	A	Conserved
chr12	2150000	2449999	B	Conserved
chr12	2450000	2549999	A	Conserved
chr12	2550000	2849999	B	Conserved
chr12	2850000	2899999	A	Conserved
chr12	2900000	3099999	B	Conserved
chr12	3100000	3199999	A	Unique
chr12	3200000	3299999	B	Unique
chr12	3300000	3349999	A	Unique
chr12	3350000	3499999	B	Conserved
chr12	3500000	3649999	A	Unique
chr12	3650000	3999999	B	Unique
chr12	4000000	4149999	A	Unique
chr12	4150000	4949999	B	Unique
chr12	4950000	4999999	A	Unique
chr12	5000000	5149999	B	Unique
chr12	5150000	5599999	A	Conserved
chr12	5600000	6899999	B	Conserved
chr12	6900000	7399999	A	Conserved
chr12	7400000	7549999	B	Unique
chr12	7550000	7749999	A	Unique
chr12	7750000	7799999	B	Conserved
chr12	7800000	8249999	A	Conserved
chr12	8250000	8349999	B	Unique
chr12	8350000	8749999	A	Unique
chr12	8750000	9399999	B	Unique
chr12	9400000	9549999	A	Unique
chr12	9550000	9849999	B	Unique
chr12	9850000	10099999	A	Conserved
chr12	10100000	10199999	B	Unique
chr12	10200000	10299999	A	Unique
chr12	10300000	10449999	B	Unique
chr12	10450000	10499999	A	Unique
chr12	10500000	10549999	B	Unique
chr12	10550000	10599999	A	Unique
chr12	10600000	10799999	B	Conserved
chr12	10800000	10899999	A	Unique
chr12	10900000	10999999	B	Unique
chr12	11000000	11299999	A	Unique
chr12	11300000	11849999	B	Unique
chr12	11850000	11949999	A	Unique
chr12	11950000	11999999	B	Unique
chr13	0	299999	NaN	Conserved
chr13	300000	349999	B	Conserved
chr13	350000	399999	A	Conserved
chr13	400000	449999	B	Unique
chr13	450000	649999	A	Unique
chr13	650000	899999	B	Conserved
chr13	900000	949999	A	Conserved
chr13	950000	1349999	B	Conserved
chr13	1350000	1449999	A	Conserved
chr13	1450000	1549999	B	Conserved
chr13	1550000	1799999	A	Unique
chr13	1800000	2349999	B	Unique
chr13	2350000	3299999	A	Unique
chr13	3300000	3399999	B	Unique
chr13	3400000	3499999	A	Unique
chr13	3500000	3549999	B	Unique
chr13	3550000	3849999	A	Unique
chr13	3850000	4149999	B	Unique
chr13	4150000	4249999	A	Unique
chr13	4250000	4299999	B	Unique
chr13	4300000	4399999	A	Unique
chr13	4400000	4449999	B	Unique
chr13	4450000	4499999	A	Unique
chr13	4500000	4549999	B	Unique
chr13	4550000	4749999	A	Unique
chr13	4750000	4799999	B	Unique
chr13	4800000	4999999	A	Unique
chr13	5000000	5099999	B	Unique
chr13	5100000	5349999	A	Unique
chr13	5350000	5399999	B	Unique
chr13	5400000	5599999	A	Unique
chr13	5600000	5799999	B	Unique
chr13	5800000	5849999	A	Conserved
chr13	5850000	5949999	B	Conserved
chr13	5950000	6049999	A	Unique
chr13	6050000	6299999	B	Unique
chr13	6300000	6449999	A	Unique
chr13	6450000	6749999	B	Unique
chr13	6750000	6799999	A	Unique
chr13	6800000	7349999	B	Conserved
chr13	7350000	7449999	A	Conserved
chr13	7450000	7549999	B	Conserved
chr13	7550000	7599999	A	Conserved
chr13	7600000	7749999	B	Unique
chr13	7750000	7799999	A	Unique
chr13	7800000	8999999	B	Unique
chr13	9000000	9449999	A	Unique
chr13	9450000	9649999	B	Unique
chr13	9650000	9949999	A	Unique
chr13	9950000	10049999	B	Unique
chr13	10050000	10449999	A	Unique
chr13	10450000	10749999	B	Conserved
chr13	10750000	10849999	A	Unique
chr13	10850000	10949999	B	Unique
chr13	10950000	11499999	A	Conserved
chr14	0	299999	NaN	Conserved
chr14	300000	749999	B	Unique
chr14	750000	849999	A	Conserved
chr14	850000	1149999	B	Conserved
chr14	1150000	1199999	A	Conserved
chr14	1200000	1849999	B	Conserved
chr14	1850000	1899999	A	Unique
chr14	1900000	1999999	B	Unique
chr14	2000000	2199999	A	Unique
chr14	2200000	2399999	B	Unique
chr14	2400000	2899999	A	Unique
chr14	2900000	3049999	B	Unique
chr14	3050000	3249999	A	Unique
chr14	3250000	3399999	B	Unique
chr14	3400000	3449999	A	Unique
chr14	3450000	4499999	B	Conserved
chr14	4500000	4749999	A	Unique
chr14	4750000	5399999	B	Unique
chr14	5400000	6649999	A	Unique
chr14	6650000	6699999	B	Unique
chr14	6700000	6799999	A	Unique
chr14	6800000	6899999	B	Unique
chr14	6900000	7049999	A	Unique
chr14	7050000	7249999	B	Unique
chr14	7250000	7349999	A	Conserved
chr14	7350000	7399999	B	Unique
chr14	7400000	7949999	A	Unique
chr14	7950000	8949999	B	Unique
chr14	8950000	9049999	A	Unique
chr14	9050000	9249999	B	Unique
chr14	9250000	9349999	A	Unique
chr14	9350000	9899999	B	Unique
chr14	9900000	9999999	A	Unique
chr14	10000000	10099999	B	Unique
chr14	10100000	10199999	A	Unique
chr14	10200000	10299999	B	Conserved
chr14	10300000	10349999	A	Conserved
chr14	10350000	10499999	B	Unique
chr14	10500000	10649999	A	Unique
chr14	10650000	11849999	B	Unique
chr14	11850000	11899999	A	Conserved
chr14	11900000	11999999	B	Conserved
chr14	12000000	12349999	A	Unique
chr15	0	299999	NaN	Conserved
chr15	300000	399999	A	Conserved
chr15	400000	499999	B	Conserved
chr15	500000	849999	A	Unique
chr15	850000	949999	B	Unique
chr15	950000	999999	A	Unique
chr15	1000000	1049999	B	Unique
chr15	1050000	1099999	A	Conserved
chr15	1100000	1149999	B	Conserved
chr15	1150000	1249999	A	Unique
chr15	1250000	2549999	B	Unique
chr15	2550000	2599999	A	Conserved
chr15	2600000	2649999	B	Unique
chr15	2650000	2699999	A	Unique
chr15	2700000	2749999	B	Unique
chr15	2750000	2799999	A	Conserved
chr15	2800000	3299999	B	Unique
chr15	3300000	3449999	A	Unique
chr15	3450000	3499999	B	Conserved
chr15	3500000	4099999	A	Unique
chr15	4100000	5149999	B	Unique
chr15	5150000	5199999	A	Unique
chr15	5200000	5299999	B	Unique
chr15	5300000	5349999	A	Conserved
chr15	5350000	5499999	B	Conserved
chr15	5500000	5549999	A	Conserved
chr15	5550000	5649999	B	Unique
chr15	5650000	5699999	A	Unique
chr15	5700000	5749999	B	Unique
chr15	5750000	6449999	A	Conserved
chr15	6450000	6649999	B	Conserved
chr15	6650000	6699999	A	Conserved
chr15	6700000	7299999	B	Conserved
chr15	7300000	7399999	A	Unique
chr15	7400000	7449999	B	Unique
chr15	7450000	7499999	A	Unique
chr15	7500000	7549999	B	Unique
chr15	7550000	8249999	A	Unique
chr15	8250000	8299999	B	Unique
chr15	8300000	8349999	A	Unique
chr15	8350000	8449999	B	Unique
chr15	8450000	8649999	A	Unique
chr15	8650000	8849999	B	Conserved
chr15	8850000	8949999	A	Conserved
chr15	8950000	9599999	B	Conserved
chr15	9600000	10349999	A	Conserved
chr15	10350000	10399999	B	Conserved
chr16	0	299999	NaN	Conserved
chr16	300000	349999	B	Conserved
chr16	350000	499999	A	Unique
chr16	500000	849999	B	Unique
chr16	850000	949999	A	Unique
chr16	950000	1049999	B	Unique
chr16	1050000	1149999	A	Unique
chr16	1150000	1299999	B	Unique
chr16	1300000	1449999	A	Conserved
chr16	1450000	1499999	B	Conserved
chr16	1500000	1649999	A	Unique
chr16	1650000	1699999	B	Unique
chr16	1700000	1899999	A	Unique
chr16	1900000	1999999	B	Conserved
chr16	2000000	2349999	A	Unique
chr16	2350000	2399999	B	Unique
chr16	2400000	2649999	A	Unique
chr16	2650000	2949999	B	Unique
chr16	2950000	3599999	A	Conserved
chr16	3600000	3749999	B	Conserved
chr16	3750000	3849999	A	Unique
chr16	3850000	4249999	B	Unique
chr16	4250000	4499999	A	Conserved
chr16	4500000	4549999	B	Conserved
chr16	4550000	4599999	A	Conserved
chr16	4600000	4949999	B	Conserved
chr16	4950000	5049999	A	Conserved
chr16	5050000	5199999	B	Unique
chr16	5200000	5249999	A	Unique
chr16	5250000	5549999	B	Unique
chr16	5550000	5599999	A	Unique
chr16	5600000	5699999	B	Unique
chr16	5700000	5849999	A	Unique
chr16	5850000	6449999	B	Unique
chr16	6450000	6499999	A	Unique
chr16	6500000	6549999	B	Unique
chr16	6550000	6599999	A	Unique
chr16	6600000	7149999	B	Unique
chr16	7150000	7199999	A	Unique
chr16	7200000	7699999	B	Unique
chr16	7700000	7849999	A	Conserved
chr16	7850000	8449999	B	Conserved
chr16	8450000	8499999	A	Conserved
chr16	8500000	8599999	B	Conserved
chr16	8600000	8749999	A	Unique
chr16	8750000	8999999	B	Unique
chr16	9000000	9449999	A	Unique
chr16	9450000	9549999	B	Unique
chr16	9550000	9599999	A	Unique
chr16	9600000	9749999	B	Unique
chr17	0	299999	NaN	Conserved
chr17	300000	349999	A	Unique
chr17	350000	499999	B	Unique
chr17	500000	549999	A	Unique
chr17	550000	599999	B	Unique
chr17	600000	749999	A	Unique
chr17	750000	1499999	B	Unique
chr17	1500000	1649999	A	Unique
chr17	1650000	2349999	B	Unique
chr17	2350000	3049999	A	Unique
chr17	3050000	3149999	B	Unique
chr17	3150000	3599999	A	Unique
chr17	3600000	4249999	B	Unique
chr17	4250000	4849999	A	Unique
chr17	4850000	4949999	B	Unique
chr17	4950000	4999999	A	Unique
chr17	5000000	5599999	B	Unique
chr17	5600000	5699999	A	Conserved
chr17	5700000	6099999	B	Unique
chr17	6100000	6449999	A	Unique
chr17	6450000	6549999	B	Unique
chr17	6550000	6649999	A	Conserved
chr17	6650000	7099999	B	Conserved
chr17	7100000	7149999	A	Conserved
chr17	7150000	7399999	B	Conserved
chr17	7400000	7549999	A	Conserved
chr17	7550000	7849999	B	Conserved
chr17	7850000	8099999	A	Unique
chr17	8100000	8299999	B	Unique
chr17	8300000	8499999	A	Unique
chr17	8500000	8599999	B	Conserved
chr17	8600000	8849999	A	Conserved
chr18	0	299999	NaN	Conserved
chr18	300000	449999	B	Conserved
chr18	450000	699999	A	Conserved
chr18	700000	749999	B	Conserved
chr18	750000	1299999	A	Conserved
chr18	1300000	1649999	B	Unique
chr18	1650000	1699999	A	Conserved
chr18	1700000	2049999	B	Conserved
chr18	2050000	2099999	A	Conserved
chr18	2100000	2349999	B	Conserved
chr18	2350000	2549999	A	Conserved
chr18	2550000	3149999	B	Conserved
chr18	3150000	3649999	A	Unique
chr18	3650000	3799999	B	Unique
chr18	3800000	3999999	A	Unique
chr18	4000000	4199999	B	Conserved
chr18	4200000	4299999	A	Conserved
chr18	4300000	4599999	B	Unique
chr18	4600000	4699999	A	Conserved
chr18	4700000	5249999	B	Unique
chr18	5250000	5399999	A	Unique
chr18	5400000	5499999	B	Unique
chr18	5500000	5849999	A	Unique
chr18	5850000	6049999	B	Unique
chr18	6050000	6399999	A	Conserved
chr18	6400000	6449999	B	Conserved
chr18	6450000	6599999	A	Conserved
chr18	6600000	6699999	B	Conserved
chr18	6700000	6849999	A	Conserved
chr18	6850000	7349999	B	Conserved
chr18	7350000	7649999	A	Unique
chr18	7650000	7749999	B	Unique
chr18	7750000	7949999	A	Unique
chr18	7950000	7999999	B	Unique
chr18	8000000	8099999	A	Conserved
chr18	8100000	8249999	B	Conserved
chr18	8250000	8299999	A	Conserved
chr18	8300000	8399999	B	Conserved
chr18	8400000	8449999	A	Unique
chr18	8450000	9049999	B	Unique
chr19	0	299999	NaN	Conserved
chr19	300000	749999	A	Conserved
chr19	750000	849999	B	Conserved
chr19	850000	899999	A	Conserved
chr19	900000	999999	B	Unique
chr19	1000000	1099999	A	Unique
chr19	1100000	1149999	B	Conserved
chr19	1150000	1199999	A	Conserved
chr19	1200000	1599999	B	Conserved
chr19	1600000	1699999	A	Conserved
chr19	1700000	2299999	B	Unique
chr19	2300000	2349999	A	Unique
chr19	2350000	2499999	B	Unique
chr19	2500000	2549999	A	Conserved
chr19	2550000	2849999	B	Conserved
chr19	2850000	2999999	A	Conserved
chr19	3000000	3199999	B	Conserved
chr19	3200000	3249999	A	Conserved
chr19	3250000	3449999	B	Conserved
chr19	3450000	3499999	A	Conserved
chr19	3500000	3599999	B	Conserved
chr19	3600000	3899999	A	Conserved
chr19	3900000	4049999	B	Conserved
chr19	4050000	4249999	A	Conserved
chr19	4250000	4349999	B	Conserved
chr19	4350000	4799999	A	Conserved
chr19	4800000	5299999	B	Conserved
chr19	5300000	5399999	A	Conserved
chr19	5400000	5499999	B	Conserved
chr19	5500000	5799999	A	Unique
chr19	5800000	5899999	B	Unique
chrX	0	149999	A	Conserved
chrX	150000	199999	NaN	Conserved
chrX	200000	249999	A	Unique
chrX	250000	699999	B	Unique
chrX	700000	849999	A	Unique
chrX	850000	899999	B	Unique
chrX	900000	1399999	A	Unique
chrX	1400000	1649999	B	Unique
chrX	1650000	1799999	A	Unique
chrX	1800000	1849999	B	Unique
chrX	1850000	2099999	A	Unique
chrX	2100000	3049999	B	Unique
chrX	3050000	3099999	A	Unique
chrX	3100000	3649999	B	Unique
chrX	3650000	3899999	A	Unique
chrX	3900000	4049999	B	Unique
chrX	4050000	4249999	A	Unique
chrX	4250000	4799999	B	Unique
chrX	4800000	4949999	A	Unique
chrX	4950000	5049999	B	Unique
chrX	5050000	5349999	A	Unique
chrX	5350000	5649999	B	Unique
chrX	5650000	5699999	A	Conserved
chrX	5700000	5849999	B	Unique
chrX	5850000	5899999	A	Unique
chrX	5900000	6849999	B	Unique
chrX	6850000	7599999	A	Unique
chrX	7600000	7699999	B	Conserved
chrX	7700000	7749999	A	Conserved
chrX	7750000	8749999	B	Unique
chrX	8750000	8849999	A	Unique
chrX	8850000	9299999	B	Unique
chrX	9300000	9599999	A	Unique
chrX	9600000	9799999	B	Unique
chrX	9800000	9949999	A	Unique
chrX	9950000	10049999	B	Unique
chrX	10050000	10449999	A	Unique
chrX	10450000	10549999	B	Unique
chrX	10550000	10699999	A	Unique
chrX	10700000	10849999	B	Unique
chrX	10850000	10899999	A	Unique
chrX	10900000	12449999	B	Unique
chrX	12450000	12499999	NaN	Conserved
chrX	12500000	12949999	B	Unique
chrX	12950000	13049999	A	Unique
chrX	13050000	13349999	B	Unique
chrX	13350000	13499999	A	Conserved
chrX	13500000	13599999	B	Unique
chrX	13600000	13649999	A	Unique
chrX	13650000	13849999	B	Unique
chrX	13850000	14349999	A	Unique
chrX	14350000	14699999	B	Unique
chrX	14700000	14749999	A	Unique
chrX	14750000	15049999	B	Unique
chrX	15050000	15349999	A	Unique
chrX	15350000	15699999	B	Unique
chrX	15700000	15749999	A	Unique
chrX	15750000	15899999	B	Unique
chrX	15900000	16099999	A	Unique
chrX	16100000	16199999	B	Unique
chrX	16200000	16299999	A	Conserved
chrX	16300000	16399999	B	Unique
chrX	16400000	16449999	A	Unique
chrX	16450000	16499999	B	Unique
chrX	16500000	16549999	A	Unique
chrX	16550000	16599999	B	Unique
chrX	16600000	16749999	A	Unique
chrX	16750000	16849999	B	Unique
chrX	16850000	17099999	A	Conserved

## Sheet: S3.2 CRE_500k_ABCompartment
Table S3.2 Genomic coordinates and information of A/B compartmentalization in Ad-CRE cells
Chromosome	StartPosition	EndPosition	AorB	UniqueOrConserved
chr1	0	299999	NaN	Conserved
chr1	300000	599999	B	Unique
chr1	600000	649999	A	Unique
chr1	650000	949999	B	Unique
chr1	950000	1149999	A	Unique
chr1	1150000	1249999	B	Unique
chr1	1250000	1449999	A	Unique
chr1	1450000	1599999	B	Conserved
chr1	1600000	1699999	A	Conserved
chr1	1700000	2049999	B	Unique
chr1	2050000	2149999	A	Unique
chr1	2150000	3349999	B	Unique
chr1	3350000	3499999	A	Unique
chr1	3500000	3549999	B	Unique
chr1	3550000	4099999	A	Unique
chr1	4100000	4299999	B	Unique
chr1	4300000	4599999	A	Conserved
chr1	4600000	5099999	B	Unique
chr1	5100000	5299999	A	Unique
chr1	5300000	5349999	B	Unique
chr1	5350000	5599999	A	Unique
chr1	5600000	5749999	B	Unique
chr1	5750000	6549999	A	Conserved
chr1	6550000	6649999	B	Unique
chr1	6650000	6699999	A	Unique
chr1	6700000	7099999	B	Conserved
chr1	7100000	7299999	A	Conserved
chr1	7300000	7399999	B	Conserved
chr1	7400000	7549999	A	Conserved
chr1	7550000	7749999	B	Conserved
chr1	7750000	7849999	A	Unique
chr1	7850000	8199999	B	Unique
chr1	8200000	8299999	A	Unique
chr1	8300000	8549999	B	Conserved
chr1	8550000	9399999	A	Conserved
chr1	9400000	9749999	B	Unique
chr1	9750000	9799999	A	Unique
chr1	9800000	10549999	B	Unique
chr1	10550000	10699999	A	Unique
chr1	10700000	11799999	B	Unique
chr1	11800000	12049999	A	Unique
chr1	12050000	12099999	B	Unique
chr1	12100000	12149999	A	Unique
chr1	12150000	12549999	B	Unique
chr1	12550000	12599999	A	Unique
chr1	12600000	12649999	B	Unique
chr1	12650000	12849999	A	Unique
chr1	12850000	13049999	B	Conserved
chr1	13050000	13699999	A	Conserved
chr1	13700000	13799999	B	Conserved
chr1	13800000	13949999	A	Conserved
chr1	13950000	14999999	B	Unique
chr1	15000000	15049999	A	Conserved
chr1	15050000	15099999	B	Conserved
chr1	15100000	15399999	A	Conserved
chr1	15400000	15499999	B	Conserved
chr1	15500000	15749999	A	Conserved
chr1	15750000	15899999	B	Conserved
chr1	15900000	16649999	A	Unique
chr1	16650000	16799999	B	Conserved
chr1	16800000	16899999	A	Conserved
chr1	16900000	16949999	B	Conserved
chr1	16950000	17249999	A	Unique
chr1	17250000	17699999	B	Conserved
chr1	17700000	18549999	A	Conserved
chr1	18550000	18599999	B	Conserved
chr1	18600000	18699999	A	Unique
chr1	18700000	18949999	B	Unique
chr1	18950000	18999999	A	Conserved
chr1	19000000	19049999	B	Unique
chr1	19050000	19349999	A	Unique
chr1	19350000	19449999	B	Conserved
chr2	0	299999	NaN	Conserved
chr2	300000	399999	A	Unique
chr2	400000	449999	B	Unique
chr2	450000	699999	A	Unique
chr2	700000	949999	B	Unique
chr2	950000	1049999	A	Unique
chr2	1050000	1299999	B	Unique
chr2	1300000	1349999	A	Conserved
chr2	1350000	1799999	B	Unique
chr2	1800000	1899999	A	Conserved
chr2	1900000	2049999	B	Conserved
chr2	2050000	2099999	A	Conserved
chr2	2100000	2449999	B	Conserved
chr2	2450000	3649999	A	Unique
chr2	3650000	3749999	B	Unique
chr2	3750000	3899999	A	Conserved
chr2	3900000	4899999	B	Unique
chr2	4900000	5299999	A	Conserved
chr2	5300000	5899999	B	Conserved
chr2	5900000	6199999	A	Unique
chr2	6200000	6899999	B	Unique
chr2	6900000	7399999	A	Conserved
chr2	7400000	7549999	B	Conserved
chr2	7550000	7599999	A	Conserved
chr2	7600000	8449999	B	Unique
chr2	8450000	8499999	A	Conserved
chr2	8500000	9049999	B	Conserved
chr2	9050000	9449999	A	Conserved
chr2	9450000	10149999	B	Unique
chr2	10150000	10549999	A	Conserved
chr2	10550000	10949999	B	Unique
chr2	10950000	10999999	A	Unique
chr2	11000000	11349999	B	Conserved
chr2	11350000	11399999	A	Unique
chr2	11400000	11699999	B	Unique
chr2	11700000	12249999	A	Unique
chr2	12250000	12499999	B	Conserved
chr2	12500000	13299999	A	Conserved
chr2	13300000	14399999	B	Unique
chr2	14400000	14449999	A	Conserved
chr2	14450000	14549999	B	Conserved
chr2	14550000	14649999	A	Conserved
chr2	14650000	14799999	B	Conserved
chr2	14800000	14849999	A	Conserved
chr2	14850000	15149999	B	Conserved
chr2	15150000	15899999	A	Unique
chr2	15900000	16049999	B	Unique
chr2	16050000	16099999	A	Conserved
chr2	16100000	16299999	B	Unique
chr2	16300000	16899999	A	Unique
chr2	16900000	16999999	B	Unique
chr2	17000000	17049999	A	Unique
chr2	17050000	17249999	B	Unique
chr2	17250000	17449999	A	Unique
chr2	17450000	17549999	B	Unique
chr2	17550000	17649999	NaN	Conserved
chr2	17650000	17949999	B	Unique
chr3	0	299999	NaN	Conserved
chr3	300000	499999	B	Conserved
chr3	500000	599999	A	Conserved
chr3	600000	849999	B	Unique
chr3	850000	1049999	A	Unique
chr3	1050000	1449999	B	Conserved
chr3	1450000	1499999	A	Conserved
chr3	1500000	1899999	B	Unique
chr3	1900000	1999999	A	Unique
chr3	2000000	2149999	B	Unique
chr3	2150000	2249999	A	Unique
chr3	2250000	2699999	B	Unique
chr3	2700000	2849999	A	Conserved
chr3	2850000	2999999	B	Conserved
chr3	3000000	3149999	A	Unique
chr3	3150000	3199999	B	Unique
chr3	3200000	3299999	A	Unique
chr3	3300000	3549999	B	Unique
chr3	3550000	3899999	A	Unique
chr3	3900000	4049999	B	Conserved
chr3	4050000	4199999	A	Unique
chr3	4200000	5099999	B	Unique
chr3	5100000	5349999	A	Conserved
chr3	5350000	5449999	B	Unique
chr3	5450000	5899999	A	Unique
chr3	5900000	5999999	B	Unique
chr3	6000000	6049999	A	Conserved
chr3	6050000	6399999	B	Conserved
chr3	6400000	6649999	A	Unique
chr3	6650000	6699999	B	Unique
chr3	6700000	6749999	A	Unique
chr3	6750000	6799999	B	Conserved
chr3	6800000	6999999	A	Conserved
chr3	7000000	7899999	B	Conserved
chr3	7900000	7999999	A	Conserved
chr3	8000000	8299999	B	Unique
chr3	8300000	9099999	A	Unique
chr3	9100000	9199999	B	Unique
chr3	9200000	9249999	A	Unique
chr3	9250000	9399999	B	Unique
chr3	9400000	9849999	A	Conserved
chr3	9850000	9999999	B	Conserved
chr3	10000000	10599999	A	Unique
chr3	10600000	10699999	B	Unique
chr3	10700000	10949999	A	Unique
chr3	10950000	11599999	B	Conserved
chr3	11600000	11699999	A	Conserved
chr3	11700000	12099999	B	Conserved
chr3	12100000	12349999	A	Conserved
chr3	12350000	12599999	B	Unique
chr3	12600000	12799999	A	Conserved
chr3	12800000	12949999	B	Conserved
chr3	12950000	12999999	A	Conserved
chr3	13000000	13099999	B	Conserved
chr3	13100000	13349999	A	Unique
chr3	13350000	13499999	B	Unique
chr3	13500000	13899999	A	Conserved
chr3	13900000	14199999	B	Conserved
chr3	14200000	14699999	A	Conserved
chr3	14700000	15199999	B	Conserved
chr3	15200000	15299999	A	Unique
chr3	15300000	15949999	B	Unique
chr3	15950000	15999999	A	Conserved
chr4	0	299999	NaN	Conserved
chr4	300000	349999	B	Unique
chr4	350000	399999	A	Unique
chr4	400000	849999	B	Unique
chr4	850000	899999	A	Unique
chr4	900000	949999	B	Unique
chr4	950000	999999	A	Unique
chr4	1000000	1049999	B	Unique
chr4	1050000	1199999	A	Unique
chr4	1200000	1949999	B	Unique
chr4	1950000	1999999	A	Unique
chr4	2000000	3149999	B	Unique
chr4	3150000	3349999	A	Unique
chr4	3350000	3449999	B	Conserved
chr4	3450000	3499999	A	Conserved
chr4	3500000	4049999	B	Conserved
chr4	4050000	4749999	A	Conserved
chr4	4750000	4799999	B	Conserved
chr4	4800000	4849999	A	Conserved
chr4	4850000	5299999	B	Conserved
chr4	5300000	5399999	A	Unique
chr4	5400000	5449999	B	Unique
chr4	5450000	5999999	A	Unique
chr4	6000000	6199999	B	Unique
chr4	6200000	6449999	A	Unique
chr4	6450000	8199999	B	Unique
chr4	8200000	8249999	A	Unique
chr4	8250000	8299999	B	Unique
chr4	8300000	8349999	A	Unique
chr4	8350000	8449999	B	Unique
chr4	8450000	8499999	A	Unique
chr4	8500000	8649999	B	Unique
chr4	8650000	8699999	A	Unique
chr4	8700000	8799999	B	Conserved
chr4	8800000	8949999	A	Conserved
chr4	8950000	9499999	B	Unique
chr4	9500000	9549999	A	Unique
chr4	9550000	9849999	B	Unique
chr4	9850000	10149999	A	Unique
chr4	10150000	10649999	B	Unique
chr4	10650000	10999999	A	Conserved
chr4	11000000	11599999	B	Conserved
chr4	11600000	12099999	A	Conserved
chr4	12100000	12299999	B	Conserved
chr4	12300000	12749999	A	Unique
chr4	12750000	12849999	B	Conserved
chr4	12850000	14249999	A	Unique
chr4	14250000	14299999	B	Unique
chr4	14300000	14349999	A	Conserved
chr4	14350000	14799999	B	Conserved
chr4	14800000	15249999	A	Conserved
chr4	15250000	15349999	B	Unique
chr4	15350000	15649999	A	Unique
chr5	0	299999	NaN	Conserved
chr5	300000	449999	A	Unique
chr5	450000	499999	B	Unique
chr5	500000	549999	A	Unique
chr5	550000	1299999	B	Unique
chr5	1300000	1399999	A	Unique
chr5	1400000	2049999	B	Unique
chr5	2050000	2149999	A	Conserved
chr5	2150000	2349999	B	Conserved
chr5	2350000	2599999	A	Unique
chr5	2600000	2799999	B	Unique
chr5	2800000	2849999	A	Unique
chr5	2850000	2899999	B	Unique
chr5	2900000	3899999	A	Unique
chr5	3900000	4349999	B	Unique
chr5	4350000	4399999	A	Conserved
chr5	4400000	5199999	B	Unique
chr5	5200000	5399999	A	Conserved
chr5	5400000	6399999	B	Unique
chr5	6400000	6649999	A	Conserved
chr5	6650000	7249999	B	Conserved
chr5	7250000	7499999	A	Conserved
chr5	7500000	7599999	B	Conserved
chr5	7600000	7749999	A	Conserved
chr5	7750000	8849999	B	Conserved
chr5	8850000	8899999	A	Unique
chr5	8900000	8999999	B	Unique
chr5	9000000	9349999	A	Unique
chr5	9350000	9599999	B	Unique
chr5	9600000	9699999	A	Conserved
chr5	9700000	9999999	B	Unique
chr5	10000000	10099999	A	Conserved
chr5	10100000	10349999	B	Conserved
chr5	10350000	10399999	A	Conserved
chr5	10400000	10549999	B	Conserved
chr5	10550000	10599999	A	Conserved
chr5	10600000	10649999	B	Conserved
chr5	10650000	10849999	A	Conserved
chr5	10850000	10999999	B	Conserved
chr5	11000000	12549999	A	Unique
chr5	12550000	12899999	B	Conserved
chr5	12900000	13049999	A	Unique
chr5	13050000	13399999	B	Unique
chr5	13400000	14099999	A	Unique
chr5	14100000	14249999	B	Unique
chr5	14250000	14549999	A	Unique
chr5	14550000	14649999	B	Unique
chr5	14650000	14999999	A	Unique
chr5	15000000	15049999	B	Unique
chr5	15050000	15149999	A	Conserved
chr6	0	299999	NaN	Conserved
chr6	300000	449999	B	Conserved
chr6	450000	649999	A	Conserved
chr6	650000	799999	B	Conserved
chr6	800000	849999	A	Conserved
chr6	850000	1249999	B	Conserved
chr6	1250000	1299999	A	Unique
chr6	1300000	1349999	B	Unique
chr6	1350000	1399999	A	Unique
chr6	1400000	1699999	B	Unique
chr6	1700000	1799999	A	Conserved
chr6	1800000	2199999	B	Conserved
chr6	2200000	2249999	A	Unique
chr6	2250000	2849999	B	Unique
chr6	2850000	3549999	A	Conserved
chr6	3550000	3699999	B	Unique
chr6	3700000	3999999	A	Unique
chr6	4000000	4199999	B	Unique
chr6	4200000	4249999	A	Unique
chr6	4250000	4749999	B	Unique
chr6	4750000	5549999	A	Unique
chr6	5550000	6699999	B	Unique
chr6	6700000	6749999	A	Unique
chr6	6750000	7099999	B	Unique
chr6	7100000	7299999	A	Conserved
chr6	7300000	8249999	B	Conserved
chr6	8250000	9499999	A	Conserved
chr6	9500000	9699999	B	Conserved
chr6	9700000	9749999	A	Conserved
chr6	9750000	9849999	B	Conserved
chr6	9850000	10099999	A	Conserved
chr6	10100000	10799999	B	Conserved
chr6	10800000	10899999	A	Conserved
chr6	10900000	11249999	B	Conserved
chr6	11250000	12149999	A	Unique
chr6	12150000	12249999	B	Unique
chr6	12250000	12299999	A	Unique
chr6	12300000	12449999	B	Unique
chr6	12450000	12849999	A	Unique
chr6	12850000	13399999	B	Unique
chr6	13400000	13549999	A	Conserved
chr6	13550000	13649999	B	Conserved
chr6	13650000	13699999	A	Conserved
chr6	13700000	13749999	B	Unique
chr6	13750000	13799999	A	Unique
chr6	13800000	14299999	B	Unique
chr6	14300000	14349999	A	Conserved
chr6	14350000	14449999	B	Unique
chr7	0	299999	NaN	Conserved
chr7	300000	549999	A	Unique
chr7	550000	1299999	B	Unique
chr7	1300000	1349999	A	Unique
chr7	1350000	1549999	B	Unique
chr7	1550000	1699999	A	Unique
chr7	1700000	1849999	B	Unique
chr7	1850000	1999999	A	Unique
chr7	2000000	2149999	B	Conserved
chr7	2150000	2199999	NaN	Conserved
chr7	2200000	2399999	B	Conserved
chr7	2400000	2599999	A	Conserved
chr7	2600000	2699999	B	Conserved
chr7	2700000	3099999	A	Conserved
chr7	3100000	3399999	B	Conserved
chr7	3400000	3599999	A	Unique
chr7	3600000	3799999	B	Unique
chr7	3800000	3849999	A	Conserved
chr7	3850000	4349999	B	Unique
chr7	4350000	4699999	A	Unique
chr7	4700000	4899999	B	Conserved
chr7	4900000	4999999	A	Unique
chr7	5000000	5549999	B	Unique
chr7	5550000	5599999	A	Unique
chr7	5600000	6399999	B	Unique
chr7	6400000	6449999	A	Unique
chr7	6450000	6499999	B	Unique
chr7	6500000	6849999	A	Unique
chr7	6850000	6999999	B	Conserved
chr7	7000000	7049999	A	Unique
chr7	7050000	7249999	B	Unique
chr7	7250000	7349999	A	Conserved
chr7	7350000	7549999	B	Conserved
chr7	7550000	7599999	A	Conserved
chr7	7600000	7849999	B	Unique
chr7	7850000	8249999	A	Unique
chr7	8250000	8349999	B	Unique
chr7	8350000	8449999	A	Conserved
chr7	8450000	8899999	B	Conserved
chr7	8900000	9049999	A	Conserved
chr7	9050000	9249999	B	Conserved
chr7	9250000	9299999	A	Conserved
chr7	9300000	9649999	B	Unique
chr7	9650000	10249999	A	Unique
chr7	10250000	10549999	B	Conserved
chr7	10550000	10599999	A	Conserved
chr7	10600000	10949999	B	Conserved
chr7	10950000	11499999	A	Conserved
chr7	11500000	11599999	B	Unique
chr7	11600000	11649999	A	Unique
chr7	11650000	11799999	B	Unique
chr7	11800000	11899999	A	Unique
chr7	11900000	12049999	B	Unique
chr7	12050000	12099999	A	Unique
chr7	12100000	12149999	B	Unique
chr7	12150000	12249999	A	Unique
chr7	12250000	12299999	B	Unique
chr7	12300000	12349999	A	Conserved
chr7	12350000	12549999	B	Conserved
chr7	12550000	12899999	A	Unique
chr7	12900000	12949999	B	Unique
chr7	12950000	12999999	A	Unique
chr7	13000000	13049999	B	Unique
chr7	13050000	13599999	A	Unique
chr7	13600000	13699999	B	Unique
chr7	13700000	13749999	A	Unique
chr7	13750000	13899999	B	Unique
chr8	0	299999	NaN	Conserved
chr8	300000	499999	A	Unique
chr8	500000	799999	B	Unique
chr8	800000	899999	A	Unique
chr8	900000	999999	B	Unique
chr8	1000000	1399999	A	Unique
chr8	1400000	1449999	B	Unique
chr8	1450000	1499999	A	Unique
chr8	1500000	1849999	B	Unique
chr8	1850000	1899999	A	Unique
chr8	1900000	2199999	B	Unique
chr8	2200000	2749999	A	Unique
chr8	2750000	3099999	B	Unique
chr8	3100000	3199999	A	Conserved
chr8	3200000	3299999	B	Unique
chr8	3300000	3699999	A	Unique
chr8	3700000	4049999	B	Conserved
chr8	4050000	4149999	A	Conserved
chr8	4150000	4549999	B	Conserved
chr8	4550000	4899999	A	Conserved
chr8	4900000	5449999	B	Conserved
chr8	5450000	5499999	A	Conserved
chr8	5500000	6099999	B	Conserved
chr8	6100000	6199999	A	Conserved
chr8	6200000	6449999	B	Unique
chr8	6450000	6499999	A	Unique
chr8	6500000	6799999	B	Unique
chr8	6800000	7349999	A	Conserved
chr8	7350000	7849999	B	Conserved
chr8	7850000	7999999	A	Unique
chr8	8000000	8049999	B	Unique
chr8	8050000	8099999	A	Conserved
chr8	8100000	8249999	B	Unique
chr8	8250000	8699999	A	Unique
chr8	8700000	8749999	B	Unique
chr8	8750000	8899999	A	Unique
chr8	8900000	9099999	B	Unique
chr8	9100000	9149999	A	Conserved
chr8	9150000	9399999	B	Conserved
chr8	9400000	9599999	A	Conserved
chr8	9600000	10399999	B	Conserved
chr8	10400000	10799999	A	Unique
chr8	10800000	10849999	B	Unique
chr8	10850000	10899999	A	Conserved
chr8	10900000	10949999	B	Conserved
chr8	10950000	11199999	A	Unique
chr8	11200000	11399999	B	Conserved
chr8	11400000	11599999	A	Conserved
chr8	11600000	11649999	B	Unique
chr8	11650000	11749999	A	Unique
chr8	11750000	11899999	B	Unique
chr8	11900000	12899999	A	Unique
chr9	0	299999	NaN	Conserved
chr9	300000	749999	B	Unique
chr9	750000	799999	A	Unique
chr9	800000	1349999	B	Conserved
chr9	1350000	1499999	A	Conserved
chr9	1500000	2049999	B	Conserved
chr9	2050000	2249999	A	Unique
chr9	2250000	2299999	B	Unique
chr9	2300000	2349999	A	Unique
chr9	2350000	3099999	B	Unique
chr9	3100000	3149999	A	Conserved
chr9	3150000	3499999	B	Conserved
chr9	3500000	3549999	A	Conserved
chr9	3550000	3699999	B	Conserved
chr9	3700000	3749999	A	Conserved
chr9	3750000	4049999	B	Conserved
chr9	4050000	4649999	A	Unique
chr9	4650000	4849999	B	Unique
chr9	4850000	4899999	A	Unique
chr9	4900000	4949999	B	Unique
chr9	4950000	4999999	A	Unique
chr9	5000000	5049999	B	Unique
chr9	5050000	5099999	A	Unique
chr9	5100000	5299999	B	Unique
chr9	5300000	5399999	A	Unique
chr9	5400000	5449999	B	Unique
chr9	5450000	6799999	A	Conserved
chr9	6800000	6899999	B	Unique
chr9	6900000	7299999	A	Unique
chr9	7300000	7499999	B	Conserved
chr9	7500000	7549999	A	Conserved
chr9	7550000	7749999	B	Conserved
chr9	7750000	7849999	A	Unique
chr9	7850000	9549999	B	Unique
chr9	9550000	9699999	A	Conserved
chr9	9700000	9899999	B	Conserved
chr9	9900000	9949999	A	Conserved
chr9	9950000	10049999	B	Conserved
chr9	10050000	10099999	A	Conserved
chr9	10100000	10249999	B	Conserved
chr9	10250000	10449999	A	Conserved
chr9	10450000	10599999	B	Unique
chr9	10600000	11099999	A	Unique
chr9	11100000	11449999	B	Conserved
chr9	11450000	11499999	A	Conserved
chr9	11500000	11849999	B	Unique
chr9	11850000	12399999	A	Unique
chr9	12400000	12449999	B	Conserved
chr10	0	299999	NaN	Conserved
chr10	300000	399999	B	Conserved
chr10	400000	499999	A	Unique
chr10	500000	699999	B	Unique
chr10	700000	899999	A	Unique
chr10	900000	1249999	B	Unique
chr10	1250000	1499999	A	Unique
chr10	1500000	1599999	B	Unique
chr10	1600000	2699999	A	Unique
chr10	2700000	2749999	B	Unique
chr10	2750000	2849999	A	Unique
chr10	2850000	3049999	B	Unique
chr10	3050000	3149999	A	Unique
chr10	3150000	3399999	B	Unique
chr10	3400000	3449999	A	Conserved
chr10	3450000	3699999	B	Conserved
chr10	3700000	3749999	A	Conserved
chr10	3750000	3899999	B	Conserved
chr10	3900000	4449999	A	Conserved
chr10	4450000	4499999	B	Conserved
chr10	4500000	4549999	A	Conserved
chr10	4550000	5349999	B	Conserved
chr10	5350000	5399999	A	Conserved
chr10	5400000	5799999	B	Unique
chr10	5800000	6349999	A	Conserved
chr10	6350000	6699999	B	Conserved
chr10	6700000	6849999	A	Unique
chr10	6850000	6899999	B	Unique
chr10	6900000	7149999	A	Unique
chr10	7150000	7499999	B	Conserved
chr10	7500000	8699999	A	Unique
chr10	8700000	8799999	B	Conserved
chr10	8800000	8849999	A	Conserved
chr10	8850000	8949999	B	Unique
chr10	8950000	8999999	A	Unique
chr10	9000000	9299999	B	Unique
chr10	9300000	9599999	A	Conserved
chr10	9600000	9849999	B	Unique
chr10	9850000	9949999	A	Unique
chr10	9950000	10749999	B	Unique
chr10	10750000	10849999	A	Unique
chr10	10850000	11099999	B	Unique
chr10	11100000	11199999	A	Conserved
chr10	11200000	11649999	B	Unique
chr10	11650000	11799999	A	Conserved
chr10	11800000	11999999	B	Conserved
chr10	12000000	12199999	A	Conserved
chr10	12200000	12699999	B	Conserved
chr10	12700000	12899999	A	Conserved
chr11	0	299999	NaN	Conserved
chr11	300000	699999	A	Unique
chr11	700000	849999	B	Unique
chr11	850000	899999	A	Conserved
chr11	900000	1649999	B	Conserved
chr11	1650000	1699999	A	Conserved
chr11	1700000	1999999	B	Conserved
chr11	2000000	2149999	A	Unique
chr11	2150000	2199999	B	Unique
chr11	2200000	2349999	A	Unique
chr11	2350000	2899999	B	Conserved
chr11	2900000	3049999	A	Unique
chr11	3050000	3199999	B	Unique
chr11	3200000	3299999	A	Conserved
chr11	3300000	3549999	B	Unique
chr11	3550000	3599999	A	Unique
chr11	3600000	4949999	B	Unique
chr11	4950000	5099999	A	Conserved
chr11	5100000	5149999	B	Conserved
chr11	5150000	5249999	A	Conserved
chr11	5250000	5299999	B	Conserved
chr11	5300000	5549999	A	Conserved
chr11	5550000	5749999	B	Conserved
chr11	5750000	5849999	A	Unique
chr11	5850000	5899999	B	Unique
chr11	5900000	6299999	A	Conserved
chr11	6300000	6799999	B	Unique
chr11	6800000	7099999	A	Conserved
chr11	7100000	7199999	B	Conserved
chr11	7200000	7299999	A	Conserved
chr11	7300000	7449999	B	Conserved
chr11	7450000	8099999	A	Unique
chr11	8100000	8299999	B	Unique
chr11	8300000	8899999	A	Conserved
chr11	8900000	9399999	B	Conserved
chr11	9400000	10449999	A	Conserved
chr11	10450000	10499999	B	Conserved
chr11	10500000	10849999	A	Unique
chr11	10850000	11449999	B	Unique
chr11	11450000	12199999	A	Unique
chr12	0	299999	NaN	Conserved
chr12	300000	549999	A	Unique
chr12	550000	799999	B	Unique
chr12	800000	1049999	A	Conserved
chr12	1050000	1299999	B	Conserved
chr12	1300000	1349999	A	Conserved
chr12	1350000	1549999	B	Conserved
chr12	1550000	1799999	A	Unique
chr12	1800000	2099999	B	Conserved
chr12	2100000	2149999	A	Conserved
chr12	2150000	2449999	B	Conserved
chr12	2450000	2549999	A	Conserved
chr12	2550000	2849999	B	Conserved
chr12	2850000	2899999	A	Conserved
chr12	2900000	3099999	B	Conserved
chr12	3100000	3349999	A	Unique
chr12	3350000	3499999	B	Conserved
chr12	3500000	3599999	A	Unique
chr12	3600000	3999999	B	Unique
chr12	4000000	4099999	A	Unique
chr12	4100000	5149999	B	Unique
chr12	5150000	5599999	A	Conserved
chr12	5600000	6899999	B	Conserved
chr12	6900000	7399999	A	Conserved
chr12	7400000	7499999	B	Unique
chr12	7500000	7749999	A	Unique
chr12	7750000	7799999	B	Conserved
chr12	7800000	8249999	A	Conserved
chr12	8250000	8299999	B	Unique
chr12	8300000	8749999	A	Unique
chr12	8750000	9099999	B	Unique
chr12	9100000	9199999	A	Unique
chr12	9200000	9849999	B	Unique
chr12	9850000	10099999	A	Conserved
chr12	10100000	10149999	B	Unique
chr12	10150000	10599999	A	Unique
chr12	10600000	10799999	B	Conserved
chr12	10800000	11349999	A	Unique
chr12	11350000	11599999	B	Unique
chr12	11600000	11649999	A	Unique
chr12	11650000	11899999	B	Unique
chr12	11900000	11949999	A	Unique
chr13	0	299999	NaN	Conserved
chr13	300000	349999	B	Conserved
chr13	350000	399999	A	Conserved
chr13	400000	499999	B	Unique
chr13	500000	649999	A	Unique
chr13	650000	899999	B	Conserved
chr13	900000	949999	A	Conserved
chr13	950000	1349999	B	Conserved
chr13	1350000	1449999	A	Conserved
chr13	1450000	1549999	B	Conserved
chr13	1550000	1699999	A	Unique
chr13	1700000	1749999	B	Unique
chr13	1750000	1799999	A	Unique
chr13	1800000	2149999	B	Unique
chr13	2150000	2199999	A	Unique
chr13	2200000	2349999	B	Unique
chr13	2350000	3349999	A	Unique
chr13	3350000	3399999	B	Unique
chr13	3400000	3899999	A	Unique
chr13	3900000	4099999	B	Unique
chr13	4100000	4999999	A	Unique
chr13	5000000	5049999	B	Unique
chr13	5050000	5649999	A	Unique
chr13	5650000	5799999	B	Unique
chr13	5800000	5849999	A	Conserved
chr13	5850000	5949999	B	Conserved
chr13	5950000	5999999	A	Unique
chr13	6000000	6249999	B	Unique
chr13	6250000	6449999	A	Unique
chr13	6450000	6699999	B	Unique
chr13	6700000	6799999	A	Unique
chr13	6800000	7349999	B	Conserved
chr13	7350000	7449999	A	Conserved
chr13	7450000	7549999	B	Conserved
chr13	7550000	7599999	A	Conserved
chr13	7600000	9099999	B	Unique
chr13	9100000	10449999	A	Unique
chr13	10450000	10749999	B	Conserved
chr13	10750000	10799999	A	Unique
chr13	10800000	10949999	B	Unique
chr13	10950000	11499999	A	Conserved
chr14	0	299999	NaN	Conserved
chr14	300000	349999	B	Unique
chr14	350000	399999	A	Unique
chr14	400000	749999	B	Unique
chr14	750000	849999	A	Conserved
chr14	850000	1149999	B	Conserved
chr14	1150000	1199999	A	Conserved
chr14	1200000	1849999	B	Conserved
chr14	1850000	2199999	A	Unique
chr14	2200000	2249999	B	Unique
chr14	2250000	2349999	A	Unique
chr14	2350000	2399999	B	Unique
chr14	2400000	2799999	A	Unique
chr14	2800000	2899999	B	Unique
chr14	2900000	2949999	A	Unique
chr14	2950000	2999999	B	Unique
chr14	3000000	3249999	A	Unique
chr14	3250000	3299999	B	Unique
chr14	3300000	3449999	A	Unique
chr14	3450000	4499999	B	Conserved
chr14	4500000	4799999	A	Unique
chr14	4800000	5199999	B	Unique
chr14	5200000	5249999	A	Unique
chr14	5250000	5399999	B	Unique
chr14	5400000	5799999	A	Unique
chr14	5800000	5849999	B	Unique
chr14	5850000	6799999	A	Unique
chr14	6800000	6949999	B	Unique
chr14	6950000	7099999	A	Unique
chr14	7100000	7249999	B	Unique
chr14	7250000	7349999	A	Conserved
chr14	7350000	7499999	B	Unique
chr14	7500000	7949999	A	Unique
chr14	7950000	8349999	B	Unique
chr14	8350000	8399999	A	Unique
chr14	8400000	8699999	B	Unique
chr14	8700000	8749999	A	Unique
chr14	8750000	9649999	B	Unique
chr14	9650000	9699999	A	Unique
chr14	9700000	9899999	B	Unique
chr14	9900000	9949999	A	Unique
chr14	9950000	10149999	B	Unique
chr14	10150000	10199999	A	Unique
chr14	10200000	10299999	B	Conserved
chr14	10300000	10349999	A	Conserved
chr14	10350000	10549999	B	Unique
chr14	10550000	10599999	A	Unique
chr14	10600000	10749999	B	Unique
chr14	10750000	10799999	A	Unique
chr14	10800000	11849999	B	Unique
chr14	11850000	11899999	A	Conserved
chr14	11900000	11999999	B	Conserved
chr14	12000000	12299999	A	Unique
chr15	0	299999	NaN	Conserved
chr15	300000	399999	A	Conserved
chr15	400000	499999	B	Conserved
chr15	500000	549999	A	Unique
chr15	550000	599999	B	Unique
chr15	600000	849999	A	Unique
chr15	850000	1049999	B	Unique
chr15	1050000	1099999	A	Conserved
chr15	1100000	1149999	B	Conserved
chr15	1150000	1299999	A	Unique
chr15	1300000	2549999	B	Unique
chr15	2550000	2599999	A	Conserved
chr15	2600000	2749999	B	Unique
chr15	2750000	2799999	A	Conserved
chr15	2800000	3399999	B	Unique
chr15	3400000	3449999	A	Unique
chr15	3450000	3499999	B	Conserved
chr15	3500000	3949999	A	Unique
chr15	3950000	4049999	B	Unique
chr15	4050000	4099999	A	Unique
chr15	4100000	5299999	B	Unique
chr15	5300000	5349999	A	Conserved
chr15	5350000	5499999	B	Conserved
chr15	5500000	5549999	A	Conserved
chr15	5550000	5749999	B	Unique
chr15	5750000	6449999	A	Conserved
chr15	6450000	6649999	B	Conserved
chr15	6650000	6699999	A	Conserved
chr15	6700000	7299999	B	Conserved
chr15	7300000	8649999	A	Unique
chr15	8650000	8849999	B	Conserved
chr15	8850000	8949999	A	Conserved
chr15	8950000	9599999	B	Conserved
chr15	9600000	10349999	A	Conserved
chr15	10350000	10399999	B	Conserved
chr16	0	299999	NaN	Conserved
chr16	300000	349999	B	Conserved
chr16	350000	549999	A	Unique
chr16	550000	849999	B	Unique
chr16	850000	899999	A	Unique
chr16	900000	999999	B	Unique
chr16	1000000	1199999	A	Unique
chr16	1200000	1299999	B	Unique
chr16	1300000	1449999	A	Conserved
chr16	1450000	1499999	B	Conserved
chr16	1500000	1899999	A	Unique
chr16	1900000	1999999	B	Conserved
chr16	2000000	2549999	A	Unique
chr16	2550000	2949999	B	Unique
chr16	2950000	3599999	A	Conserved
chr16	3600000	3749999	B	Conserved
chr16	3750000	3899999	A	Unique
chr16	3900000	4249999	B	Unique
chr16	4250000	4499999	A	Conserved
chr16	4500000	4549999	B	Conserved
chr16	4550000	4599999	A	Conserved
chr16	4600000	4949999	B	Conserved
chr16	4950000	5049999	A	Conserved
chr16	5050000	5549999	B	Unique
chr16	5550000	5849999	A	Unique
chr16	5850000	7699999	B	Unique
chr16	7700000	7849999	A	Conserved
chr16	7850000	8449999	B	Conserved
chr16	8450000	8499999	A	Conserved
chr16	8500000	8599999	B	Conserved
chr16	8600000	8649999	A	Unique
chr16	8650000	8699999	B	Unique
chr16	8700000	8799999	A	Unique
chr16	8800000	8999999	B	Unique
chr17	0	299999	NaN	Conserved
chr17	300000	499999	B	Unique
chr17	500000	749999	A	Unique
chr17	750000	799999	B	Unique
chr17	800000	849999	A	Unique
chr17	850000	1499999	B	Unique
chr17	1500000	1599999	A	Unique
chr17	1600000	2349999	B	Unique
chr17	2350000	3649999	A	Unique
chr17	3650000	4349999	B	Unique
chr17	4350000	4849999	A	Unique
chr17	4850000	5599999	B	Unique
chr17	5600000	5699999	A	Conserved
chr17	5700000	6549999	B	Unique
chr17	6550000	6649999	A	Conserved
chr17	6650000	7099999	B	Conserved
chr17	7100000	7149999	A	Conserved
chr17	7150000	7399999	B	Conserved
chr17	7400000	7549999	A	Conserved
chr17	7550000	7849999	B	Conserved
chr17	7850000	8049999	A	Unique
chr17	8050000	8349999	B	Unique
chr17	8350000	8499999	A	Unique
chr17	8500000	8599999	B	Conserved
chr17	8600000	8849999	A	Conserved
chr18	0	299999	NaN	Conserved
chr18	300000	449999	B	Conserved
chr18	450000	699999	A	Conserved
chr18	700000	749999	B	Conserved
chr18	750000	1299999	A	Conserved
chr18	1300000	1449999	B	Unique
chr18	1450000	1499999	A	Unique
chr18	1500000	1649999	B	Unique
chr18	1650000	1699999	A	Conserved
chr18	1700000	2049999	B	Conserved
chr18	2050000	2099999	A	Conserved
chr18	2100000	2349999	B	Conserved
chr18	2350000	2549999	A	Conserved
chr18	2550000	3149999	B	Conserved
chr18	3150000	3699999	A	Unique
chr18	3700000	3749999	B	Unique
chr18	3750000	3999999	A	Unique
chr18	4000000	4199999	B	Conserved
chr18	4200000	4299999	A	Conserved
chr18	4300000	4449999	B	Unique
chr18	4450000	4499999	A	Unique
chr18	4500000	4599999	B	Unique
chr18	4600000	4699999	A	Conserved
chr18	4700000	5299999	B	Unique
chr18	5300000	5399999	A	Unique
chr18	5400000	5649999	B	Unique
chr18	5650000	5799999	A	Unique
chr18	5800000	6049999	B	Unique
chr18	6050000	6399999	A	Conserved
chr18	6400000	6449999	B	Conserved
chr18	6450000	6599999	A	Conserved
chr18	6600000	6699999	B	Conserved
chr18	6700000	6849999	A	Conserved
chr18	6850000	7349999	B	Conserved
chr18	7350000	7849999	A	Unique
chr18	7850000	7999999	B	Unique
chr18	8000000	8099999	A	Conserved
chr18	8100000	8249999	B	Conserved
chr18	8250000	8299999	A	Conserved
chr18	8300000	8399999	B	Conserved
chr18	8400000	8499999	A	Unique
chr18	8500000	9049999	B	Unique
chr19	0	299999	NaN	Conserved
chr19	300000	749999	A	Conserved
chr19	750000	849999	B	Conserved
chr19	850000	899999	A	Conserved
chr19	900000	949999	B	Unique
chr19	950000	1099999	A	Unique
chr19	1100000	1149999	B	Conserved
chr19	1150000	1199999	A	Conserved
chr19	1200000	1599999	B	Conserved
chr19	1600000	1699999	A	Conserved
chr19	1700000	2399999	B	Unique
chr19	2400000	2449999	A	Unique
chr19	2450000	2499999	B	Unique
chr19	2500000	2549999	A	Conserved
chr19	2550000	2849999	B	Conserved
chr19	2850000	2999999	A	Conserved
chr19	3000000	3199999	B	Conserved
chr19	3200000	3249999	A	Conserved
chr19	3250000	3449999	B	Conserved
chr19	3450000	3499999	A	Conserved
chr19	3500000	3599999	B	Conserved
chr19	3600000	3899999	A	Conserved
chr19	3900000	4049999	B	Conserved
chr19	4050000	4249999	A	Conserved
chr19	4250000	4349999	B	Conserved
chr19	4350000	4799999	A	Conserved
chr19	4800000	5299999	B	Conserved
chr19	5300000	5399999	A	Conserved
chr19	5400000	5499999	B	Conserved
chrX	0	149999	A	Conserved
chrX	150000	199999	NaN	Conserved
chrX	200000	599999	B	Unique
chrX	600000	649999	A	Unique
chrX	650000	699999	B	Unique
chrX	700000	899999	A	Unique
chrX	900000	949999	B	Unique
chrX	950000	999999	A	Unique
chrX	1000000	1049999	B	Unique
chrX	1050000	1449999	A	Unique
chrX	1450000	1499999	B	Unique
chrX	1500000	1649999	A	Unique
chrX	1650000	1749999	B	Unique
chrX	1750000	1999999	A	Unique
chrX	2000000	2049999	B	Unique
chrX	2050000	2149999	A	Unique
chrX	2150000	2299999	B	Unique
chrX	2300000	2599999	A	Unique
chrX	2600000	2649999	B	Unique
chrX	2650000	2699999	A	Unique
chrX	2700000	2749999	NaN	Unique
chrX	2750000	3099999	B	Unique
chrX	3100000	3149999	A	Unique
chrX	3150000	3199999	B	Unique
chrX	3200000	3349999	A	Unique
chrX	3350000	3449999	B	Unique
chrX	3450000	3549999	A	Unique
chrX	3550000	3599999	B	Unique
chrX	3600000	3799999	A	Unique
chrX	3800000	3849999	B	Unique
chrX	3850000	3949999	A	Unique
chrX	3950000	4049999	B	Unique
chrX	4050000	4199999	A	Unique
chrX	4200000	4249999	B	Unique
chrX	4250000	4349999	A	Unique
chrX	4350000	4499999	B	Unique
chrX	4500000	4599999	A	Unique
chrX	4600000	4749999	B	Unique
chrX	4750000	4899999	A	Unique
chrX	4900000	4999999	B	Unique
chrX	5000000	5249999	A	Unique
chrX	5250000	5299999	B	Unique
chrX	5300000	5449999	A	Unique
chrX	5450000	5499999	B	Unique
chrX	5500000	5599999	A	Unique
chrX	5600000	5649999	B	Unique
chrX	5650000	5699999	A	Conserved
chrX	5700000	5749999	B	Unique
chrX	5750000	5849999	A	Unique
chrX	5850000	6049999	B	Unique
chrX	6050000	6099999	A	Unique
chrX	6100000	6199999	B	Unique
chrX	6200000	6349999	A	Unique
chrX	6350000	6499999	B	Unique
chrX	6500000	6649999	A	Unique
chrX	6650000	6699999	B	Unique
chrX	6700000	7099999	A	Unique
chrX	7100000	7149999	B	Unique
chrX	7150000	7549999	A	Unique
chrX	7550000	7599999	B	Unique
chrX	7600000	7699999	A	Conserved
chrX	7700000	7749999	B	Conserved
chrX	7750000	7799999	A	Unique
chrX	7800000	7949999	B	Unique
chrX	7950000	7999999	A	Unique
chrX	8000000	8149999	B	Unique
chrX	8150000	8349999	A	Unique
chrX	8350000	8399999	B	Unique
chrX	8400000	8449999	A	Unique
chrX	8450000	8499999	B	Unique
chrX	8500000	8799999	A	Unique
chrX	8800000	8899999	B	Unique
chrX	8900000	9049999	A	Unique
chrX	9050000	9099999	B	Unique
chrX	9100000	9249999	A	Unique
chrX	9250000	9299999	B	Unique
chrX	9300000	9349999	A	Unique
chrX	9350000	9399999	B	Unique
chrX	9400000	9649999	A	Unique
chrX	9650000	9749999	B	Unique
chrX	9750000	10149999	A	Unique
chrX	10150000	10199999	B	Unique
chrX	10200000	10549999	A	Unique
chrX	10550000	10599999	B	Unique
chrX	10600000	10899999	A	Unique
chrX	10900000	10949999	B	Unique
chrX	10950000	11199999	A	Unique
chrX	11200000	11249999	B	Unique
chrX	11250000	11549999	A	Unique
chrX	11550000	11699999	B	Unique
chrX	11700000	11799999	A	Unique
chrX	11800000	11849999	B	Unique
chrX	11850000	11949999	A	Unique
chrX	11950000	11999999	B	Unique
chrX	12000000	12149999	A	Unique
chrX	12150000	12299999	B	Unique
chrX	12300000	12399999	A	Unique
chrX	12400000	12449999	B	Unique
chrX	12450000	12499999	NaN	Conserved
chrX	12500000	12549999	A	Unique
chrX	12550000	12599999	B	Unique
chrX	12600000	12699999	A	Unique
chrX	12700000	12899999	B	Unique
chrX	12900000	13149999	A	Unique
chrX	13150000	13249999	B	Unique
chrX	13250000	13299999	A	Unique
chrX	13300000	13349999	B	Unique
chrX	13350000	13499999	A	Conserved
chrX	13500000	13549999	B	Unique
chrX	13550000	13949999	A	Unique
chrX	13950000	13999999	B	Unique
chrX	14000000	14249999	A	Unique
chrX	14250000	14299999	B	Unique
chrX	14300000	14449999	A	Unique
chrX	14450000	14549999	B	Unique
chrX	14550000	14899999	A	Unique
chrX	14900000	14949999	B	Unique
chrX	14950000	15299999	A	Unique
chrX	15300000	15349999	B	Unique
chrX	15350000	15449999	A	Unique
chrX	15450000	15499999	B	Unique
chrX	15500000	15599999	A	Unique
chrX	15600000	15649999	B	Unique
chrX	15650000	15849999	A	Unique
chrX	15850000	15899999	B	Unique
chrX	15900000	16149999	A	Unique
chrX	16150000	16199999	B	Unique
chrX	16200000	16299999	A	Conserved
chrX	16300000	16349999	B	Unique
chrX	16350000	16799999	A	Unique
chrX	16800000	16849999	B	Unique
chrX	16850000	17099999	A	Conserved

## Sheet: S3.3 GFP_TAD_50k
Table S3.3 Genomic coordinates and information of TADs in Ad-GFP cells
Chromosome	StartPosition	EndPosition	UniqueOrConserved
chr1	3000000	3599999	Unique
chr1	3600000	4349999	Unique
chr1	4350000	5899999	Unique
chr1	5900000	6199999	Unique
chr1	6200000	6399999	Unique
chr1	6400000	6899999	Unique
chr1	6900000	9549999	Unique
chr1	9550000	9699999	Conserved
chr1	9700000	10099999	Unique
chr1	10100000	10799999	Unique
chr1	10800000	11199999	Unique
chr1	11200000	11549999	Unique
chr1	11550000	12899999	Unique
chr1	12900000	13149999	Unique
chr1	13150000	13699999	Unique
chr1	13700000	14749999	Unique
chr1	14750000	14899999	Unique
chr1	14900000	15799999	Conserved
chr1	15800000	16099999	Conserved
chr1	16100000	16449999	Conserved
chr1	16450000	16799999	Conserved
chr1	16800000	17149999	Conserved
chr1	17150000	18149999	Unique
chr1	18150000	19049999	Unique
chr1	19050000	19999999	Unique
chr1	20000000	20599999	Unique
chr1	20600000	21199999	Conserved
chr1	21200000	22549999	Conserved
chr1	22550000	23799999	Unique
chr1	23800000	24299999	Conserved
chr1	24300000	25449999	Unique
chr1	25450000	28949999	Unique
chr1	28950000	29599999	Unique
chr1	29600000	30749999	Unique
chr1	30750000	30949999	Unique
chr1	30950000	31199999	Unique
chr1	31200000	33649999	Unique
chr1	33650000	34199999	Unique
chr1	34200000	34449999	Unique
chr1	34450000	35799999	Unique
chr1	35800000	36149999	Unique
chr1	36150000	36299999	Conserved
chr1	36300000	36499999	Conserved
chr1	36500000	36699999	Conserved
chr1	36700000	37249999	Conserved
chr1	37250000	37449999	Unique
chr1	37450000	37899999	Unique
chr1	37900000	38949999	Unique
chr1	38950000	39549999	Conserved
chr1	39550000	40049999	Unique
chr1	40050000	40849999	Unique
chr1	40850000	42849999	Conserved
chr1	42850000	43099999	Conserved
chr1	43100000	43749999	Conserved
chr1	43750000	44099999	Conserved
chr1	44100000	44499999	Unique
chr1	44500000	44749999	Unique
chr1	44750000	45799999	Unique
chr1	45800000	46049999	Unique
chr1	46050000	46449999	Unique
chr1	46450000	49999999	Unique
chr1	50000000	50949999	Unique
chr1	50950000	51449999	Unique
chr1	51450000	51649999	Conserved
chr1	51650000	52099999	Conserved
chr1	52100000	52849999	Unique
chr1	52850000	53349999	Unique
chr1	53350000	53699999	Unique
chr1	53700000	53949999	Unique
chr1	53950000	54549999	Unique
chr1	54550000	55099999	Unique
chr1	55100000	55849999	Unique
chr1	55850000	57399999	Unique
chr1	57400000	58399999	Unique
chr1	58400000	58699999	Conserved
chr1	58700000	58899999	Unique
chr1	58900000	59199999	Unique
chr1	59200000	59699999	Unique
chr1	59700000	60099999	Unique
chr1	60100000	60999999	Unique
chr1	61000000	61799999	Unique
chr1	61800000	63149999	Unique
chr1	63150000	63599999	Unique
chr1	63600000	64549999	Unique
chr1	64550000	65199999	Unique
chr1	65200000	66099999	Conserved
chr1	66100000	66699999	Unique
chr1	66700000	66899999	Unique
chr1	66900000	67049999	Unique
chr1	67050000	69199999	Unique
chr1	69200000	69799999	Unique
chr1	69800000	71549999	Unique
chr1	71550000	72249999	Conserved
chr1	72250000	72699999	Conserved
chr1	72700000	72849999	Conserved
chr1	72850000	73899999	Conserved
chr1	73900000	74199999	Conserved
chr1	74200000	74449999	Conserved
chr1	74450000	74799999	Unique
chr1	74800000	75599999	Unique
chr1	75600000	77949999	Conserved
chr1	77950000	78499999	Conserved
chr1	78500000	78699999	Unique
chr1	78700000	79749999	Unique
chr1	79750000	80149999	Conserved
chr1	80150000	80549999	Conserved
chr1	80550000	80749999	Unique
chr1	80750000	81299999	Unique
chr1	81300000	82549999	Unique
chr1	82550000	82749999	Unique
chr1	82750000	83049999	Unique
chr1	83050000	83199999	Unique
chr1	83200000	83699999	Unique
chr1	83700000	85099999	Unique
chr1	85100000	85349999	Unique
chr1	85500000	85649999	Conserved
chr1	85650000	85799999	Unique
chr1	85800000	86049999	Unique
chr1	86050000	86349999	Unique
chr1	86350000	87199999	Unique
chr1	87200000	87749999	Unique
chr1	87750000	88299999	Unique
chr1	88300000	88749999	Unique
chr1	88750000	89199999	Unique
chr1	89200000	89649999	Conserved
chr1	89650000	89949999	Conserved
chr1	89950000	90599999	Conserved
chr1	90600000	90999999	Unique
chr1	91000000	91499999	Unique
chr1	91500000	91949999	Conserved
chr1	91950000	92699999	Unique
chr1	92700000	92949999	Unique
chr1	92950000	93099999	Unique
chr1	93100000	93849999	Unique
chr1	93950000	94099999	Unique
chr1	94100000	95849999	Unique
chr1	95850000	96799999	Unique
chr1	96800000	97749999	Unique
chr1	97750000	98399999	Unique
chr1	98400000	99799999	Unique
chr1	99800000	100299999	Unique
chr1	100300000	100399999	Unique
chr1	100400000	101799999	Unique
chr1	101800000	102399999	Unique
chr1	102400000	103899999	Unique
chr1	103900000	105649999	Unique
chr1	105650000	106049999	Unique
chr1	106050000	106399999	Unique
chr1	106400000	106899999	Unique
chr1	106900000	107599999	Unique
chr1	107600000	108849999	Unique
chr1	108850000	111649999	Unique
chr1	111650000	112449999	Conserved
chr1	112450000	118299999	Unique
chr1	118300000	119099999	Unique
chr1	119100000	119499999	Unique
chr1	119500000	119999999	Unique
chr1	120000000	120149999	Unique
chr1	120150000	121549999	Unique
chr1	121550000	122349999	Unique
chr1	122350000	122999999	Unique
chr1	123000000	123399999	Unique
chr1	123400000	124699999	Unique
chr1	124700000	125399999	Unique
chr1	125400000	126449999	Unique
chr1	126450000	126999999	Unique
chr1	127000000	127149999	Unique
chr1	127150000	127499999	Conserved
chr1	127500000	127799999	Conserved
chr1	127800000	128349999	Unique
chr1	128350000	128849999	Conserved
chr1	128850000	130549999	Unique
chr1	130550000	130849999	Unique
chr1	130850000	131099999	Unique
chr1	131100000	131249999	Unique
chr1	131250000	131549999	Unique
chr1	131550000	131899999	Unique
chr1	131900000	132349999	Unique
chr1	132350000	132499999	Unique
chr1	132500000	132999999	Unique
chr1	133000000	133299999	Unique
chr1	133300000	133599999	Unique
chr1	133600000	134099999	Conserved
chr1	134100000	134349999	Conserved
chr1	134350000	134649999	Unique
chr1	134650000	134949999	Unique
chr1	134950000	135149999	Unique
chr1	135150000	135399999	Unique
chr1	135400000	136549999	Unique
chr1	136550000	136749999	Unique
chr1	136750000	137249999	Unique
chr1	137250000	138099999	Unique
chr1	138100000	138799999	Unique
chr1	138800000	139349999	Unique
chr1	139350000	140049999	Unique
chr1	140050000	140149999	Unique
chr1	140150000	140699999	Unique
chr1	140700000	141949999	Unique
chr1	141950000	143799999	Unique
chr1	143800000	147199999	Unique
chr1	147200000	147299999	Unique
chr1	147300000	149799999	Unique
chr1	149800000	150399999	Conserved
chr1	150400000	151049999	Conserved
chr1	151050000	151399999	Unique
chr1	151400000	151749999	Unique
chr1	151750000	152499999	Unique
chr1	152500000	152749999	Unique
chr1	152750000	153499999	Unique
chr1	153500000	153849999	Conserved
chr1	153850000	154199999	Conserved
chr1	154200000	154999999	Conserved
chr1	155000000	155249999	Unique
chr1	155250000	155549999	Unique
chr1	155550000	156049999	Conserved
chr1	156050000	156249999	Conserved
chr1	156250000	156699999	Conserved
chr1	156700000	157099999	Unique
chr1	157100000	157549999	Unique
chr1	157550000	158649999	Conserved
chr1	158650000	159249999	Conserved
chr1	159250000	160199999	Conserved
chr1	160200000	160399999	Unique
chr1	160400000	160749999	Unique
chr1	160750000	160899999	Unique
chr1	160900000	161199999	Unique
chr1	161200000	161749999	Conserved
chr1	161750000	161949999	Unique
chr1	161950000	162349999	Unique
chr1	162350000	162549999	Unique
chr1	162550000	162699999	Unique
chr1	162700000	163099999	Unique
chr1	163100000	163999999	Unique
chr1	164000000	164199999	Conserved
chr1	164200000	164299999	Unique
chr1	164300000	165249999	Unique
chr1	165250000	165549999	Unique
chr1	165550000	165649999	Unique
chr1	165650000	165749999	Unique
chr1	165750000	166149999	Conserved
chr1	166150000	166399999	Conserved
chr1	166400000	167199999	Conserved
chr1	167200000	167349999	Conserved
chr1	167350000	167749999	Unique
chr1	167750000	168649999	Unique
chr1	168650000	169499999	Unique
chr1	169500000	169949999	Unique
chr1	169950000	170199999	Conserved
chr1	170200000	170649999	Unique
chr1	170650000	170849999	Unique
chr1	170850000	171099999	Conserved
chr1	171100000	171299999	Conserved
chr1	171300000	171499999	Unique
chr1	171500000	171599999	Unique
chr1	171600000	171999999	Conserved
chr1	172000000	172399999	Conserved
chr1	172400000	172499999	Unique
chr1	172500000	174499999	Unique
chr1	174500000	175049999	Unique
chr1	175050000	175899999	Unique
chr1	175900000	176699999	Unique
chr1	176700000	178149999	Unique
chr1	178150000	178299999	Unique
chr1	178300000	179499999	Unique
chr1	179500000	180249999	Conserved
chr1	180250000	180849999	Unique
chr1	180850000	181149999	Unique
chr1	181150000	181599999	Unique
chr1	181600000	181849999	Unique
chr1	181850000	182149999	Unique
chr1	182150000	182549999	Conserved
chr1	182550000	182999999	Conserved
chr1	183000000	183399999	Conserved
chr1	183400000	184299999	Unique
chr1	184300000	184849999	Unique
chr1	184850000	185399999	Conserved
chr1	185400000	186749999	Conserved
chr1	186750000	188949999	Conserved
chr1	188950000	189649999	Conserved
chr1	189650000	189999999	Unique
chr1	190000000	190799999	Unique
chr1	190800000	191299999	Unique
chr1	191300000	191549999	Unique
chr1	191550000	191849999	Unique
chr1	191850000	192149999	Unique
chr1	192150000	192749999	Unique
chr1	192750000	192949999	Unique
chr1	192950000	193149999	Unique
chr1	193150000	194249999	Unique
chr1	194250000	194599999	Unique
chr1	194600000	194749999	Unique
chr1	194750000	194849999	Unique
chr1	194850000	194999999	Unique
chr1	195000000	195399999	Unique
chr2	3050000	3799999	Conserved
chr2	3800000	4899999	Conserved
chr2	4900000	5849999	Unique
chr2	5850000	8649999	Unique
chr2	8650000	10099999	Conserved
chr2	10100000	10349999	Conserved
chr2	10350000	11099999	Unique
chr2	11100000	11299999	Unique
chr2	11300000	11599999	Conserved
chr2	11600000	13249999	Conserved
chr2	13250000	13999999	Unique
chr2	14000000	14299999	Unique
chr2	14300000	14799999	Unique
chr2	14800000	15049999	Unique
chr2	15050000	16349999	Unique
chr2	16350000	17499999	Unique
chr2	17500000	17849999	Unique
chr2	17850000	18249999	Unique
chr2	18250000	18799999	Unique
chr2	18800000	19399999	Unique
chr2	19400000	20849999	Unique
chr2	20850000	21249999	Unique
chr2	21250000	21949999	Unique
chr2	21950000	22449999	Unique
chr2	22550000	22899999	Unique
chr2	22900000	23199999	Unique
chr2	23200000	24849999	Unique
chr2	24850000	25949999	Unique
chr2	25950000	26299999	Unique
chr2	26300000	26599999	Conserved
chr2	26600000	26899999	Conserved
chr2	26900000	27249999	Conserved
chr2	27250000	27449999	Unique
chr2	27450000	27899999	Unique
chr2	27900000	28499999	Unique
chr2	28500000	29099999	Unique
chr2	29100000	29749999	Unique
chr2	29750000	30049999	Unique
chr2	30050000	30399999	Unique
chr2	30400000	30949999	Unique
chr2	30950000	31149999	Unique
chr2	31150000	31449999	Conserved
chr2	31450000	32749999	Unique
chr2	32750000	32949999	Unique
chr2	32950000	33449999	Conserved
chr2	33450000	33649999	Conserved
chr2	33650000	35199999	Conserved
chr2	35200000	35449999	Conserved
chr2	35450000	35949999	Conserved
chr2	35950000	36299999	Unique
chr2	36300000	37349999	Unique
chr2	37350000	37799999	Conserved
chr2	37800000	39199999	Unique
chr2	39200000	42749999	Unique
chr2	42750000	43649999	Conserved
chr2	43650000	44899999	Unique
chr2	44900000	47499999	Unique
chr2	47500000	48249999	Unique
chr2	48250000	48899999	Unique
chr2	48900000	49299999	Unique
chr2	49300000	49749999	Unique
chr2	49750000	50299999	Conserved
chr2	50300000	51349999	Unique
chr2	51350000	52149999	Unique
chr2	52150000	52749999	Unique
chr2	52750000	53199999	Conserved
chr2	53200000	54149999	Conserved
chr2	54150000	54999999	Unique
chr2	55000000	56049999	Unique
chr2	56050000	56849999	Unique
chr2	56850000	57099999	Unique
chr2	57100000	57999999	Unique
chr2	58000000	58449999	Unique
chr2	58450000	58699999	Unique
chr2	58700000	59149999	Unique
chr2	59150000	59499999	Unique
chr2	59500000	60249999	Unique
chr2	60250000	61599999	Unique
chr2	61600000	61799999	Unique
chr2	61800000	62649999	Conserved
chr2	62650000	63449999	Unique
chr2	63450000	65049999	Unique
chr2	65050000	65399999	Unique
chr2	65400000	65699999	Unique
chr2	65700000	66449999	Unique
chr2	66450000	66899999	Unique
chr2	66900000	67499999	Unique
chr2	67500000	68349999	Unique
chr2	68350000	68749999	Unique
chr2	68750000	69199999	Unique
chr2	69200000	69449999	Unique
chr2	69450000	69899999	Unique
chr2	69900000	70649999	Unique
chr2	70650000	71149999	Unique
chr2	71150000	71399999	Unique
chr2	71400000	71549999	Unique
chr2	71550000	71849999	Unique
chr2	71850000	71949999	Unique
chr2	71950000	72199999	Unique
chr2	72200000	72449999	Unique
chr2	72450000	73549999	Unique
chr2	73550000	73899999	Conserved
chr2	73900000	74649999	Unique
chr2	74650000	75599999	Unique
chr2	75600000	76149999	Unique
chr2	76150000	76699999	Unique
chr2	76700000	76799999	Unique
chr2	76800000	77349999	Conserved
chr2	77350000	77799999	Conserved
chr2	77800000	78949999	Conserved
chr2	78950000	79499999	Unique
chr2	79500000	79849999	Unique
chr2	79850000	80299999	Unique
chr2	80300000	80549999	Unique
chr2	80550000	82049999	Unique
chr2	82050000	83649999	Unique
chr2	83650000	83799999	Unique
chr2	83800000	84449999	Conserved
chr2	84450000	85099999	Conserved
chr2	85100000	86499999	Unique
chr2	86500000	88299999	Unique
chr2	88300000	90449999	Unique
chr2	90450000	90749999	Unique
chr2	90750000	91549999	Unique
chr2	91550000	91949999	Unique
chr2	91950000	92449999	Unique
chr2	92450000	92849999	Conserved
chr2	92850000	93849999	Unique
chr2	93850000	94049999	Unique
chr2	94050000	94449999	Unique
chr2	94450000	96299999	Unique
chr2	96300000	97449999	Unique
chr2	97450000	97599999	Unique
chr2	97600000	99699999	Unique
chr2	99700000	100449999	Unique
chr2	100750000	101649999	Conserved
chr2	101650000	102499999	Conserved
chr2	102500000	103099999	Conserved
chr2	103100000	103449999	Conserved
chr2	103450000	103549999	Unique
chr2	103550000	103849999	Unique
chr2	103850000	103999999	Unique
chr2	104000000	104449999	Unique
chr2	104450000	104649999	Unique
chr2	104650000	104799999	Unique
chr2	104800000	105249999	Unique
chr2	105250000	106149999	Unique
chr2	106150000	106949999	Unique
chr2	106950000	107899999	Conserved
chr2	107900000	109899999	Conserved
chr2	109900000	110249999	Conserved
chr2	110250000	110599999	Unique
chr2	110600000	111099999	Unique
chr2	111100000	112249999	Conserved
chr2	112250000	112499999	Conserved
chr2	112500000	113299999	Unique
chr2	113300000	113449999	Unique
chr2	113450000	113849999	Unique
chr2	113850000	114199999	Unique
chr2	114200000	115599999	Unique
chr2	115600000	116149999	Unique
chr2	116150000	116849999	Unique
chr2	116850000	117449999	Conserved
chr2	117450000	118449999	Unique
chr2	118450000	119049999	Unique
chr2	119050000	119199999	Unique
chr2	119200000	119599999	Unique
chr2	119600000	119949999	Unique
chr2	119950000	120049999	Unique
chr2	120050000	120399999	Unique
chr2	120400000	120999999	Unique
chr2	121000000	121199999	Unique
chr2	121200000	121449999	Unique
chr2	121450000	122049999	Unique
chr2	122050000	122649999	Unique
chr2	122650000	124049999	Unique
chr2	124050000	125249999	Unique
chr2	125250000	125599999	Unique
chr2	125600000	126599999	Unique
chr2	126600000	126699999	Unique
chr2	126700000	127049999	Conserved
chr2	127050000	128699999	Unique
chr2	128700000	128849999	Unique
chr2	128850000	129449999	Unique
chr2	129450000	130599999	Unique
chr2	130600000	130799999	Unique
chr2	130800000	131549999	Unique
chr2	131550000	131799999	Conserved
chr2	131800000	131999999	Unique
chr2	132000000	132249999	Unique
chr2	132250000	132499999	Unique
chr2	132500000	132949999	Conserved
chr2	132950000	134049999	Conserved
chr2	134050000	134499999	Conserved
chr2	134500000	135349999	Conserved
chr2	135350000	135999999	Unique
chr2	136000000	136849999	Unique
chr2	136850000	137949999	Unique
chr2	137950000	139399999	Unique
chr2	139400000	140199999	Unique
chr2	140200000	143799999	Unique
chr2	143800000	144549999	Conserved
chr2	144550000	145149999	Unique
chr2	145150000	145649999	Unique
chr2	145650000	145899999	Conserved
chr2	145900000	146449999	Conserved
chr2	146450000	146599999	Unique
chr2	146600000	147299999	Unique
chr2	147300000	147799999	Unique
chr2	147800000	148099999	Conserved
chr2	148100000	148749999	Unique
chr2	148750000	149199999	Unique
chr2	149200000	150749999	Unique
chr2	150750000	151499999	Unique
chr2	151500000	151849999	Unique
chr2	151850000	151999999	Unique
chr2	152000000	152249999	Unique
chr2	152250000	152599999	Unique
chr2	152600000	152849999	Unique
chr2	152850000	153449999	Unique
chr2	153450000	153599999	Unique
chr2	153600000	154149999	Unique
chr2	154150000	154349999	Unique
chr2	154350000	154949999	Unique
chr2	154950000	155449999	Unique
chr2	155450000	155649999	Conserved
chr2	155650000	155799999	Conserved
chr2	155800000	155949999	Conserved
chr2	155950000	156299999	Unique
chr2	156300000	156549999	Unique
chr2	156550000	157199999	Unique
chr2	157200000	157599999	Unique
chr2	157600000	158449999	Unique
chr2	158450000	160599999	Unique
chr2	160600000	161049999	Unique
chr2	161050000	162949999	Unique
chr2	162950000	163449999	Unique
chr2	163450000	163849999	Unique
chr2	163850000	164749999	Conserved
chr2	164750000	165499999	Unique
chr2	165500000	165749999	Unique
chr2	165750000	166049999	Unique
chr2	166050000	167049999	Unique
chr2	167050000	167499999	Conserved
chr2	167500000	168199999	Unique
chr2	168200000	168449999	Unique
chr2	168450000	168949999	Unique
chr2	168950000	170099999	Conserved
chr2	170100000	170499999	Conserved
chr2	170500000	171699999	Unique
chr2	171700000	172349999	Unique
chr2	172350000	172799999	Unique
chr2	172800000	172999999	Unique
chr2	173000000	173099999	Unique
chr2	173100000	173549999	Unique
chr2	173550000	174299999	Unique
chr2	174300000	175049999	Unique
chr2	175050000	175199999	Unique
chr2	177800000	178049999	Unique
chr2	178050000	179899999	Unique
chr2	179900000	181149999	Unique
chr2	181150000	181349999	Unique
chr2	181350000	181599999	Unique
chr2	181600000	181899999	Unique
chr2	181900000	182049999	Unique
chr3	3000000	4599999	Unique
chr3	4600000	7299999	Unique
chr3	7300000	8599999	Unique
chr3	8600000	8949999	Unique
chr3	8950000	9249999	Unique
chr3	9250000	9999999	Unique
chr3	10000000	10349999	Unique
chr3	10350000	11999999	Unique
chr3	12000000	13899999	Unique
chr3	13900000	14349999	Conserved
chr3	14350000	14849999	Unique
chr3	14850000	15249999	Unique
chr3	15250000	15649999	Conserved
chr3	15750000	16099999	Unique
chr3	16100000	17949999	Unique
chr3	17950000	19149999	Conserved
chr3	19150000	19899999	Conserved
chr3	19900000	20199999	Conserved
chr3	20200000	22249999	Unique
chr3	22250000	24349999	Unique
chr3	24350000	25699999	Unique
chr3	25700000	27099999	Unique
chr3	27100000	28149999	Conserved
chr3	28150000	28799999	Unique
chr3	28800000	28999999	Unique
chr3	29000000	29699999	Conserved
chr3	29700000	30599999	Conserved
chr3	30600000	31149999	Conserved
chr3	31150000	31649999	Conserved
chr3	31650000	32299999	Conserved
chr3	32300000	32699999	Unique
chr3	32700000	33799999	Unique
chr3	33800000	33949999	Unique
chr3	33950000	35649999	Unique
chr3	35650000	36049999	Unique
chr3	36050000	36149999	Unique
chr3	36150000	36549999	Conserved
chr3	36550000	37299999	Conserved
chr3	37300000	38199999	Unique
chr3	38200000	38849999	Unique
chr3	38850000	40499999	Unique
chr3	40500000	40549999	Conserved
chr3	40650000	40849999	Unique
chr3	40850000	40999999	Unique
chr3	41000000	41749999	Unique
chr3	41750000	44149999	Unique
chr3	44150000	45299999	Unique
chr3	45300000	48899999	Unique
chr3	48900000	51199999	Unique
chr3	51200000	52249999	Unique
chr3	52250000	52999999	Conserved
chr3	53000000	53499999	Conserved
chr3	53500000	54349999	Conserved
chr3	54350000	54749999	Unique
chr3	54750000	55049999	Unique
chr3	55050000	55349999	Unique
chr3	55350000	55899999	Unique
chr3	55900000	57249999	Unique
chr3	57250000	57449999	Unique
chr3	57450000	57649999	Unique
chr3	57650000	57849999	Unique
chr3	57850000	58149999	Unique
chr3	58150000	58799999	Unique
chr3	58800000	60099999	Unique
chr3	60100000	60799999	Unique
chr3	60800000	60899999	Unique
chr3	60900000	62899999	Unique
chr3	62900000	63549999	Unique
chr3	63550000	63949999	Unique
chr3	63950000	64549999	Unique
chr3	64550000	64649999	Unique
chr3	64650000	64899999	Unique
chr3	64900000	65349999	Conserved
chr3	65350000	65549999	Unique
chr3	65550000	65999999	Unique
chr3	66000000	66299999	Conserved
chr3	66300000	67599999	Conserved
chr3	67600000	68049999	Conserved
chr3	68050000	69099999	Conserved
chr3	69100000	69949999	Conserved
chr3	69950000	73099999	Conserved
chr3	73100000	75199999	Conserved
chr3	75200000	75849999	Unique
chr3	75850000	78949999	Unique
chr3	78950000	79649999	Conserved
chr3	79650000	79799999	Unique
chr3	79800000	80799999	Unique
chr3	80800000	81999999	Conserved
chr3	82000000	82349999	Conserved
chr3	82350000	83049999	Unique
chr3	83050000	83249999	Unique
chr3	83250000	83799999	Conserved
chr3	83800000	84149999	Conserved
chr3	84150000	84299999	Unique
chr3	84300000	84549999	Unique
chr3	84550000	84899999	Conserved
chr3	84900000	85599999	Unique
chr3	85600000	86199999	Unique
chr3	86200000	86999999	Unique
chr3	87000000	87199999	Unique
chr3	87200000	87899999	Unique
chr3	87900000	88299999	Unique
chr3	88300000	88549999	Conserved
chr3	88550000	89299999	Unique
chr3	89300000	89449999	Unique
chr3	89450000	90099999	Unique
chr3	90100000	90199999	Unique
chr3	90200000	90499999	Unique
chr3	90500000	90649999	Unique
chr3	90650000	91999999	Unique
chr3	92000000	92349999	Unique
chr3	92350000	93099999	Unique
chr3	93100000	93649999	Conserved
chr3	93650000	93899999	Conserved
chr3	94050000	94349999	Unique
chr3	94350000	94649999	Conserved
chr3	94650000	94749999	Unique
chr3	94750000	94949999	Unique
chr3	94950000	95299999	Unique
chr3	95300000	95449999	Unique
chr3	95450000	95849999	Unique
chr3	95850000	96049999	Unique
chr3	96050000	96249999	Unique
chr3	96250000	96499999	Conserved
chr3	96500000	96749999	Conserved
chr3	96750000	97399999	Conserved
chr3	97400000	97599999	Conserved
chr3	97600000	97899999	Unique
chr3	97900000	98149999	Unique
chr3	98150000	98449999	Conserved
chr3	98550000	100149999	Conserved
chr3	100150000	100699999	Unique
chr3	100700000	100899999	Unique
chr3	100900000	101449999	Unique
chr3	101450000	101849999	Conserved
chr3	101850000	102249999	Conserved
chr3	102250000	103199999	Conserved
chr3	103200000	103399999	Conserved
chr3	103400000	103899999	Unique
chr3	103900000	103999999	Unique
chr3	104000000	104199999	Unique
chr3	104200000	104499999	Unique
chr3	104500000	104699999	Unique
chr3	104700000	104799999	Unique
chr3	104800000	105099999	Unique
chr3	105100000	105699999	Unique
chr3	105700000	105949999	Unique
chr3	105950000	106899999	Unique
chr3	106900000	107199999	Unique
chr3	107200000	107549999	Conserved
chr3	107550000	107899999	Unique
chr3	107900000	108249999	Unique
chr3	108250000	108449999	Unique
chr3	108450000	108649999	Unique
chr3	108650000	109149999	Unique
chr3	109150000	109499999	Unique
chr3	109500000	111099999	Unique
chr3	111100000	113249999	Unique
chr3	113500000	113599999	Unique
chr3	113600000	115649999	Unique
chr3	115650000	115999999	Unique
chr3	116000000	116849999	Unique
chr3	116850000	117499999	Unique
chr3	117500000	119649999	Unique
chr3	119650000	121149999	Unique
chr3	121150000	121499999	Conserved
chr3	121500000	121799999	Conserved
chr3	121800000	122149999	Conserved
chr3	122150000	122499999	Unique
chr3	122500000	122899999	Unique
chr3	122900000	123399999	Unique
chr3	123400000	123499999	Unique
chr3	123500000	124299999	Unique
chr3	124300000	124599999	Conserved
chr3	124600000	125849999	Unique
chr3	125850000	126049999	Unique
chr3	126050000	126599999	Unique
chr3	126600000	127299999	Unique
chr3	127300000	127549999	Unique
chr3	127550000	127849999	Unique
chr3	127850000	127949999	Unique
chr3	127950000	129299999	Unique
chr3	129300000	129549999	Unique
chr3	129550000	129799999	Unique
chr3	129800000	130099999	Conserved
chr3	130100000	130699999	Conserved
chr3	130700000	131249999	Conserved
chr3	131250000	131549999	Unique
chr3	131550000	131949999	Unique
chr3	131950000	132699999	Conserved
chr3	132700000	133099999	Unique
chr3	133100000	134649999	Unique
chr3	134650000	135249999	Conserved
chr3	135250000	137849999	Unique
chr3	137850000	138199999	Unique
chr3	138200000	138449999	Unique
chr3	138450000	139199999	Unique
chr3	139200000	141849999	Unique
chr3	141850000	142299999	Conserved
chr3	142300000	142749999	Unique
chr3	142750000	144449999	Unique
chr3	144450000	144749999	Conserved
chr3	144750000	145149999	Unique
chr3	145150000	145599999	Unique
chr3	145600000	145949999	Unique
chr3	145950000	146199999	Unique
chr3	146200000	146549999	Unique
chr3	146550000	146949999	Unique
chr3	146950000	150249999	Unique
chr3	150250000	151699999	Unique
chr3	151700000	152099999	Conserved
chr3	152100000	152749999	Conserved
chr3	152750000	153949999	Unique
chr3	153950000	154599999	Unique
chr3	154600000	156349999	Unique
chr3	156350000	157549999	Unique
chr3	157550000	157799999	Conserved
chr3	157800000	159699999	Unique
chr3	159700000	159949999	Unique
chr4	3050000	3399999	Unique
chr4	3400000	3799999	Unique
chr4	3800000	4749999	Unique
chr4	4750000	6199999	Unique
chr4	6200000	6449999	Unique
chr4	6450000	8099999	Unique
chr4	8100000	8399999	Unique
chr4	8400000	9149999	Unique
chr4	9150000	9599999	Unique
chr4	9600000	9799999	Unique
chr4	9800000	10899999	Unique
chr4	10900000	11299999	Conserved
chr4	11300000	11549999	Conserved
chr4	11550000	12149999	Conserved
chr4	12150000	14499999	Conserved
chr4	14500000	15299999	Unique
chr4	15300000	15949999	Unique
chr4	15950000	19549999	Unique
chr4	19550000	19949999	Unique
chr4	19950000	21399999	Unique
chr4	21400000	21849999	Unique
chr4	21850000	24899999	Unique
chr4	24900000	25299999	Conserved
chr4	25300000	26249999	Unique
chr4	26250000	26549999	Unique
chr4	26550000	27849999	Unique
chr4	27850000	28249999	Unique
chr4	28250000	28799999	Unique
chr4	28800000	30449999	Unique
chr4	30450000	31999999	Unique
chr4	32000000	32249999	Unique
chr4	32250000	32599999	Unique
chr4	32600000	33349999	Conserved
chr4	33350000	34749999	Unique
chr4	34750000	37499999	Unique
chr4	37500000	40149999	Unique
chr4	40150000	40699999	Conserved
chr4	40700000	40949999	Conserved
chr4	40950000	41299999	Unique
chr4	41300000	41799999	Unique
chr4	42750000	43399999	Unique
chr4	43400000	44299999	Unique
chr4	44300000	44749999	Conserved
chr4	44750000	44999999	Unique
chr4	45000000	45349999	Unique
chr4	45350000	46199999	Conserved
chr4	46200000	46499999	Unique
chr4	46500000	46649999	Unique
chr4	46650000	47049999	Unique
chr4	47050000	47399999	Unique
chr4	47400000	48499999	Unique
chr4	48500000	48699999	Unique
chr4	48700000	49349999	Unique
chr4	49350000	50699999	Unique
chr4	50700000	52999999	Unique
chr4	53000000	53649999	Unique
chr4	53650000	54949999	Unique
chr4	54950000	55099999	Unique
chr4	55100000	55249999	Unique
chr4	55250000	55349999	Unique
chr4	55350000	56949999	Unique
chr4	56950000	57299999	Unique
chr4	57300000	57649999	Conserved
chr4	57650000	57949999	Unique
chr4	57950000	58099999	Unique
chr4	58100000	58249999	Conserved
chr4	58250000	59049999	Conserved
chr4	59050000	59599999	Unique
chr4	59600000	59899999	Unique
chr4	59900000	60049999	Unique
chr4	61800000	61949999	Conserved
chr4	61950000	62049999	Unique
chr4	62050000	62299999	Unique
chr4	62300000	62749999	Unique
chr4	62750000	63149999	Unique
chr4	63150000	63399999	Unique
chr4	63400000	64499999	Unique
chr4	64500000	65649999	Unique
chr4	65650000	66449999	Unique
chr4	66450000	66899999	Unique
chr4	66900000	67899999	Unique
chr4	67900000	68999999	Unique
chr4	69000000	70399999	Unique
chr4	70400000	70599999	Conserved
chr4	70600000	73649999	Unique
chr4	73650000	74399999	Unique
chr4	74400000	77049999	Unique
chr4	77050000	77599999	Conserved
chr4	77600000	80849999	Unique
chr4	80850000	83249999	Unique
chr4	83250000	83599999	Unique
chr4	83600000	85149999	Unique
chr4	85150000	85849999	Unique
chr4	85850000	86849999	Unique
chr4	86850000	87749999	Unique
chr4	87750000	88799999	Conserved
chr4	88800000	89149999	Unique
chr4	89150000	89549999	Unique
chr4	89550000	94599999	Unique
chr4	94600000	94949999	Unique
chr4	94950000	96049999	Unique
chr4	96050000	96699999	Unique
chr4	96700000	97549999	Unique
chr4	97550000	98749999	Unique
chr4	98750000	98949999	Unique
chr4	98950000	99199999	Conserved
chr4	99200000	99899999	Conserved
chr4	99900000	100549999	Conserved
chr4	100550000	101399999	Unique
chr4	101400000	101649999	Unique
chr4	101650000	102099999	Unique
chr4	102100000	102699999	Unique
chr4	102700000	103349999	Conserved
chr4	103350000	104999999	Unique
chr4	105000000	106399999	Unique
chr4	106400000	107199999	Unique
chr4	107200000	107349999	Unique
chr4	107350000	107699999	Unique
chr4	107700000	107899999	Conserved
chr4	107900000	108299999	Unique
chr4	108300000	108649999	Unique
chr4	108650000	108849999	Unique
chr4	108850000	109499999	Unique
chr4	109500000	109749999	Unique
chr4	109750000	109999999	Unique
chr4	110000000	111349999	Unique
chr4	111350000	111749999	Unique
chr4	111750000	111849999	Unique
chr4	111850000	112099999	Unique
chr4	112600000	113249999	Unique
chr4	113350000	113499999	Unique
chr4	113500000	114349999	Unique
chr4	114350000	114649999	Unique
chr4	114650000	115749999	Unique
chr4	115750000	116049999	Conserved
chr4	116050000	116649999	Unique
chr4	116650000	116799999	Unique
chr4	116800000	116999999	Unique
chr4	117000000	117149999	Unique
chr4	117150000	117799999	Unique
chr4	117800000	118099999	Unique
chr4	118100000	118349999	Unique
chr4	118350000	118599999	Unique
chr4	118600000	118999999	Conserved
chr4	119000000	119249999	Unique
chr4	119250000	119699999	Unique
chr4	119700000	119849999	Unique
chr4	119850000	120199999	Conserved
chr4	120200000	120549999	Unique
chr4	120550000	120949999	Unique
chr4	120950000	121749999	Unique
chr4	122500000	122849999	Conserved
chr4	122850000	123099999	Unique
chr4	123100000	123799999	Unique
chr4	123800000	123899999	Unique
chr4	123900000	124699999	Unique
chr4	124700000	124849999	Unique
chr4	124850000	125099999	Unique
chr4	125100000	126049999	Conserved
chr4	126050000	126749999	Conserved
chr4	126750000	126849999	Unique
chr4	126850000	127049999	Unique
chr4	127050000	127249999	Unique
chr4	127250000	128599999	Unique
chr4	128600000	128899999	Unique
chr4	128900000	129199999	Unique
chr4	129200000	129499999	Unique
chr4	129500000	129949999	Unique
chr4	129950000	130299999	Unique
chr4	130300000	130399999	Conserved
chr4	130500000	130599999	Unique
chr4	130600000	130749999	Unique
chr4	130750000	130899999	Unique
chr4	130900000	131899999	Unique
chr4	131900000	132199999	Conserved
chr4	132200000	132849999	Conserved
chr4	132850000	133299999	Conserved
chr4	133300000	133549999	Unique
chr4	133550000	133949999	Unique
chr4	133950000	134149999	Unique
chr4	134150000	134399999	Unique
chr4	134400000	134499999	Unique
chr4	134500000	134799999	Conserved
chr4	134800000	134899999	Conserved
chr4	134900000	135349999	Unique
chr4	135350000	135949999	Unique
chr4	135950000	136199999	Unique
chr4	136200000	136349999	Unique
chr4	136350000	136649999	Unique
chr4	136650000	137649999	Unique
chr4	137650000	138299999	Unique
chr4	138300000	138399999	Unique
chr4	138400000	138899999	Unique
chr4	138900000	139099999	Unique
chr4	139100000	139649999	Unique
chr4	139650000	139849999	Conserved
chr4	139850000	141399999	Unique
chr4	141400000	141599999	Unique
chr4	141600000	141949999	Unique
chr4	141950000	143299999	Unique
chr4	143300000	143899999	Unique
chr4	143900000	144049999	Unique
chr4	144050000	144349999	Conserved
chr4	144350000	144699999	Unique
chr4	144700000	144849999	Unique
chr4	144850000	145399999	Unique
chr4	145400000	145649999	Unique
chr4	147050000	147849999	Unique
chr4	147850000	148449999	Conserved
chr4	148450000	150149999	Unique
chr4	150150000	150599999	Conserved
chr4	150600000	150949999	Unique
chr4	150950000	151999999	Unique
chr4	152000000	153949999	Unique
chr4	153950000	154849999	Conserved
chr4	154850000	155099999	Unique
chr4	155100000	155249999	Unique
chr4	155250000	155349999	Unique
chr4	155350000	155699999	Unique
chr4	155700000	155799999	Unique
chr4	155800000	156299999	Unique
chr4	156300000	156399999	Unique
chr5	3000000	3549999	Unique
chr5	3550000	4949999	Unique
chr5	4950000	5499999	Unique
chr5	5500000	5749999	Unique
chr5	5750000	6749999	Unique
chr5	6750000	7149999	Unique
chr5	7150000	8399999	Unique
chr5	8400000	8649999	Unique
chr5	8650000	8799999	Unique
chr5	8800000	9099999	Unique
chr5	9100000	9199999	Unique
chr5	9200000	9599999	Unique
chr5	9600000	10599999	Unique
chr5	10600000	10849999	Unique
chr5	11900000	12049999	Unique
chr5	12050000	12249999	Unique
chr5	12250000	12549999	Conserved
chr5	12550000	12699999	Conserved
chr5	12700000	13649999	Unique
chr5	13650000	14449999	Unique
chr5	14450000	14949999	Unique
chr5	14950000	15049999	Unique
chr5	15450000	16299999	Unique
chr5	16300000	16599999	Unique
chr5	16600000	16899999	Conserved
chr5	16900000	17799999	Conserved
chr5	17800000	18099999	Unique
chr5	18100000	18449999	Unique
chr5	18450000	19449999	Unique
chr5	19450000	20899999	Unique
chr5	20900000	21249999	Unique
chr5	21250000	21799999	Unique
chr5	21800000	22549999	Conserved
chr5	22550000	23349999	Conserved
chr5	23350000	23799999	Conserved
chr5	23800000	24099999	Unique
chr5	24100000	24399999	Unique
chr5	24400000	24649999	Unique
chr5	24650000	24799999	Unique
chr5	24800000	24999999	Unique
chr5	25000000	25849999	Unique
chr5	25850000	27649999	Unique
chr5	27650000	28299999	Unique
chr5	28300000	28399999	Unique
chr5	28400000	29349999	Unique
chr5	29350000	29699999	Conserved
chr5	29700000	30099999	Conserved
chr5	30100000	30649999	Conserved
chr5	30650000	32199999	Unique
chr5	32200000	32799999	Unique
chr5	32800000	33049999	Unique
chr5	33050000	33649999	Unique
chr5	33650000	33949999	Conserved
chr5	33950000	34899999	Unique
chr5	34900000	35099999	Conserved
chr5	35100000	35349999	Conserved
chr5	35350000	35549999	Conserved
chr5	35550000	35749999	Unique
chr5	35750000	35999999	Unique
chr5	36000000	36799999	Unique
chr5	36800000	37199999	Unique
chr5	37200000	37799999	Unique
chr5	37800000	38249999	Conserved
chr5	38250000	38549999	Unique
chr5	38550000	39999999	Unique
chr5	40000000	41049999	Conserved
chr5	41050000	41849999	Conserved
chr5	41850000	43399999	Unique
chr5	43400000	43649999	Unique
chr5	43650000	44249999	Unique
chr5	44250000	45449999	Unique
chr5	45450000	46399999	Unique
chr5	46400000	46999999	Unique
chr5	47000000	48449999	Unique
chr5	48450000	49049999	Conserved
chr5	49050000	49949999	Unique
chr5	49950000	50399999	Unique
chr5	50400000	52099999	Unique
chr5	52100000	52849999	Conserved
chr5	52850000	53299999	Unique
chr5	53300000	53699999	Unique
chr5	53700000	53899999	Unique
chr5	53900000	54149999	Unique
chr5	54150000	56099999	Unique
chr5	56100000	61049999	Unique
chr5	61050000	61699999	Unique
chr5	61700000	62599999	Unique
chr5	62600000	62899999	Unique
chr5	62900000	63899999	Unique
chr5	63900000	64899999	Unique
chr5	64900000	65399999	Unique
chr5	65400000	65749999	Unique
chr5	65750000	66399999	Unique
chr5	66400000	66699999	Conserved
chr5	66700000	67049999	Unique
chr5	67050000	67349999	Unique
chr5	67350000	67449999	Unique
chr5	67450000	69549999	Unique
chr5	69550000	71499999	Unique
chr5	71500000	72149999	Unique
chr5	72150000	72549999	Unique
chr5	72550000	72749999	Unique
chr5	72750000	73399999	Conserved
chr5	73400000	73649999	Unique
chr5	73650000	74299999	Unique
chr5	74300000	74599999	Conserved
chr5	74600000	75199999	Conserved
chr5	75200000	75849999	Conserved
chr5	75850000	77349999	Unique
chr5	77350000	81449999	Unique
chr5	81450000	83549999	Unique
chr5	83550000	86049999	Unique
chr5	86050000	86799999	Unique
chr5	86800000	88499999	Unique
chr5	88500000	89249999	Unique
chr5	89250000	89399999	Unique
chr5	89400000	89949999	Unique
chr5	89950000	90199999	Unique
chr5	90200000	90599999	Conserved
chr5	90600000	90899999	Unique
chr5	90900000	91349999	Unique
chr5	91350000	92449999	Unique
chr5	92450000	92699999	Unique
chr5	92700000	93199999	Unique
chr5	93200000	93299999	Unique
chr5	93300000	93599999	Unique
chr5	93600000	93749999	Unique
chr5	95800000	96799999	Unique
chr5	96800000	97099999	Unique
chr5	97100000	98199999	Conserved
chr5	98200000	98899999	Unique
chr5	98900000	99199999	Unique
chr5	99200000	100549999	Unique
chr5	100550000	100799999	Unique
chr5	100800000	101799999	Unique
chr5	101800000	102099999	Unique
chr5	102100000	102699999	Unique
chr5	102700000	103299999	Unique
chr5	103300000	103699999	Unique
chr5	103700000	103949999	Unique
chr5	103950000	105349999	Unique
chr5	105350000	105899999	Conserved
chr5	105900000	106799999	Unique
chr5	106800000	107599999	Conserved
chr5	107600000	107899999	Conserved
chr5	107900000	108749999	Unique
chr5	108750000	109549999	Unique
chr5	109550000	110299999	Unique
chr5	110300000	110649999	Conserved
chr5	110650000	111299999	Unique
chr5	111300000	112249999	Unique
chr5	112250000	113249999	Unique
chr5	113250000	113849999	Unique
chr5	113850000	114149999	Unique
chr5	114150000	114699999	Unique
chr5	114700000	115149999	Unique
chr5	115150000	115349999	Unique
chr5	115350000	115649999	Unique
chr5	115650000	115999999	Unique
chr5	116000000	116499999	Unique
chr5	116500000	117099999	Unique
chr5	117100000	117399999	Unique
chr5	117400000	117499999	Unique
chr5	117500000	117999999	Unique
chr5	118000000	118099999	Unique
chr5	118100000	118749999	Unique
chr5	118750000	120499999	Conserved
chr5	120500000	120599999	Unique
chr5	120600000	121149999	Unique
chr5	121150000	121849999	Unique
chr5	121850000	122099999	Unique
chr5	122100000	122399999	Conserved
chr5	122400000	122899999	Conserved
chr5	122900000	123049999	Unique
chr5	123050000	123599999	Unique
chr5	123600000	124099999	Unique
chr5	124100000	124599999	Unique
chr5	124600000	124699999	Unique
chr5	124700000	124899999	Unique
chr5	124900000	125499999	Unique
chr5	125500000	128999999	Unique
chr5	129000000	129749999	Conserved
chr5	129750000	129899999	Unique
chr5	129900000	130249999	Unique
chr5	130250000	130849999	Unique
chr5	130850000	131449999	Unique
chr5	131450000	132149999	Unique
chr5	132150000	134149999	Unique
chr5	134150000	134899999	Conserved
chr5	134900000	134999999	Unique
chr5	135000000	135349999	Unique
chr5	135350000	135899999	Unique
chr5	135900000	136899999	Unique
chr5	136900000	137099999	Unique
chr5	137100000	137299999	Unique
chr5	137300000	137499999	Unique
chr5	137500000	137649999	Unique
chr5	137650000	137799999	Unique
chr5	137800000	138199999	Conserved
chr5	138200000	138699999	Unique
chr5	138700000	139249999	Unique
chr5	139250000	139499999	Unique
chr5	139500000	139799999	Unique
chr5	139800000	140799999	Conserved
chr5	140800000	142449999	Conserved
chr5	142450000	142899999	Unique
chr5	142900000	143299999	Unique
chr5	143300000	143549999	Unique
chr5	143550000	143999999	Unique
chr5	144000000	144349999	Unique
chr5	144350000	144799999	Unique
chr5	144800000	145199999	Unique
chr5	145200000	146149999	Unique
chr5	146150000	146549999	Unique
chr5	146550000	146899999	Unique
chr5	146900000	147349999	Unique
chr5	147350000	147949999	Unique
chr5	147950000	148299999	Unique
chr5	148300000	148799999	Unique
chr5	148800000	149649999	Unique
chr5	149650000	151399999	Unique
chr5	151400000	151749999	Unique
chr6	3050000	3299999	Unique
chr6	3300000	4249999	Unique
chr6	4250000	5399999	Unique
chr6	5400000	5599999	Conserved
chr6	5600000	6949999	Conserved
chr6	6950000	7699999	Conserved
chr6	7700000	8199999	Unique
chr6	8200000	8849999	Unique
chr6	8850000	10699999	Unique
chr6	10700000	11849999	Unique
chr6	11850000	12299999	Conserved
chr6	12300000	13199999	Unique
chr6	13200000	14549999	Unique
chr6	14550000	16999999	Conserved
chr6	17000000	17649999	Unique
chr6	17650000	17849999	Unique
chr6	17850000	18399999	Unique
chr6	18400000	18849999	Unique
chr6	18850000	19649999	Unique
chr6	19650000	21749999	Unique
chr6	21750000	22099999	Conserved
chr6	22100000	22499999	Unique
chr6	22500000	23149999	Unique
chr6	23150000	23499999	Conserved
chr6	23500000	24499999	Conserved
chr6	24500000	24649999	Unique
chr6	24650000	25799999	Unique
chr6	25800000	28399999	Unique
chr6	28400000	29149999	Unique
chr6	29150000	29699999	Unique
chr6	29700000	30399999	Unique
chr6	30400000	31049999	Conserved
chr6	31050000	31499999	Conserved
chr6	31500000	32599999	Unique
chr6	32600000	32799999	Unique
chr6	32800000	33249999	Conserved
chr6	33250000	33449999	Unique
chr6	33450000	34449999	Unique
chr6	34450000	35249999	Conserved
chr6	35250000	35349999	Unique
chr6	35350000	35549999	Unique
chr6	35550000	36349999	Unique
chr6	36350000	37049999	Unique
chr6	37050000	37349999	Conserved
chr6	37350000	37449999	Unique
chr6	37450000	38349999	Unique
chr6	38350000	38549999	Unique
chr6	38550000	39149999	Unique
chr6	39150000	39449999	Unique
chr6	39450000	39799999	Unique
chr6	39800000	40449999	Unique
chr6	40450000	40699999	Unique
chr6	40700000	41549999	Unique
chr6	41550000	42199999	Unique
chr6	42200000	42599999	Unique
chr6	42600000	43099999	Unique
chr6	43100000	43299999	Unique
chr6	43300000	43649999	Unique
chr6	43650000	44399999	Unique
chr6	44400000	45249999	Unique
chr6	45250000	46299999	Unique
chr6	46300000	47149999	Unique
chr6	47150000	47649999	Unique
chr6	47750000	48999999	Unique
chr6	49000000	49249999	Unique
chr6	49250000	49399999	Unique
chr6	49400000	50299999	Conserved
chr6	50300000	50599999	Conserved
chr6	50600000	51149999	Unique
chr6	51150000	51849999	Unique
chr6	51850000	52249999	Conserved
chr6	52250000	52599999	Unique
chr6	52600000	53049999	Unique
chr6	53050000	53749999	Unique
chr6	53750000	54699999	Unique
chr6	54700000	55199999	Unique
chr6	55200000	55499999	Unique
chr6	55500000	55949999	Unique
chr6	55950000	56699999	Unique
chr6	56700000	57599999	Unique
chr6	57600000	57899999	Unique
chr6	57900000	58849999	Unique
chr6	58850000	58949999	Unique
chr6	58950000	59199999	Unique
chr6	59200000	59499999	Conserved
chr6	59500000	60199999	Conserved
chr6	60200000	60549999	Unique
chr6	60550000	60949999	Unique
chr6	60950000	61299999	Conserved
chr6	61300000	63299999	Unique
chr6	63300000	65049999	Unique
chr6	65050000	65449999	Unique
chr6	65450000	66799999	Unique
chr6	66800000	66949999	Unique
chr6	66950000	67799999	Unique
chr6	67800000	68649999	Unique
chr6	68650000	69949999	Unique
chr6	69950000	70799999	Conserved
chr6	70800000	71149999	Unique
chr6	71150000	71399999	Unique
chr6	71400000	71849999	Conserved
chr6	71850000	72599999	Unique
chr6	72600000	73249999	Unique
chr6	73250000	74849999	Unique
chr6	74850000	76249999	Unique
chr6	76250000	77599999	Conserved
chr6	77600000	78549999	Conserved
chr6	78550000	78799999	Unique
chr6	78800000	80299999	Unique
chr6	80300000	81949999	Unique
chr6	81950000	82699999	Conserved
chr6	82700000	82899999	Conserved
chr6	82900000	83299999	Conserved
chr6	83300000	83549999	Unique
chr6	83550000	83799999	Unique
chr6	83800000	84599999	Unique
chr6	84600000	84999999	Unique
chr6	85000000	85149999	Unique
chr6	85150000	85449999	Conserved
chr6	85450000	85999999	Unique
chr6	86000000	86399999	Unique
chr6	86400000	86699999	Conserved
chr6	86700000	87049999	Conserved
chr6	87050000	87349999	Unique
chr6	87350000	87849999	Unique
chr6	87850000	88099999	Conserved
chr6	88100000	88499999	Conserved
chr6	88500000	88899999	Conserved
chr6	88900000	89649999	Conserved
chr6	89650000	90749999	Unique
chr6	90750000	91149999	Unique
chr6	91150000	91499999	Unique
chr6	91500000	91749999	Conserved
chr6	91750000	91899999	Conserved
chr6	91900000	92099999	Unique
chr6	92100000	92749999	Unique
chr6	92750000	93749999	Unique
chr6	93750000	94049999	Unique
chr6	94050000	94499999	Conserved
chr6	94500000	95049999	Conserved
chr6	95050000	95699999	Unique
chr6	95700000	97149999	Unique
chr6	97150000	97399999	Unique
chr6	97400000	97749999	Unique
chr6	97750000	98049999	Conserved
chr6	98050000	98949999	Unique
chr6	98950000	99649999	Unique
chr6	99650000	100899999	Conserved
chr6	100900000	101649999	Conserved
chr6	101650000	103249999	Conserved
chr6	103250000	103699999	Unique
chr6	103700000	105199999	Unique
chr6	105200000	106699999	Unique
chr6	106700000	108049999	Unique
chr6	108050000	108399999	Conserved
chr6	108400000	108749999	Unique
chr6	108750000	108849999	Unique
chr6	108850000	112199999	Conserved
chr6	112200000	112649999	Unique
chr6	112650000	113049999	Unique
chr6	113050000	113349999	Unique
chr6	113350000	113599999	Unique
chr6	113600000	114499999	Unique
chr6	114600000	114699999	Unique
chr6	114700000	114899999	Unique
chr6	114900000	115049999	Unique
chr6	115050000	115599999	Conserved
chr6	115600000	115799999	Unique
chr6	115800000	116199999	Unique
chr6	116200000	117149999	Unique
chr6	117150000	118549999	Unique
chr6	118550000	119199999	Unique
chr6	119200000	119449999	Conserved
chr6	119450000	119749999	Unique
chr6	119750000	119999999	Unique
chr6	120000000	120349999	Unique
chr6	120350000	120499999	Unique
chr6	120500000	120849999	Unique
chr6	120850000	121249999	Conserved
chr6	121250000	122549999	Unique
chr6	122550000	122799999	Unique
chr6	122800000	123249999	Unique
chr6	123250000	123399999	Unique
chr6	123600000	124399999	Conserved
chr6	124400000	124749999	Unique
chr6	124750000	125099999	Unique
chr6	125100000	125399999	Unique
chr6	125400000	126849999	Unique
chr6	126850000	127099999	Unique
chr6	127100000	127499999	Unique
chr6	127500000	127949999	Conserved
chr6	127950000	128449999	Unique
chr6	128450000	128749999	Unique
chr6	128750000	129249999	Unique
chr6	129250000	130799999	Unique
chr6	130800000	131449999	Unique
chr6	131450000	133149999	Unique
chr6	133150000	133899999	Unique
chr6	133900000	134399999	Unique
chr6	134400000	134649999	Unique
chr6	134650000	134999999	Unique
chr6	135000000	135399999	Conserved
chr6	135400000	136399999	Conserved
chr6	136400000	136849999	Unique
chr6	136850000	136999999	Unique
chr6	137000000	137199999	Unique
chr6	137200000	137749999	Conserved
chr6	137750000	138199999	Conserved
chr6	138200000	139499999	Conserved
chr6	139500000	140699999	Conserved
chr6	140700000	142349999	Conserved
chr6	142350000	142749999	Unique
chr6	142750000	142999999	Unique
chr6	143000000	145049999	Unique
chr6	145050000	146399999	Unique
chr6	146400000	146999999	Unique
chr6	147000000	148199999	Unique
chr6	148200000	148949999	Unique
chr6	148950000	149099999	Unique
chr6	149100000	149599999	Unique
chr7	3000000	3599999	Unique
chr7	3600000	3849999	Unique
chr7	3850000	4499999	Unique
chr7	4500000	4949999	Unique
chr7	4950000	5099999	Unique
chr7	5100000	6199999	Unique
chr7	6200000	7249999	Unique
chr7	7250000	7299999	Unique
chr7	8300000	8499999	Unique
chr7	9900000	10149999	Unique
chr7	10150000	10349999	Unique
chr7	10350000	10749999	Unique
chr7	10750000	10899999	Unique
chr7	11000000	11249999	Conserved
chr7	11400000	11549999	Unique
chr7	11550000	11649999	Unique
chr7	11650000	11949999	Unique
chr7	11950000	12299999	Unique
chr7	12300000	12799999	Unique
chr7	12800000	12949999	Unique
chr7	12950000	13049999	Unique
chr7	13050000	13549999	Unique
chr7	13550000	13849999	Unique
chr7	13850000	14499999	Unique
chr7	14500000	14949999	Unique
chr7	14950000	15099999	Unique
chr7	15250000	15449999	Unique
chr7	15550000	15849999	Unique
chr7	15850000	16299999	Unique
chr7	16300000	16949999	Unique
chr7	16950000	17099999	Unique
chr7	17100000	17449999	Unique
chr7	17600000	17699999	Unique
chr7	17700000	18149999	Unique
chr7	18150000	18349999	Unique
chr7	18350000	18499999	Unique
chr7	18500000	18949999	Unique
chr7	18950000	19349999	Unique
chr7	19350000	19949999	Unique
chr7	19950000	20099999	Unique
chr7	23300000	23499999	Unique
chr7	23500000	23849999	Unique
chr7	23850000	24099999	Unique
chr7	24100000	24399999	Unique
chr7	24400000	24599999	Unique
chr7	24600000	24949999	Unique
chr7	24950000	25399999	Conserved
chr7	25400000	25649999	Conserved
chr7	25650000	25849999	Unique
chr7	25850000	26699999	Unique
chr7	26700000	27149999	Unique
chr7	27150000	27999999	Unique
chr7	28000000	28349999	Unique
chr7	28350000	28749999	Conserved
chr7	28750000	29049999	Conserved
chr7	29050000	29299999	Conserved
chr7	29300000	29549999	Unique
chr7	29550000	30299999	Unique
chr7	30300000	30649999	Conserved
chr7	30650000	31099999	Unique
chr7	31100000	31749999	Unique
chr7	31750000	31899999	Unique
chr7	32000000	32099999	Unique
chr7	32100000	32399999	Unique
chr7	32400000	32449999	Unique
chr7	33200000	34149999	Unique
chr7	34150000	35299999	Unique
chr7	35300000	35649999	Unique
chr7	35650000	37399999	Unique
chr7	37400000	38049999	Unique
chr7	38050000	38349999	Unique
chr7	38350000	38599999	Unique
chr7	39350000	39549999	Unique
chr7	39550000	39699999	Unique
chr7	39700000	40299999	Unique
chr7	40300000	41149999	Unique
chr7	41150000	42399999	Unique
chr7	42400000	43249999	Unique
chr7	43250000	43649999	Conserved
chr7	43650000	44249999	Unique
chr7	44250000	44849999	Unique
chr7	44850000	45449999	Unique
chr7	45450000	45599999	Unique
chr7	45600000	45699999	Unique
chr7	45700000	46049999	Unique
chr7	46050000	46199999	Unique
chr7	46200000	47149999	Unique
chr7	47150000	48699999	Conserved
chr7	48700000	49099999	Conserved
chr7	49100000	49449999	Unique
chr7	49450000	49599999	Unique
chr7	49600000	51499999	Unique
chr7	51500000	51999999	Unique
chr7	52000000	54799999	Unique
chr7	54800000	55849999	Unique
chr7	55850000	55949999	Unique
chr7	55950000	56199999	Unique
chr7	56200000	56649999	Unique
chr7	56650000	57499999	Unique
chr7	57500000	58799999	Unique
chr7	58800000	59099999	Unique
chr7	59100000	59299999	Unique
chr7	59300000	59349999	Unique
chr7	59900000	60199999	Conserved
chr7	60200000	60249999	Unique
chr7	60350000	60449999	Unique
chr7	60450000	60699999	Unique
chr7	60700000	62799999	Unique
chr7	62800000	63699999	Unique
chr7	63700000	64149999	Unique
chr7	64150000	64799999	Unique
chr7	64800000	65249999	Unique
chr7	65250000	65649999	Unique
chr7	65650000	66049999	Conserved
chr7	66050000	66249999	Unique
chr7	66250000	66699999	Unique
chr7	66700000	67199999	Conserved
chr7	67200000	67649999	Conserved
chr7	67650000	67749999	Unique
chr7	67750000	68349999	Unique
chr7	68350000	70349999	Unique
chr7	70350000	72249999	Unique
chr7	72250000	73449999	Unique
chr7	73450000	73649999	Unique
chr7	73650000	74349999	Unique
chr7	74350000	75099999	Unique
chr7	75100000	75349999	Unique
chr7	75350000	75899999	Unique
chr7	75900000	78899999	Conserved
chr7	78900000	79099999	Conserved
chr7	79100000	79399999	Unique
chr7	79400000	79649999	Unique
chr7	79650000	80299999	Unique
chr7	80300000	80699999	Unique
chr7	80700000	80849999	Unique
chr7	80850000	81149999	Conserved
chr7	81150000	81349999	Conserved
chr7	81350000	81599999	Unique
chr7	81600000	81749999	Unique
chr7	81750000	82149999	Unique
chr7	82150000	82299999	Conserved
chr7	82300000	82649999	Conserved
chr7	82650000	82849999	Unique
chr7	82850000	83649999	Unique
chr7	83650000	83899999	Unique
chr7	83900000	84449999	Unique
chr7	84450000	84799999	Unique
chr7	84800000	86249999	Conserved
chr7	86250000	87049999	Conserved
chr7	87050000	87899999	Unique
chr7	87900000	87999999	Unique
chr7	88000000	89149999	Unique
chr7	89150000	89449999	Unique
chr7	89450000	89949999	Unique
chr7	89950000	90449999	Unique
chr7	90450000	91449999	Unique
chr7	91450000	92099999	Unique
chr7	92100000	92599999	Unique
chr7	92600000	92999999	Unique
chr7	93000000	94049999	Unique
chr7	94050000	94299999	Unique
chr7	94300000	96949999	Unique
chr7	96950000	97399999	Unique
chr7	97400000	97699999	Unique
chr7	97700000	98099999	Unique
chr7	98100000	98449999	Unique
chr7	98450000	98649999	Unique
chr7	98650000	99149999	Unique
chr7	99150000	99449999	Unique
chr7	99450000	99949999	Unique
chr7	99950000	100249999	Unique
chr7	100250000	100399999	Conserved
chr7	100400000	100899999	Unique
chr7	100900000	101399999	Unique
chr7	101400000	101649999	Unique
chr7	101650000	102249999	Unique
chr7	102250000	102499999	Unique
chr7	102500000	103949999	Unique
chr7	103950000	105049999	Unique
chr7	105050000	105649999	Unique
chr7	105650000	105849999	Unique
chr7	106200000	106299999	Unique
chr7	106300000	107099999	Unique
chr7	107100000	109499999	Unique
chr7	109500000	110649999	Unique
chr7	110650000	111999999	Unique
chr7	112000000	112349999	Unique
chr7	112350000	112899999	Unique
chr7	112900000	113149999	Unique
chr7	113150000	113349999	Unique
chr7	113350000	113599999	Conserved
chr7	113600000	114049999	Unique
chr7	114050000	114249999	Unique
chr7	114250000	114849999	Unique
chr7	114850000	116149999	Unique
chr7	116150000	116599999	Unique
chr7	116600000	118099999	Conserved
chr7	118100000	118299999	Conserved
chr7	118300000	118699999	Unique
chr7	118700000	118999999	Unique
chr7	119000000	119549999	Unique
chr7	119550000	120099999	Unique
chr7	120100000	121149999	Unique
chr7	121150000	121699999	Conserved
chr7	121700000	122149999	Conserved
chr7	122150000	122949999	Conserved
chr7	122950000	123499999	Conserved
chr7	123500000	125449999	Conserved
chr7	125450000	125649999	Conserved
chr7	125650000	126199999	Unique
chr7	126200000	127249999	Unique
chr7	127250000	127649999	Unique
chr7	127650000	127999999	Unique
chr7	128000000	128249999	Conserved
chr7	128250000	128449999	Unique
chr7	128450000	128749999	Unique
chr7	128750000	129549999	Conserved
chr7	129550000	130499999	Conserved
chr7	130500000	131049999	Unique
chr7	131050000	131399999	Unique
chr7	131400000	131899999	Unique
chr7	131900000	132199999	Conserved
chr7	132200000	132599999	Conserved
chr7	132600000	132999999	Unique
chr7	133000000	133649999	Unique
chr7	133650000	134499999	Unique
chr7	134500000	135699999	Unique
chr7	135700000	137449999	Conserved
chr7	137450000	138849999	Unique
chr7	138850000	139049999	Unique
chr7	139050000	139199999	Unique
chr7	139200000	139949999	Unique
chr7	139950000	140049999	Unique
chr7	140050000	140849999	Unique
chr7	140850000	141199999	Unique
chr7	141200000	142299999	Unique
chr7	142300000	142699999	Conserved
chr7	142700000	143499999	Conserved
chr7	143500000	143799999	Unique
chr7	143800000	144449999	Unique
chr7	144450000	144799999	Unique
chr7	144800000	144899999	Unique
chr7	144900000	145349999	Conserved
chr8	3050000	4099999	Unique
chr8	4100000	4599999	Unique
chr8	4600000	9249999	Unique
chr8	9250000	9949999	Conserved
chr8	9950000	10399999	Conserved
chr8	10400000	11249999	Conserved
chr8	11250000	11549999	Unique
chr8	11550000	12949999	Unique
chr8	12950000	13349999	Unique
chr8	13350000	13799999	Conserved
chr8	13800000	14099999	Unique
chr8	14100000	15099999	Unique
chr8	15100000	16399999	Unique
chr8	16400000	17549999	Unique
chr8	17550000	18149999	Unique
chr8	18150000	18599999	Unique
chr8	18600000	19149999	Unique
chr8	19150000	19749999	Unique
chr8	20800000	21099999	Unique
chr8	21650000	22149999	Unique
chr8	22150000	22349999	Unique
chr8	22350000	23149999	Unique
chr8	23150000	24299999	Unique
chr8	24300000	24399999	Unique
chr8	24400000	25249999	Unique
chr8	25250000	25749999	Conserved
chr8	25750000	26149999	Unique
chr8	26150000	27299999	Unique
chr8	27300000	29349999	Unique
chr8	29350000	31099999	Unique
chr8	31100000	31999999	Unique
chr8	32000000	32299999	Unique
chr8	32300000	33199999	Unique
chr8	33200000	33599999	Unique
chr8	33600000	33749999	Unique
chr8	33750000	34099999	Conserved
chr8	34100000	34849999	Conserved
chr8	34850000	35499999	Conserved
chr8	35500000	35699999	Unique
chr8	35700000	35849999	Unique
chr8	35850000	36199999	Unique
chr8	36200000	36549999	Unique
chr8	36550000	37099999	Unique
chr8	37100000	40499999	Unique
chr8	40500000	40949999	Unique
chr8	40950000	41049999	Unique
chr8	41050000	41399999	Unique
chr8	41400000	42249999	Conserved
chr8	42250000	43099999	Unique
chr8	43100000	43799999	Unique
chr8	43800000	45349999	Unique
chr8	45350000	45999999	Conserved
chr8	46000000	46149999	Conserved
chr8	46150000	46599999	Unique
chr8	46600000	46999999	Unique
chr8	47000000	47699999	Conserved
chr8	47700000	48049999	Conserved
chr8	48050000	48999999	Unique
chr8	49000000	49849999	Unique
chr8	49850000	50349999	Unique
chr8	50350000	53449999	Unique
chr8	53450000	54499999	Conserved
chr8	54500000	54699999	Unique
chr8	54700000	55149999	Unique
chr8	55350000	56599999	Unique
chr8	56600000	57549999	Unique
chr8	57550000	57899999	Unique
chr8	57900000	60599999	Unique
chr8	60600000	60899999	Unique
chr8	60900000	61499999	Conserved
chr8	61500000	62049999	Conserved
chr8	62050000	63999999	Unique
chr8	64000000	64749999	Unique
chr8	64750000	64949999	Unique
chr8	64950000	66549999	Conserved
chr8	66550000	67449999	Unique
chr8	67450000	67899999	Unique
chr8	67900000	68799999	Conserved
chr8	68800000	69099999	Unique
chr8	69100000	69299999	Unique
chr8	69300000	69599999	Unique
chr8	69600000	70299999	Unique
chr8	70300000	70699999	Unique
chr8	70700000	70899999	Unique
chr8	70900000	71549999	Unique
chr8	71550000	71699999	Conserved
chr8	71700000	71849999	Unique
chr8	71850000	72149999	Unique
chr8	72150000	72599999	Unique
chr8	72600000	73349999	Conserved
chr8	73350000	74999999	Unique
chr8	75000000	75249999	Unique
chr8	75250000	75949999	Conserved
chr8	75950000	77399999	Unique
chr8	77400000	77549999	Unique
chr8	77550000	77999999	Unique
chr8	78000000	78499999	Unique
chr8	78500000	78799999	Unique
chr8	78800000	79699999	Unique
chr8	79700000	80699999	Conserved
chr8	80700000	80999999	Conserved
chr8	81000000	82049999	Conserved
chr8	82050000	82349999	Unique
chr8	82350000	82849999	Unique
chr8	82850000	83599999	Conserved
chr8	83600000	83999999	Unique
chr8	84000000	84149999	Unique
chr8	84150000	84649999	Unique
chr8	84650000	85049999	Unique
chr8	85050000	85449999	Unique
chr8	85450000	85549999	Unique
chr8	85550000	86649999	Unique
chr8	86650000	86899999	Unique
chr8	86900000	87549999	Conserved
chr8	87550000	88249999	Conserved
chr8	88250000	88349999	Unique
chr8	88350000	88749999	Unique
chr8	88750000	89799999	Conserved
chr8	89800000	90799999	Conserved
chr8	90800000	91049999	Conserved
chr8	91050000	92799999	Conserved
chr8	92800000	93999999	Conserved
chr8	94000000	94199999	Unique
chr8	94200000	94699999	Unique
chr8	94700000	94849999	Unique
chr8	94850000	95349999	Unique
chr8	95350000	95949999	Unique
chr8	95950000	100849999	Unique
chr8	100850000	101499999	Unique
chr8	101500000	102499999	Unique
chr8	102500000	102799999	Unique
chr8	102800000	104249999	Unique
chr8	104250000	104599999	Unique
chr8	104600000	105099999	Unique
chr8	105100000	106149999	Unique
chr8	106150000	106549999	Unique
chr8	106550000	107049999	Unique
chr8	107050000	107449999	Conserved
chr8	107450000	107599999	Unique
chr8	107600000	109949999	Unique
chr8	109950000	110099999	Unique
chr8	110100000	110699999	Unique
chr8	110700000	111099999	Unique
chr8	111100000	111299999	Unique
chr8	111300000	111649999	Unique
chr8	111650000	111999999	Unique
chr8	112000000	113649999	Conserved
chr8	113650000	114049999	Conserved
chr8	114050000	114449999	Conserved
chr8	114450000	116999999	Unique
chr8	117000000	117599999	Unique
chr8	117600000	119399999	Conserved
chr8	119400000	120099999	Unique
chr8	120100000	120599999	Unique
chr8	120600000	121099999	Unique
chr8	121100000	121549999	Conserved
chr8	121550000	121849999	Unique
chr8	121850000	121949999	Unique
chr8	121950000	122399999	Unique
chr8	122400000	122849999	Unique
chr8	122850000	123099999	Unique
chr8	123100000	123549999	Unique
chr8	123550000	123799999	Unique
chr8	123800000	124849999	Unique
chr8	124850000	125049999	Unique
chr8	125050000	125949999	Unique
chr8	125950000	126399999	Unique
chr8	126400000	126949999	Unique
chr8	126950000	127149999	Unique
chr8	127150000	128649999	Unique
chr8	128650000	128749999	Unique
chr8	128750000	128749999	Unique
chr8	128750000	129299999	Unique
chr9	3000000	4299999	Unique
chr9	4300000	5649999	Unique
chr9	5650000	7199999	Unique
chr9	7200000	7599999	Unique
chr9	7600000	8199999	Unique
chr9	8200000	8999999	Unique
chr9	9000000	9399999	Unique
chr9	9400000	9799999	Unique
chr9	9800000	13199999	Unique
chr9	13200000	13799999	Unique
chr9	13800000	14499999	Unique
chr9	14500000	14799999	Unique
chr9	14800000	15349999	Unique
chr9	15350000	16849999	Unique
chr9	16850000	18449999	Unique
chr9	18450000	20449999	Unique
chr9	20450000	20649999	Unique
chr9	20650000	20849999	Unique
chr9	20850000	22149999	Unique
chr9	22150000	22449999	Unique
chr9	22450000	23549999	Unique
chr9	23550000	24149999	Unique
chr9	24150000	24549999	Unique
chr9	24550000	25149999	Unique
chr9	25150000	25299999	Unique
chr9	25300000	25599999	Unique
chr9	25600000	26949999	Unique
chr9	26950000	27349999	Unique
chr9	27350000	28249999	Conserved
chr9	28250000	29649999	Conserved
chr9	29650000	30449999	Conserved
chr9	30450000	30949999	Conserved
chr9	30950000	31099999	Conserved
chr9	31100000	31399999	Conserved
chr9	31400000	31949999	Conserved
chr9	31950000	32249999	Conserved
chr9	32250000	33199999	Unique
chr9	33200000	35249999	Unique
chr9	35250000	35599999	Conserved
chr9	35600000	36799999	Conserved
chr9	36800000	37349999	Conserved
chr9	37350000	37649999	Conserved
chr9	37650000	37949999	Conserved
chr9	37950000	39499999	Unique
chr9	39500000	40599999	Unique
chr9	40600000	40799999	Unique
chr9	40800000	41199999	Unique
chr9	41200000	41999999	Conserved
chr9	42000000	42299999	Conserved
chr9	42300000	42999999	Unique
chr9	43000000	43299999	Unique
chr9	43300000	44099999	Unique
chr9	44100000	44399999	Unique
chr9	44400000	44649999	Unique
chr9	44650000	44999999	Unique
chr9	45000000	45949999	Unique
chr9	45950000	46299999	Conserved
chr9	46300000	48449999	Unique
chr9	48450000	48599999	Unique
chr9	48600000	48999999	Conserved
chr9	49000000	49499999	Conserved
chr9	49500000	50599999	Conserved
chr9	50600000	51149999	Conserved
chr9	51150000	51299999	Conserved
chr9	51300000	51949999	Conserved
chr9	51950000	52149999	Unique
chr9	52150000	52299999	Unique
chr9	52300000	53249999	Unique
chr9	53250000	53699999	Unique
chr9	53700000	54699999	Conserved
chr9	54700000	55099999	Unique
chr9	55100000	55399999	Unique
chr9	55400000	55999999	Conserved
chr9	56000000	56899999	Unique
chr9	56900000	57149999	Unique
chr9	57150000	57499999	Unique
chr9	57500000	57999999	Unique
chr9	58000000	58249999	Conserved
chr9	58250000	58499999	Unique
chr9	58500000	58899999	Unique
chr9	58900000	59299999	Unique
chr9	59300000	59649999	Unique
chr9	59650000	60199999	Unique
chr9	60200000	60699999	Unique
chr9	60700000	61399999	Unique
chr9	61400000	61949999	Unique
chr9	61950000	62249999	Conserved
chr9	62250000	62549999	Unique
chr9	62550000	62849999	Unique
chr9	62850000	63149999	Unique
chr9	63150000	63649999	Unique
chr9	63650000	63899999	Unique
chr9	63900000	64149999	Unique
chr9	64150000	65299999	Unique
chr9	65300000	65899999	Unique
chr9	65900000	66049999	Unique
chr9	66050000	66499999	Unique
chr9	66500000	66999999	Unique
chr9	67000000	67249999	Conserved
chr9	67250000	67649999	Conserved
chr9	67650000	67999999	Unique
chr9	68000000	68799999	Unique
chr9	68800000	69349999	Conserved
chr9	69350000	69999999	Unique
chr9	70000000	70399999	Conserved
chr9	70400000	71199999	Unique
chr9	71200000	71599999	Unique
chr9	71600000	71799999	Unique
chr9	71800000	72449999	Unique
chr9	72450000	72749999	Unique
chr9	72750000	72949999	Unique
chr9	72950000	73099999	Unique
chr9	73100000	74099999	Conserved
chr9	74100000	74899999	Conserved
chr9	74900000	75649999	Conserved
chr9	75650000	76249999	Unique
chr9	76250000	77399999	Unique
chr9	77400000	77599999	Unique
chr9	77600000	77799999	Unique
chr9	77800000	78099999	Unique
chr9	78100000	78549999	Unique
chr9	78550000	79799999	Unique
chr9	79800000	80049999	Unique
chr9	80050000	81649999	Unique
chr9	81650000	82849999	Conserved
chr9	82850000	83449999	Unique
chr9	83450000	83749999	Unique
chr9	83750000	85699999	Unique
chr9	85700000	86599999	Unique
chr9	86600000	86849999	Unique
chr9	86850000	87249999	Unique
chr9	87250000	87749999	Unique
chr9	87750000	88249999	Unique
chr9	88250000	88599999	Unique
chr9	88600000	88849999	Unique
chr9	88850000	88949999	Unique
chr9	88950000	89149999	Unique
chr9	89150000	89699999	Unique
chr9	89700000	90099999	Unique
chr9	90100000	92099999	Conserved
[truncated: 1,912 more rows]

## Sheet: S3.4 CRE_TAD_50k
Table S3.4 Genomic coordinates and information of TADs in Ad-CRE cells
Chromosome	StartPosition	EndPosition	UniqueOrConserved
chr1	3000000	4399999	Unique
chr1	4400000	4749999	Unique
chr1	4750000	5899999	Unique
chr1	5900000	6149999	Unique
chr1	6150000	6849999	Unique
chr1	6850000	9549999	Unique
chr1	9550000	9699999	Conserved
chr1	9700000	10149999	Unique
chr1	10150000	10749999	Unique
chr1	10750000	11599999	Unique
chr1	11600000	12999999	Unique
chr1	13000000	13699999	Unique
chr1	13700000	14899999	Unique
chr1	14900000	15799999	Conserved
chr1	15800000	16099999	Conserved
chr1	16100000	16449999	Conserved
chr1	16450000	16799999	Conserved
chr1	16800000	17149999	Conserved
chr1	17150000	18199999	Unique
chr1	18200000	18999999	Unique
chr1	19000000	20599999	Unique
chr1	20600000	21199999	Conserved
chr1	21200000	22549999	Conserved
chr1	22550000	23149999	Unique
chr1	23150000	23299999	Unique
chr1	23300000	23799999	Unique
chr1	23800000	24299999	Conserved
chr1	24300000	24749999	Unique
chr1	24750000	25399999	Unique
chr1	25400000	27749999	Unique
chr1	27750000	28549999	Unique
chr1	28550000	30699999	Unique
chr1	30700000	31199999	Unique
chr1	31200000	31349999	Unique
chr1	31350000	33549999	Unique
chr1	33550000	35699999	Unique
chr1	35700000	36149999	Unique
chr1	36150000	36299999	Conserved
chr1	36300000	36499999	Conserved
chr1	36500000	36699999	Conserved
chr1	36700000	37249999	Conserved
chr1	37250000	37699999	Unique
chr1	37700000	37999999	Unique
chr1	38000000	38149999	Unique
chr1	38150000	38949999	Unique
chr1	38950000	39549999	Conserved
chr1	39550000	40099999	Unique
chr1	40100000	40849999	Unique
chr1	40850000	42849999	Conserved
chr1	42850000	43099999	Conserved
chr1	43100000	43749999	Conserved
chr1	43750000	44099999	Conserved
chr1	44100000	45799999	Unique
chr1	45800000	46449999	Unique
chr1	46450000	48549999	Unique
chr1	48550000	51449999	Unique
chr1	51450000	51649999	Conserved
chr1	51650000	52099999	Conserved
chr1	52100000	52949999	Unique
chr1	52950000	53399999	Unique
chr1	53400000	53549999	Unique
chr1	53550000	54549999	Unique
chr1	54550000	54999999	Unique
chr1	55000000	55849999	Unique
chr1	55850000	57349999	Unique
chr1	57350000	58399999	Unique
chr1	58400000	58699999	Conserved
chr1	58700000	59249999	Unique
chr1	59250000	59699999	Unique
chr1	59700000	60049999	Unique
chr1	60050000	60549999	Unique
chr1	60550000	60999999	Unique
chr1	61000000	61749999	Unique
chr1	61750000	63199999	Unique
chr1	63200000	64599999	Unique
chr1	64600000	65199999	Unique
chr1	65200000	66099999	Conserved
chr1	66100000	67049999	Unique
chr1	67050000	67999999	Unique
chr1	68000000	69199999	Unique
chr1	69200000	69749999	Unique
chr1	69750000	71049999	Unique
chr1	71050000	71549999	Unique
chr1	71550000	72249999	Conserved
chr1	72250000	72699999	Conserved
chr1	72700000	72849999	Conserved
chr1	72850000	73899999	Conserved
chr1	73900000	74199999	Conserved
chr1	74200000	74449999	Conserved
chr1	74450000	74749999	Unique
chr1	74750000	75349999	Unique
chr1	75350000	75599999	Unique
chr1	75600000	77949999	Conserved
chr1	77950000	78499999	Conserved
chr1	78500000	79749999	Unique
chr1	79750000	80149999	Conserved
chr1	80150000	80549999	Conserved
chr1	80550000	80799999	Unique
chr1	80800000	81299999	Unique
chr1	81300000	83199999	Unique
chr1	83200000	83749999	Unique
chr1	83750000	85049999	Unique
chr1	85050000	85349999	Unique
chr1	85500000	85649999	Conserved
chr1	85650000	86349999	Unique
chr1	86350000	87099999	Unique
chr1	87100000	87749999	Unique
chr1	87750000	88149999	Unique
chr1	88150000	88299999	Unique
chr1	88300000	89199999	Unique
chr1	89200000	89649999	Conserved
chr1	89650000	89949999	Conserved
chr1	89950000	90599999	Conserved
chr1	90600000	91499999	Unique
chr1	91500000	91949999	Conserved
chr1	91950000	92949999	Unique
chr1	92950000	93849999	Unique
chr1	93850000	94099999	Unique
chr1	94100000	95799999	Unique
chr1	95800000	96849999	Unique
chr1	96850000	97699999	Unique
chr1	97700000	98399999	Unique
chr1	98400000	99349999	Unique
chr1	99350000	100299999	Unique
chr1	100300000	101599999	Unique
chr1	101600000	101749999	Unique
chr1	101750000	102699999	Unique
chr1	102700000	103849999	Unique
chr1	103850000	104949999	Unique
chr1	104950000	105549999	Unique
chr1	105550000	106049999	Unique
chr1	106050000	106899999	Unique
chr1	106900000	107499999	Unique
chr1	107500000	108849999	Unique
chr1	108850000	109799999	Unique
chr1	109800000	110049999	Unique
chr1	110050000	111649999	Unique
chr1	111650000	112449999	Conserved
chr1	112450000	117599999	Unique
chr1	117600000	118299999	Unique
chr1	118300000	119049999	Unique
chr1	119050000	119499999	Unique
chr1	119500000	120099999	Unique
chr1	120100000	120549999	Unique
chr1	120550000	121549999	Unique
chr1	121550000	124449999	Unique
chr1	124450000	124699999	Unique
chr1	124700000	125149999	Unique
chr1	125150000	127149999	Unique
chr1	127150000	127499999	Conserved
chr1	127500000	127799999	Conserved
chr1	127800000	128249999	Unique
chr1	128250000	128349999	Unique
chr1	128350000	128849999	Conserved
chr1	128850000	130499999	Unique
chr1	130500000	131049999	Unique
chr1	131050000	131599999	Unique
chr1	131600000	131899999	Unique
chr1	131900000	132999999	Unique
chr1	133000000	133599999	Unique
chr1	133600000	134099999	Conserved
chr1	134100000	134349999	Conserved
chr1	134350000	135149999	Unique
chr1	135150000	135849999	Unique
chr1	135850000	136499999	Unique
chr1	136500000	136749999	Unique
chr1	136750000	138099999	Unique
chr1	138100000	138749999	Unique
chr1	138750000	139449999	Unique
chr1	139450000	140699999	Unique
chr1	140700000	141449999	Unique
chr1	141450000	143399999	Unique
chr1	143400000	143799999	Unique
chr1	143800000	144399999	Unique
chr1	144400000	149799999	Unique
chr1	149800000	150399999	Conserved
chr1	150400000	151049999	Conserved
chr1	151050000	151349999	Unique
chr1	151350000	152299999	Unique
chr1	152300000	152749999	Unique
chr1	152750000	153099999	Unique
chr1	153100000	153499999	Unique
chr1	153500000	153849999	Conserved
chr1	153850000	154199999	Conserved
chr1	154200000	154999999	Conserved
chr1	155000000	155299999	Unique
chr1	155300000	155549999	Unique
chr1	155550000	156049999	Conserved
chr1	156050000	156249999	Conserved
chr1	156250000	156699999	Conserved
chr1	156700000	157149999	Unique
chr1	157150000	157549999	Unique
chr1	157550000	158649999	Conserved
chr1	158650000	159249999	Conserved
chr1	159250000	160199999	Conserved
chr1	160200000	160699999	Unique
chr1	160700000	160949999	Unique
chr1	160950000	161199999	Unique
chr1	161200000	161749999	Conserved
chr1	161750000	161849999	Unique
chr1	161850000	162399999	Unique
chr1	162400000	162749999	Unique
chr1	162750000	163999999	Unique
chr1	164000000	164199999	Conserved
chr1	164200000	165249999	Unique
chr1	165250000	165349999	Unique
chr1	165350000	165749999	Unique
chr1	165750000	166149999	Conserved
chr1	166150000	166399999	Conserved
chr1	166400000	167199999	Conserved
chr1	167200000	167349999	Conserved
chr1	167350000	167699999	Unique
chr1	167700000	169549999	Unique
chr1	169550000	169949999	Unique
chr1	169950000	170199999	Conserved
chr1	170200000	170849999	Unique
chr1	170850000	171099999	Conserved
chr1	171100000	171299999	Conserved
chr1	171300000	171599999	Unique
chr1	171600000	171999999	Conserved
chr1	172000000	172399999	Conserved
chr1	172400000	173399999	Unique
chr1	173400000	174499999	Unique
chr1	174500000	174999999	Unique
chr1	175000000	176699999	Unique
chr1	176700000	177799999	Unique
chr1	177800000	178449999	Unique
chr1	178450000	179499999	Unique
chr1	179500000	180249999	Conserved
chr1	180250000	180799999	Unique
chr1	180800000	181599999	Unique
chr1	181600000	182149999	Unique
chr1	182150000	182549999	Conserved
chr1	182550000	182999999	Conserved
chr1	183000000	183399999	Conserved
chr1	183400000	184849999	Unique
chr1	184850000	185399999	Conserved
chr1	185400000	186749999	Conserved
chr1	186750000	188949999	Conserved
chr1	188950000	189649999	Conserved
chr1	189650000	190799999	Unique
chr1	190800000	192099999	Unique
chr1	192100000	192749999	Unique
chr1	192750000	193199999	Unique
chr1	193200000	194849999	Unique
chr1	194850000	195049999	Unique
chr1	195050000	195399999	Unique
chr2	3050000	3799999	Conserved
chr2	3800000	4899999	Conserved
chr2	4900000	5899999	Unique
chr2	5900000	8649999	Unique
chr2	8650000	10099999	Conserved
chr2	10100000	10349999	Conserved
chr2	10350000	11299999	Unique
chr2	11300000	11599999	Conserved
chr2	11600000	13249999	Conserved
chr2	13250000	13649999	Unique
chr2	13650000	13999999	Unique
chr2	14000000	14799999	Unique
chr2	14800000	16349999	Unique
chr2	16350000	17399999	Unique
chr2	17400000	17849999	Unique
chr2	17850000	18349999	Unique
chr2	18350000	19399999	Unique
chr2	19400000	20249999	Unique
chr2	20250000	20799999	Unique
chr2	20800000	21299999	Unique
chr2	21300000	21949999	Unique
chr2	21950000	23199999	Unique
chr2	23200000	24299999	Unique
chr2	24300000	24849999	Unique
chr2	24850000	26299999	Unique
chr2	26300000	26599999	Conserved
chr2	26600000	26899999	Conserved
chr2	26900000	27249999	Conserved
chr2	27250000	27749999	Unique
chr2	27750000	28199999	Unique
chr2	28200000	28499999	Unique
chr2	28500000	29049999	Unique
chr2	29050000	29749999	Unique
chr2	29750000	30299999	Unique
chr2	30300000	30999999	Unique
chr2	31000000	31149999	Unique
chr2	31150000	31449999	Conserved
chr2	31450000	32949999	Unique
chr2	32950000	33449999	Conserved
chr2	33450000	33649999	Conserved
chr2	33650000	35199999	Conserved
chr2	35200000	35449999	Conserved
chr2	35450000	35949999	Conserved
chr2	35950000	36249999	Unique
chr2	36250000	37349999	Unique
chr2	37350000	37799999	Conserved
chr2	37800000	39249999	Unique
chr2	39250000	42749999	Unique
chr2	42750000	43649999	Conserved
chr2	43650000	47449999	Unique
chr2	47450000	48899999	Unique
chr2	48900000	49099999	Unique
chr2	49100000	49349999	Unique
chr2	49350000	49749999	Unique
chr2	49750000	50299999	Conserved
chr2	50300000	52249999	Unique
chr2	52250000	52749999	Unique
chr2	52750000	53199999	Conserved
chr2	53200000	54149999	Conserved
chr2	54150000	55049999	Unique
chr2	55050000	56049999	Unique
chr2	56050000	57999999	Unique
chr2	58000000	58349999	Unique
chr2	58350000	58649999	Unique
chr2	58650000	59449999	Unique
chr2	59450000	60449999	Unique
chr2	60450000	61799999	Unique
chr2	61800000	62649999	Conserved
chr2	62650000	64949999	Unique
chr2	64950000	65399999	Unique
chr2	65400000	65749999	Unique
chr2	65750000	66449999	Unique
chr2	66450000	66849999	Unique
chr2	66850000	67499999	Unique
chr2	67500000	68399999	Unique
chr2	68400000	68549999	Unique
chr2	68550000	68749999	Unique
chr2	68750000	69249999	Unique
chr2	69250000	69549999	Unique
chr2	69550000	70649999	Unique
chr2	70650000	71099999	Unique
chr2	71100000	71549999	Unique
chr2	71550000	71899999	Unique
chr2	71900000	72399999	Unique
chr2	72400000	73549999	Unique
chr2	73550000	73899999	Conserved
chr2	73900000	74699999	Unique
chr2	74700000	75599999	Unique
chr2	75600000	76199999	Unique
chr2	76200000	76799999	Unique
chr2	76800000	77349999	Conserved
chr2	77350000	77799999	Conserved
chr2	77800000	78949999	Conserved
chr2	78950000	79349999	Unique
chr2	79350000	79849999	Unique
chr2	79850000	80349999	Unique
chr2	80350000	83599999	Unique
chr2	83600000	83799999	Unique
chr2	83800000	84449999	Conserved
chr2	84450000	85099999	Conserved
chr2	85100000	85599999	Unique
chr2	85600000	86449999	Unique
chr2	86450000	88249999	Unique
chr2	88250000	90449999	Unique
chr2	90450000	90699999	Unique
chr2	90700000	91549999	Unique
chr2	91550000	92449999	Unique
chr2	92450000	92849999	Conserved
chr2	92850000	94449999	Unique
chr2	94450000	97449999	Unique
chr2	97450000	98749999	Unique
chr2	98750000	98999999	Unique
chr2	99000000	99149999	Unique
chr2	99150000	100449999	Unique
chr2	100750000	101649999	Conserved
chr2	101650000	102499999	Conserved
chr2	102500000	103099999	Conserved
chr2	103100000	103449999	Conserved
chr2	103450000	103999999	Unique
chr2	104000000	104649999	Unique
chr2	104650000	105249999	Unique
chr2	105250000	106199999	Unique
chr2	106200000	106949999	Unique
chr2	106950000	107899999	Conserved
chr2	107900000	109899999	Conserved
chr2	109900000	110249999	Conserved
chr2	110250000	110649999	Unique
chr2	110650000	111099999	Unique
chr2	111100000	112249999	Conserved
chr2	112250000	112499999	Conserved
chr2	112500000	112649999	Unique
chr2	112650000	113299999	Unique
chr2	113300000	113849999	Unique
chr2	113850000	114149999	Unique
chr2	114150000	116849999	Unique
chr2	116850000	117449999	Conserved
chr2	117450000	118249999	Unique
chr2	118250000	119049999	Unique
chr2	119050000	119549999	Unique
chr2	119550000	120349999	Unique
chr2	120350000	121499999	Unique
chr2	121500000	122049999	Unique
chr2	122050000	122349999	Unique
chr2	122350000	122649999	Unique
chr2	122650000	125249999	Unique
chr2	125250000	126699999	Unique
chr2	126700000	127049999	Conserved
chr2	127050000	128649999	Unique
chr2	128650000	129449999	Unique
chr2	129450000	130699999	Unique
chr2	130700000	130949999	Unique
chr2	130950000	131549999	Unique
chr2	131550000	131799999	Conserved
chr2	131800000	132299999	Unique
chr2	132300000	132499999	Unique
chr2	132500000	132949999	Conserved
chr2	132950000	134049999	Conserved
chr2	134050000	134499999	Conserved
chr2	134500000	135349999	Conserved
chr2	135350000	135949999	Unique
chr2	135950000	137999999	Unique
chr2	138000000	139399999	Unique
chr2	139400000	140149999	Unique
chr2	140150000	143099999	Unique
chr2	143100000	143799999	Unique
chr2	143800000	144549999	Conserved
chr2	144550000	145649999	Unique
chr2	145650000	145899999	Conserved
chr2	145900000	146449999	Conserved
chr2	146450000	147349999	Unique
chr2	147350000	147799999	Unique
chr2	147800000	148099999	Conserved
chr2	148100000	148949999	Unique
chr2	148950000	150799999	Unique
chr2	150800000	151549999	Unique
chr2	151550000	151699999	Unique
chr2	151700000	152199999	Unique
chr2	152200000	152849999	Unique
chr2	152850000	153599999	Unique
chr2	153600000	154349999	Unique
chr2	154350000	154899999	Unique
chr2	154900000	155449999	Unique
chr2	155450000	155649999	Conserved
chr2	155650000	155799999	Conserved
chr2	155800000	155949999	Conserved
chr2	155950000	157299999	Unique
chr2	157300000	157599999	Unique
chr2	157600000	158399999	Unique
chr2	158400000	160599999	Unique
chr2	160600000	160999999	Unique
chr2	161000000	162899999	Unique
chr2	162900000	163399999	Unique
chr2	163400000	163849999	Unique
chr2	163850000	164749999	Conserved
chr2	164750000	165399999	Unique
chr2	165400000	165749999	Unique
chr2	165750000	167049999	Unique
chr2	167050000	167499999	Conserved
chr2	167500000	167649999	Unique
chr2	167650000	168249999	Unique
chr2	168250000	168949999	Unique
chr2	168950000	170099999	Conserved
chr2	170100000	170499999	Conserved
chr2	170500000	171649999	Unique
chr2	171650000	172349999	Unique
chr2	172350000	172449999	Unique
chr2	172450000	172799999	Unique
chr2	172800000	173099999	Unique
chr2	173100000	173499999	Unique
chr2	173500000	173599999	Unique
chr2	173600000	174349999	Unique
chr2	174350000	174949999	Unique
chr2	174950000	175199999	Unique
chr2	177050000	177199999	Unique
chr2	177200000	177349999	Unique
chr2	178000000	178649999	Unique
chr2	178650000	179899999	Unique
chr2	179900000	181099999	Unique
chr2	181100000	181599999	Unique
chr2	181600000	182049999	Unique
chr3	3000000	7299999	Unique
chr3	7300000	8549999	Unique
chr3	8550000	9249999	Unique
chr3	9250000	10349999	Unique
chr3	10350000	13899999	Unique
chr3	13900000	14349999	Conserved
chr3	14350000	15249999	Unique
chr3	15250000	15649999	Conserved
chr3	15750000	16249999	Unique
chr3	16250000	17949999	Unique
chr3	17950000	19149999	Conserved
chr3	19150000	19899999	Conserved
chr3	19900000	20199999	Conserved
chr3	20200000	22299999	Unique
chr3	22300000	22749999	Unique
chr3	22750000	27099999	Unique
chr3	27100000	28149999	Conserved
chr3	28150000	28999999	Unique
chr3	29000000	29699999	Conserved
chr3	29700000	30599999	Conserved
chr3	30600000	31149999	Conserved
chr3	31150000	31649999	Conserved
chr3	31650000	32299999	Conserved
chr3	32300000	32749999	Unique
chr3	32750000	33799999	Unique
chr3	33800000	34649999	Unique
chr3	34650000	35649999	Unique
chr3	35650000	36149999	Unique
chr3	36150000	36549999	Conserved
chr3	36550000	37299999	Conserved
chr3	37300000	38249999	Unique
chr3	38250000	38849999	Unique
chr3	38850000	40199999	Unique
chr3	40200000	40499999	Unique
chr3	40500000	40549999	Conserved
chr3	40650000	40749999	Unique
chr3	40750000	41799999	Unique
chr3	41800000	44999999	Unique
chr3	45000000	45349999	Unique
chr3	45350000	48949999	Unique
chr3	48950000	49349999	Unique
chr3	49350000	50449999	Unique
chr3	50450000	51199999	Unique
chr3	51200000	51399999	Unique
chr3	51400000	52249999	Unique
chr3	52250000	52999999	Conserved
chr3	53000000	53499999	Conserved
chr3	53500000	54349999	Conserved
chr3	54350000	54699999	Unique
chr3	54700000	55099999	Unique
chr3	55100000	55349999	Unique
chr3	55350000	57249999	Unique
chr3	57250000	57649999	Unique
chr3	57650000	57799999	Unique
chr3	57800000	58149999	Unique
chr3	58150000	58849999	Unique
chr3	58850000	60849999	Unique
chr3	60850000	62199999	Unique
chr3	62200000	62499999	Unique
chr3	62500000	62849999	Unique
chr3	62850000	63549999	Unique
chr3	63550000	63899999	Unique
chr3	63900000	64499999	Unique
chr3	64500000	64899999	Unique
chr3	64900000	65349999	Conserved
chr3	65350000	65999999	Unique
chr3	66000000	66299999	Conserved
chr3	66300000	67599999	Conserved
chr3	67600000	68049999	Conserved
chr3	68050000	69099999	Conserved
chr3	69100000	69949999	Conserved
chr3	69950000	73099999	Conserved
chr3	73100000	75199999	Conserved
chr3	75200000	75899999	Unique
chr3	75900000	77599999	Unique
chr3	77600000	78949999	Unique
chr3	78950000	79649999	Conserved
chr3	79650000	80799999	Unique
chr3	80800000	81999999	Conserved
chr3	82000000	82349999	Conserved
chr3	82350000	82949999	Unique
chr3	82950000	83249999	Unique
chr3	83250000	83799999	Conserved
chr3	83800000	84149999	Conserved
chr3	84150000	84549999	Unique
chr3	84550000	84899999	Conserved
chr3	84900000	86199999	Unique
chr3	86200000	86799999	Unique
chr3	86800000	86999999	Unique
chr3	87000000	87749999	Unique
chr3	87750000	88299999	Unique
chr3	88300000	88549999	Conserved
chr3	88550000	89499999	Unique
chr3	89500000	90699999	Unique
chr3	90700000	91949999	Unique
chr3	91950000	93099999	Unique
chr3	93100000	93649999	Conserved
chr3	93650000	93899999	Conserved
chr3	94100000	94349999	Unique
chr3	94350000	94649999	Conserved
chr3	94650000	94949999	Unique
chr3	94950000	95849999	Unique
chr3	95850000	96249999	Unique
chr3	96250000	96499999	Conserved
chr3	96500000	96749999	Conserved
chr3	96750000	97399999	Conserved
chr3	97400000	97599999	Conserved
chr3	97600000	98149999	Unique
chr3	98150000	98449999	Conserved
chr3	98550000	100149999	Conserved
chr3	100150000	100899999	Unique
chr3	100900000	101299999	Unique
chr3	101300000	101449999	Unique
chr3	101450000	101849999	Conserved
chr3	101850000	102249999	Conserved
chr3	102250000	103199999	Conserved
chr3	103200000	103399999	Conserved
chr3	103400000	103749999	Unique
chr3	103750000	103899999	Unique
chr3	103900000	104749999	Unique
chr3	104750000	105099999	Unique
chr3	105100000	105949999	Unique
chr3	105950000	106599999	Unique
chr3	106600000	107199999	Unique
chr3	107200000	107549999	Conserved
chr3	107550000	108249999	Unique
chr3	108250000	109099999	Unique
chr3	109100000	109499999	Unique
chr3	109500000	113249999	Unique
chr3	113500000	115649999	Unique
chr3	115650000	115899999	Unique
chr3	115900000	115999999	Unique
chr3	116000000	116899999	Unique
chr3	116900000	117499999	Unique
chr3	117500000	121149999	Unique
chr3	121150000	121499999	Conserved
chr3	121500000	121799999	Conserved
chr3	121800000	122149999	Conserved
chr3	122150000	122649999	Unique
chr3	122650000	123399999	Unique
chr3	123400000	124299999	Unique
chr3	124300000	124599999	Conserved
chr3	124600000	125799999	Unique
chr3	125800000	126599999	Unique
chr3	126600000	127549999	Unique
chr3	127550000	127949999	Unique
chr3	127950000	129249999	Unique
chr3	129250000	129799999	Unique
chr3	129800000	130099999	Conserved
chr3	130100000	130699999	Conserved
chr3	130700000	131249999	Conserved
chr3	131250000	131649999	Unique
chr3	131650000	131949999	Unique
chr3	131950000	132699999	Conserved
chr3	132700000	133049999	Unique
chr3	133050000	133649999	Unique
chr3	133650000	134649999	Unique
chr3	134650000	135249999	Conserved
chr3	135250000	138149999	Unique
chr3	138150000	138449999	Unique
chr3	138450000	139249999	Unique
chr3	139250000	141849999	Unique
chr3	141850000	142299999	Conserved
chr3	142300000	142499999	Unique
chr3	142500000	144449999	Unique
chr3	144450000	144749999	Conserved
chr3	144750000	145199999	Unique
chr3	145200000	145399999	Unique
chr3	145400000	145549999	Unique
chr3	145550000	145949999	Unique
chr3	145950000	146499999	Unique
chr3	146500000	146949999	Unique
chr3	146950000	151699999	Unique
chr3	151700000	152099999	Conserved
chr3	152100000	152749999	Conserved
chr3	152750000	153899999	Unique
chr3	153900000	154599999	Unique
chr3	154600000	157549999	Unique
chr3	157550000	157799999	Conserved
chr3	157800000	159949999	Unique
chr4	3050000	3349999	Unique
chr4	3350000	3499999	Unique
chr4	3500000	3849999	Unique
chr4	3850000	5249999	Unique
chr4	5250000	6199999	Unique
chr4	6200000	8399999	Unique
chr4	8400000	8649999	Unique
chr4	8650000	9599999	Unique
chr4	9600000	10899999	Unique
chr4	10900000	11299999	Conserved
chr4	11300000	11549999	Conserved
chr4	11550000	12149999	Conserved
chr4	12150000	14499999	Conserved
chr4	14500000	14949999	Unique
chr4	14950000	15299999	Unique
chr4	15300000	15899999	Unique
chr4	15900000	19549999	Unique
chr4	19550000	19999999	Unique
chr4	20000000	21999999	Unique
chr4	22000000	23599999	Unique
chr4	23600000	24699999	Unique
chr4	24700000	24899999	Unique
chr4	24900000	25299999	Conserved
chr4	25300000	26549999	Unique
chr4	26550000	31999999	Unique
chr4	32000000	32599999	Unique
chr4	32600000	33349999	Conserved
chr4	33350000	34949999	Unique
chr4	34950000	37149999	Unique
chr4	37150000	37749999	Unique
chr4	37750000	40149999	Unique
chr4	40150000	40699999	Conserved
chr4	40700000	40949999	Conserved
chr4	40950000	41249999	Unique
chr4	41250000	41699999	Unique
chr4	41700000	41849999	Unique
chr4	42750000	43249999	Unique
chr4	43250000	43399999	Unique
chr4	43400000	43749999	Unique
chr4	43750000	43899999	Unique
chr4	43900000	44149999	Unique
chr4	44150000	44299999	Unique
chr4	44300000	44749999	Conserved
chr4	44750000	44949999	Unique
chr4	44950000	45349999	Unique
chr4	45350000	46199999	Conserved
chr4	46200000	46549999	Unique
chr4	46550000	47049999	Unique
chr4	47050000	47349999	Unique
chr4	47350000	48699999	Unique
chr4	48700000	49499999	Unique
chr4	49500000	52999999	Unique
chr4	53000000	53699999	Unique
chr4	53700000	55349999	Unique
chr4	55350000	56849999	Unique
chr4	56850000	57299999	Unique
chr4	57300000	57649999	Conserved
chr4	57650000	58099999	Unique
chr4	58100000	58249999	Conserved
chr4	58250000	59049999	Conserved
chr4	59050000	59349999	Unique
chr4	59350000	60049999	Unique
chr4	61800000	61949999	Conserved
chr4	61950000	62149999	Unique
chr4	62150000	62249999	Unique
chr4	62250000	62549999	Unique
chr4	62550000	63149999	Unique
chr4	63150000	63349999	Unique
chr4	63350000	63949999	Unique
chr4	63950000	64499999	Unique
chr4	64500000	65699999	Unique
chr4	65700000	66899999	Unique
chr4	66900000	67499999	Unique
chr4	67500000	67749999	Unique
chr4	67750000	68349999	Unique
chr4	68350000	68999999	Unique
chr4	69000000	69149999	Unique
chr4	69150000	70399999	Unique
chr4	70400000	70599999	Conserved
chr4	70600000	71349999	Unique
chr4	71350000	73749999	Unique
chr4	73750000	74249999	Unique
chr4	74250000	77049999	Unique
chr4	77050000	77599999	Conserved
chr4	77600000	80799999	Unique
chr4	80800000	81099999	Unique
chr4	81100000	83249999	Unique
chr4	83250000	83649999	Unique
chr4	83650000	85149999	Unique
chr4	85150000	85399999	Unique
chr4	85400000	85899999	Unique
chr4	85900000	86949999	Unique
chr4	86950000	87749999	Unique
chr4	87750000	88799999	Conserved
chr4	88800000	89049999	Unique
chr4	89050000	89549999	Unique
chr4	89550000	91799999	Unique
chr4	91800000	93049999	Unique
chr4	93050000	94599999	Unique
chr4	94600000	94899999	Unique
chr4	94900000	96049999	Unique
chr4	96050000	96649999	Unique
chr4	96650000	97499999	Unique
chr4	97500000	98949999	Unique
chr4	98950000	99199999	Conserved
chr4	99200000	99899999	Conserved
chr4	99900000	100549999	Conserved
chr4	100550000	101349999	Unique
chr4	101350000	102249999	Unique
chr4	102250000	102699999	Unique
chr4	102700000	103349999	Conserved
chr4	103350000	104949999	Unique
chr4	104950000	106349999	Unique
chr4	106350000	107199999	Unique
chr4	107200000	107399999	Unique
chr4	107400000	107699999	Unique
chr4	107700000	107899999	Conserved
chr4	107900000	108649999	Unique
chr4	108650000	109499999	Unique
chr4	109500000	109999999	Unique
chr4	110000000	110449999	Unique
chr4	110450000	110699999	Unique
chr4	110700000	111049999	Unique
chr4	111050000	111649999	Unique
chr4	111650000	111799999	Unique
chr4	111800000	112099999	Unique
chr4	112600000	113049999	Unique
chr4	113400000	114349999	Unique
chr4	114350000	114999999	Unique
chr4	115000000	115749999	Unique
chr4	115750000	116049999	Conserved
chr4	116050000	116549999	Unique
chr4	116550000	116999999	Unique
chr4	117000000	117199999	Unique
chr4	117200000	117799999	Unique
chr4	117800000	118149999	Unique
chr4	118150000	118599999	Unique
chr4	118600000	118999999	Conserved
chr4	119000000	119199999	Unique
chr4	119200000	119849999	Unique
chr4	119850000	120199999	Conserved
chr4	120200000	120599999	Unique
chr4	120600000	120949999	Unique
chr4	120950000	121049999	Unique
chr4	121050000	121749999	Unique
chr4	122500000	122849999	Conserved
chr4	122850000	123199999	Unique
chr4	123200000	123749999	Unique
chr4	123750000	123899999	Unique
chr4	123900000	124899999	Unique
chr4	124900000	125099999	Unique
chr4	125100000	126049999	Conserved
chr4	126050000	126749999	Conserved
chr4	126750000	127099999	Unique
chr4	127100000	127349999	Unique
chr4	127350000	127499999	Unique
chr4	127500000	128699999	Unique
chr4	128700000	129149999	Unique
chr4	129150000	129499999	Unique
chr4	129500000	130299999	Unique
chr4	130300000	130399999	Conserved
chr4	130500000	130749999	Unique
chr4	130750000	131899999	Unique
chr4	131900000	132199999	Conserved
chr4	132200000	132849999	Conserved
chr4	132850000	133299999	Conserved
chr4	133300000	133849999	Unique
chr4	133850000	134499999	Unique
chr4	134500000	134799999	Conserved
chr4	134800000	134899999	Conserved
chr4	134900000	135399999	Unique
chr4	135400000	136049999	Unique
chr4	136050000	136199999	Unique
chr4	136200000	136649999	Unique
chr4	136650000	138449999	Unique
chr4	138450000	139399999	Unique
chr4	139400000	139649999	Unique
chr4	139650000	139849999	Conserved
chr4	139850000	141149999	Unique
chr4	141150000	141549999	Unique
chr4	141550000	141799999	Unique
chr4	141800000	142999999	Unique
chr4	143000000	143199999	Unique
chr4	143200000	143299999	Unique
chr4	143300000	144049999	Unique
chr4	144050000	144349999	Conserved
chr4	144350000	145099999	Unique
chr4	145100000	145449999	Unique
chr4	145450000	145549999	Unique
chr4	145550000	145649999	Unique
chr4	147050000	147149999	Unique
chr4	147150000	147699999	Unique
chr4	147700000	147849999	Unique
chr4	147850000	148449999	Conserved
chr4	148450000	149649999	Unique
chr4	149650000	150149999	Unique
chr4	150150000	150599999	Conserved
chr4	150600000	150899999	Unique
chr4	150900000	151999999	Unique
chr4	152000000	152449999	Unique
chr4	152450000	153949999	Unique
chr4	153950000	154849999	Conserved
chr4	154850000	155049999	Unique
chr4	155050000	155349999	Unique
chr4	155350000	155599999	Unique
chr4	155600000	155599999	Unique
chr4	155600000	156349999	Unique
chr5	3050000	4099999	Unique
chr5	4100000	4949999	Unique
chr5	4950000	8149999	Unique
chr5	8150000	8399999	Unique
chr5	8400000	9049999	Unique
chr5	9050000	9399999	Unique
chr5	9400000	9649999	Unique
chr5	9650000	10649999	Unique
chr5	10650000	10899999	Unique
chr5	11850000	12099999	Unique
chr5	12100000	12249999	Unique
chr5	12250000	12549999	Conserved
chr5	12550000	12699999	Conserved
chr5	12700000	12949999	Unique
chr5	12950000	13199999	Unique
chr5	13200000	13649999	Unique
chr5	13650000	13799999	Unique
chr5	13800000	14349999	Unique
chr5	14350000	14899999	Unique
chr5	15450000	15549999	Unique
chr5	15550000	16099999	Unique
chr5	16100000	16599999	Unique
chr5	16600000	16899999	Conserved
chr5	16900000	17799999	Conserved
chr5	17800000	18449999	Unique
chr5	18450000	18899999	Unique
chr5	18900000	19449999	Unique
chr5	19450000	20949999	Unique
chr5	20950000	21799999	Unique
chr5	21800000	22549999	Conserved
chr5	22550000	23349999	Conserved
chr5	23350000	23799999	Conserved
chr5	23800000	24599999	Unique
chr5	24600000	25849999	Unique
chr5	25850000	27049999	Unique
chr5	27050000	27749999	Unique
chr5	27750000	28449999	Unique
chr5	28450000	29349999	Unique
chr5	29350000	29699999	Conserved
chr5	29700000	30099999	Conserved
chr5	30100000	30649999	Conserved
chr5	30650000	31049999	Unique
chr5	31050000	32199999	Unique
chr5	32200000	32849999	Unique
chr5	32850000	33649999	Unique
chr5	33650000	33949999	Conserved
chr5	33950000	34249999	Unique
chr5	34250000	34899999	Unique
chr5	34900000	35099999	Conserved
chr5	35100000	35349999	Conserved
chr5	35350000	35549999	Conserved
chr5	35550000	35999999	Unique
chr5	36000000	36849999	Unique
chr5	36850000	37299999	Unique
chr5	37300000	37799999	Unique
chr5	37800000	38249999	Conserved
chr5	38250000	38649999	Unique
chr5	38650000	39649999	Unique
chr5	39650000	39999999	Unique
chr5	40000000	41049999	Conserved
chr5	41050000	41849999	Conserved
chr5	41850000	43649999	Unique
chr5	43650000	45449999	Unique
chr5	45450000	45649999	Unique
chr5	45650000	46399999	Unique
chr5	46400000	48449999	Unique
chr5	48450000	49049999	Conserved
chr5	49050000	49299999	Unique
chr5	49300000	49949999	Unique
chr5	49950000	50249999	Unique
chr5	50250000	50699999	Unique
chr5	50700000	52099999	Unique
chr5	52100000	52849999	Conserved
chr5	52850000	53249999	Unique
chr5	53250000	54149999	Unique
chr5	54150000	62899999	Unique
chr5	62900000	63799999	Unique
chr5	63800000	64899999	Unique
chr5	64900000	65299999	Unique
chr5	65300000	66399999	Unique
chr5	66400000	66699999	Conserved
chr5	66700000	67449999	Unique
chr5	67450000	68049999	Unique
chr5	68050000	69549999	Unique
chr5	69550000	72149999	Unique
chr5	72150000	72499999	Unique
chr5	72500000	72749999	Unique
chr5	72750000	73399999	Conserved
chr5	73400000	74299999	Unique
chr5	74300000	74599999	Conserved
chr5	74600000	75199999	Conserved
chr5	75200000	75849999	Conserved
chr5	75850000	77399999	Unique
chr5	77400000	83549999	Unique
chr5	83550000	85999999	Unique
chr5	86000000	86749999	Unique
chr5	86750000	88499999	Unique
chr5	88500000	89149999	Unique
chr5	89150000	89399999	Unique
chr5	89400000	90199999	Unique
chr5	90200000	90599999	Conserved
chr5	90600000	90999999	Unique
chr5	91000000	91399999	Unique
chr5	91400000	91699999	Unique
chr5	91700000	92499999	Unique
chr5	92500000	92699999	Unique
chr5	92700000	93449999	Unique
chr5	93450000	93749999	Unique
chr5	95800000	96249999	Unique
chr5	96250000	96399999	Unique
chr5	96400000	96499999	Unique
chr5	96500000	96699999	Unique
chr5	96700000	97099999	Unique
chr5	97100000	98199999	Conserved
chr5	98200000	98349999	Unique
chr5	98350000	99149999	Unique
chr5	99150000	99899999	Unique
chr5	99900000	100549999	Unique
chr5	100550000	100899999	Unique
chr5	100900000	102099999	Unique
chr5	102100000	103299999	Unique
chr5	103300000	103949999	Unique
chr5	103950000	104349999	Unique
chr5	104350000	105349999	Unique
chr5	105350000	105899999	Conserved
chr5	105900000	106449999	Unique
chr5	106450000	106799999	Unique
chr5	106800000	107599999	Conserved
chr5	107600000	107899999	Conserved
chr5	107900000	108799999	Unique
chr5	108800000	109499999	Unique
chr5	109500000	110299999	Unique
chr5	110300000	110649999	Conserved
chr5	110650000	111349999	Unique
chr5	111350000	112199999	Unique
chr5	112200000	113099999	Unique
chr5	113100000	113849999	Unique
chr5	113850000	114099999	Unique
chr5	114100000	114649999	Unique
chr5	114650000	114949999	Unique
chr5	114950000	115549999	Unique
chr5	115550000	115649999	Unique
chr5	115650000	117099999	Unique
chr5	117100000	117449999	Unique
chr5	117450000	117999999	Unique
chr5	118000000	118749999	Unique
chr5	118750000	120499999	Conserved
chr5	120500000	121199999	Unique
chr5	121200000	121399999	Unique
chr5	121400000	122099999	Unique
chr5	122100000	122399999	Conserved
chr5	122400000	122899999	Conserved
chr5	122900000	123349999	Unique
chr5	123350000	124599999	Unique
chr5	124600000	125499999	Unique
chr5	125500000	126749999	Unique
chr5	126750000	128999999	Unique
chr5	129000000	129749999	Conserved
chr5	129750000	130249999	Unique
chr5	130250000	130899999	Unique
chr5	130900000	131499999	Unique
chr5	131500000	134149999	Unique
chr5	134150000	134899999	Conserved
chr5	134900000	135349999	Unique
chr5	135350000	136899999	Unique
chr5	136900000	137799999	Unique
chr5	137800000	138199999	Conserved
chr5	138200000	138749999	Unique
chr5	138750000	139249999	Unique
chr5	139250000	139549999	Unique
chr5	139550000	139799999	Unique
chr5	139800000	140799999	Conserved
chr5	140800000	142449999	Conserved
chr5	142450000	143099999	Unique
chr5	143100000	143349999	Unique
chr5	143350000	143999999	Unique
chr5	144000000	144749999	Unique
chr5	144750000	145149999	Unique
chr5	145150000	146549999	Unique
chr5	146550000	147349999	Unique
chr5	147350000	147899999	Unique
chr5	147900000	148249999	Unique
chr5	148250000	149449999	Unique
chr5	149450000	149649999	Unique
chr5	149650000	151349999	Unique
chr5	151350000	151749999	Unique
chr6	3050000	5399999	Unique
chr6	5400000	5599999	Conserved
chr6	5600000	6949999	Conserved
chr6	6950000	7699999	Conserved
chr6	7700000	8249999	Unique
chr6	8250000	8899999	Unique
chr6	8900000	11849999	Unique
chr6	11850000	12299999	Conserved
chr6	12300000	13249999	Unique
chr6	13250000	14549999	Unique
chr6	14550000	16999999	Conserved
chr6	17000000	17899999	Unique
chr6	17900000	18399999	Unique
chr6	18400000	18899999	Unique
chr6	18900000	21749999	Unique
chr6	21750000	22099999	Conserved
chr6	22100000	23149999	Unique
chr6	23150000	23499999	Conserved
chr6	23500000	24499999	Conserved
chr6	24500000	24949999	Unique
chr6	24950000	25849999	Unique
chr6	25850000	27649999	Unique
chr6	27650000	28399999	Unique
chr6	28400000	29099999	Unique
chr6	29100000	30399999	Unique
chr6	30400000	31049999	Conserved
chr6	31050000	31499999	Conserved
chr6	31500000	32799999	Unique
chr6	32800000	33249999	Conserved
chr6	33250000	34449999	Unique
chr6	34450000	35249999	Conserved
chr6	35250000	37049999	Unique
chr6	37050000	37349999	Conserved
chr6	37350000	38349999	Unique
chr6	38350000	39799999	Unique
chr6	39800000	40599999	Unique
chr6	40600000	40849999	Unique
chr6	40850000	41549999	Unique
chr6	41550000	42899999	Unique
chr6	42900000	42999999	Unique
chr6	43000000	43349999	Unique
chr6	43350000	43649999	Unique
chr6	43650000	45249999	Unique
chr6	45250000	47149999	Unique
chr6	47150000	47299999	Unique
chr6	47300000	47649999	Unique
chr6	47750000	48949999	Unique
chr6	48950000	49299999	Unique
chr6	49300000	49399999	Unique
chr6	49400000	50299999	Conserved
chr6	50300000	50599999	Conserved
chr6	50600000	50949999	Unique
chr6	50950000	51149999	Unique
chr6	51150000	51449999	Unique
chr6	51450000	51849999	Unique
chr6	51850000	52249999	Conserved
chr6	52250000	53099999	Unique
chr6	53100000	53749999	Unique
chr6	53750000	55499999	Unique
chr6	55500000	55999999	Unique
chr6	56000000	56699999	Unique
chr6	56700000	57899999	Unique
chr6	57900000	58249999	Unique
chr6	58250000	58549999	Unique
chr6	58550000	59199999	Unique
chr6	59200000	59499999	Conserved
chr6	59500000	60199999	Conserved
chr6	60200000	60949999	Unique
chr6	60950000	61299999	Conserved
chr6	61300000	63049999	Unique
chr6	63050000	64799999	Unique
chr6	64800000	65499999	Unique
chr6	65500000	66849999	Unique
chr6	66850000	67849999	Unique
chr6	67850000	68649999	Unique
chr6	68650000	69449999	Unique
chr6	69450000	69749999	Unique
chr6	69750000	69949999	Unique
chr6	69950000	70799999	Conserved
chr6	70800000	71399999	Unique
chr6	71400000	71849999	Conserved
chr6	71850000	72399999	Unique
chr6	72400000	72599999	Unique
chr6	72600000	73299999	Unique
chr6	73300000	74899999	Unique
chr6	74900000	75749999	Unique
chr6	75750000	76249999	Unique
chr6	76250000	77599999	Conserved
chr6	77600000	78549999	Conserved
chr6	78550000	81949999	Unique
chr6	81950000	82699999	Conserved
chr6	82700000	82899999	Conserved
chr6	82900000	83299999	Conserved
chr6	83300000	83799999	Unique
chr6	83800000	85149999	Unique
chr6	85150000	85449999	Conserved
chr6	85450000	85899999	Unique
chr6	85900000	86399999	Unique
chr6	86400000	86699999	Conserved
chr6	86700000	87049999	Conserved
chr6	87050000	87399999	Unique
chr6	87400000	87849999	Unique
chr6	87850000	88099999	Conserved
chr6	88100000	88499999	Conserved
chr6	88500000	88899999	Conserved
chr6	88900000	89649999	Conserved
chr6	89650000	90649999	Unique
chr6	90650000	90749999	Unique
chr6	90750000	91499999	Unique
chr6	91500000	91749999	Conserved
chr6	91750000	91899999	Conserved
chr6	91900000	92199999	Unique
chr6	92200000	92749999	Unique
chr6	92750000	94049999	Unique
chr6	94050000	94499999	Conserved
chr6	94500000	95049999	Conserved
chr6	95050000	97149999	Unique
chr6	97150000	97749999	Unique
chr6	97750000	98049999	Conserved
chr6	98050000	99649999	Unique
chr6	99650000	100899999	Conserved
chr6	100900000	101649999	Conserved
chr6	101650000	103249999	Conserved
chr6	103250000	103749999	Unique
chr6	103750000	105149999	Unique
chr6	105150000	106649999	Unique
chr6	106650000	108049999	Unique
chr6	108050000	108399999	Conserved
chr6	108400000	108849999	Unique
chr6	108850000	112199999	Conserved
chr6	112200000	112499999	Unique
chr6	112500000	112999999	Unique
chr6	113000000	114749999	Unique
chr6	114750000	115049999	Unique
chr6	115050000	115599999	Conserved
chr6	115600000	115849999	Unique
chr6	115850000	116149999	Unique
chr6	116150000	116599999	Unique
chr6	116600000	118149999	Unique
chr6	118150000	118549999	Unique
chr6	118550000	118899999	Unique
chr6	118900000	119199999	Unique
chr6	119200000	119449999	Conserved
chr6	119450000	120449999	Unique
chr6	120450000	120849999	Unique
chr6	120850000	121249999	Conserved
chr6	121250000	122599999	Unique
chr6	122600000	123399999	Unique
chr6	123600000	124399999	Conserved
chr6	124400000	125099999	Unique
chr6	125100000	125599999	Unique
chr6	125600000	126799999	Unique
chr6	126800000	126949999	Unique
chr6	126950000	127499999	Unique
chr6	127500000	127949999	Conserved
chr6	127950000	128499999	Unique
chr6	128500000	128749999	Unique
chr6	128750000	129349999	Unique
chr6	129350000	130599999	Unique
chr6	130600000	131449999	Unique
chr6	131450000	132799999	Unique
chr6	132800000	133099999	Unique
chr6	133100000	133249999	Unique
chr6	133250000	133899999	Unique
chr6	133900000	134449999	Unique
chr6	134450000	134999999	Unique
chr6	135000000	135399999	Conserved
chr6	135400000	136399999	Conserved
chr6	136400000	137049999	Unique
chr6	137050000	137199999	Unique
chr6	137200000	137749999	Conserved
chr6	137750000	138199999	Conserved
chr6	138200000	139499999	Conserved
chr6	139500000	140699999	Conserved
chr6	140700000	142349999	Conserved
chr6	142350000	142849999	Unique
chr6	142850000	144499999	Unique
chr6	144500000	144999999	Unique
chr6	145000000	146399999	Unique
chr6	146400000	147849999	Unique
chr6	147850000	148199999	Unique
chr6	148200000	148699999	Unique
chr6	148700000	148949999	Unique
chr6	148950000	149599999	Unique
chr7	3050000	3799999	Unique
chr7	3900000	4149999	Unique
chr7	4150000	4499999	Unique
chr7	4500000	5049999	Unique
chr7	5050000	5849999	Unique
chr7	5850000	6249999	Unique
chr7	6250000	7449999	Unique
chr7	10000000	10249999	Unique
chr7	10250000	10699999	Unique
chr7	10700000	10849999	Unique
chr7	11000000	11249999	Conserved
chr7	11400000	11749999	Unique
chr7	11750000	11899999	Unique
chr7	11900000	12099999	Unique
chr7	12100000	12349999	Unique
chr7	12350000	12949999	Unique
chr7	12950000	13099999	Unique
chr7	13100000	13249999	Unique
chr7	13250000	13599999	Unique
chr7	13600000	13799999	Unique
chr7	13800000	14499999	Unique
chr7	14500000	14999999	Unique
chr7	15000000	15099999	Unique
chr7	15550000	15699999	Unique
chr7	15700000	15949999	Unique
chr7	15950000	16299999	Unique
chr7	16300000	17049999	Unique
chr7	17050000	17449999	Unique
chr7	17550000	17749999	Unique
chr7	17750000	17899999	Unique
chr7	17900000	18149999	Unique
chr7	18150000	18499999	Unique
chr7	18500000	18649999	Unique
chr7	18650000	18899999	Unique
chr7	18900000	19049999	Unique
chr7	19050000	19299999	Unique
chr7	19300000	19399999	Unique
chr7	19400000	19749999	Unique
chr7	19750000	19899999	Unique
chr7	19900000	20099999	Unique
chr7	23300000	23649999	Unique
chr7	23650000	24399999	Unique
chr7	24400000	24949999	Unique
chr7	24950000	25399999	Conserved
chr7	25400000	25649999	Conserved
chr7	25650000	26199999	Unique
chr7	26200000	26749999	Unique
chr7	26750000	27149999	Unique
chr7	27150000	27949999	Unique
chr7	27950000	28349999	Unique
chr7	28350000	28749999	Conserved
chr7	28750000	29049999	Conserved
chr7	29050000	29299999	Conserved
chr7	29300000	30299999	Unique
chr7	30300000	30649999	Conserved
chr7	30650000	31249999	Unique
chr7	31250000	31699999	Unique
chr7	32200000	32399999	Unique
chr7	33200000	33299999	Unique
chr7	33300000	33449999	Unique
chr7	33450000	33949999	Unique
chr7	33950000	34099999	Unique
chr7	34100000	34399999	Unique
chr7	34400000	34749999	Unique
chr7	34750000	35299999	Unique
chr7	35300000	35599999	Unique
chr7	35600000	37399999	Unique
chr7	37400000	37599999	Unique
chr7	37600000	38299999	Unique
chr7	38300000	38549999	Unique
chr7	38550000	38599999	Unique
chr7	39400000	40199999	Unique
chr7	40200000	40499999	Unique
chr7	40500000	41149999	Unique
chr7	41150000	41299999	Unique
chr7	41300000	41549999	Unique
chr7	41550000	42149999	Unique
chr7	42150000	42449999	Unique
chr7	42450000	42699999	Unique
chr7	42800000	42999999	Unique
chr7	43000000	43249999	Unique
chr7	43250000	43649999	Conserved
chr7	43650000	43949999	Unique
chr7	43950000	44249999	Unique
chr7	44250000	44499999	Unique
chr7	44500000	44649999	Unique
chr7	44650000	45449999	Unique
chr7	45450000	45699999	Unique
chr7	45700000	45949999	Unique
chr7	45950000	46049999	Unique
chr7	46050000	46249999	Unique
chr7	46250000	46949999	Unique
chr7	46950000	47149999	Unique
chr7	47150000	48699999	Conserved
chr7	48700000	49099999	Conserved
chr7	49100000	49599999	Unique
chr7	49600000	49899999	Unique
chr7	49900000	51549999	Unique
chr7	51550000	51999999	Unique
chr7	52000000	53399999	Unique
chr7	53400000	54549999	Unique
chr7	54550000	54749999	Unique
chr7	54750000	55799999	Unique
chr7	55800000	56199999	Unique
chr7	56200000	57499999	Unique
chr7	57500000	58549999	Unique
chr7	58550000	58899999	Unique
chr7	58900000	59049999	Unique
chr7	59050000	59349999	Unique
chr7	59900000	60199999	Conserved
chr7	60300000	60499999	Unique
chr7	60750000	62599999	Unique
chr7	62600000	62849999	Unique
chr7	62850000	63349999	Unique
chr7	63350000	63699999	Unique
chr7	63700000	64349999	Unique
chr7	64350000	64749999	Unique
chr7	64750000	65199999	Unique
chr7	65200000	65649999	Unique
chr7	65650000	66049999	Conserved
chr7	66050000	66299999	Unique
chr7	66300000	66699999	Unique
chr7	66700000	67199999	Conserved
chr7	67200000	67649999	Conserved
chr7	67650000	68349999	Unique
chr7	68350000	72249999	Unique
chr7	72250000	73649999	Unique
chr7	73650000	73899999	Unique
chr7	73900000	74949999	Unique
chr7	74950000	75649999	Unique
chr7	75650000	75899999	Unique
chr7	75900000	78899999	Conserved
chr7	78900000	79099999	Conserved
chr7	79100000	79249999	Unique
chr7	79250000	80349999	Unique
chr7	80350000	80649999	Unique
chr7	80650000	80849999	Unique
chr7	80850000	81149999	Conserved
chr7	81150000	81349999	Conserved
chr7	81350000	81949999	Unique
chr7	81950000	82149999	Unique
chr7	82150000	82299999	Conserved
chr7	82300000	82649999	Conserved
chr7	82650000	83899999	Unique
chr7	83900000	84549999	Unique
chr7	84550000	84799999	Unique
chr7	84800000	86249999	Conserved
chr7	86250000	87049999	Conserved
chr7	87050000	87549999	Unique
chr7	87550000	89149999	Unique
chr7	89150000	89399999	Unique
chr7	89400000	89949999	Unique
chr7	89950000	90499999	Unique
chr7	90500000	91449999	Unique
chr7	91450000	92049999	Unique
chr7	92050000	93099999	Unique
chr7	93100000	94299999	Unique
chr7	94300000	95499999	Unique
chr7	95500000	96949999	Unique
chr7	96950000	97349999	Unique
chr7	97350000	98049999	Unique
chr7	98050000	98899999	Unique
chr7	98900000	99149999	Unique
chr7	99150000	99299999	Unique
chr7	99300000	100249999	Unique
chr7	100250000	100399999	Conserved
chr7	100400000	100849999	Unique
chr7	100850000	101649999	Unique
chr7	101650000	102449999	Unique
chr7	102450000	104049999	Unique
chr7	104050000	104599999	Unique
chr7	104600000	104849999	Unique
chr7	104850000	105149999	Unique
chr7	105150000	105849999	Unique
chr7	106200000	107149999	Unique
chr7	107150000	108949999	Unique
chr7	108950000	109449999	Unique
chr7	109450000	110099999	Unique
chr7	110100000	110649999	Unique
chr7	110650000	111049999	Unique
chr7	111050000	111999999	Unique
chr7	112000000	112899999	Unique
chr7	112900000	113349999	Unique
chr7	113350000	113599999	Conserved
chr7	113600000	114849999	Unique
chr7	114850000	116099999	Unique
chr7	116100000	116599999	Unique
chr7	116600000	118099999	Conserved
chr7	118100000	118299999	Conserved
chr7	118300000	118749999	Unique
chr7	118750000	118999999	Unique
chr7	119000000	119599999	Unique
chr7	119600000	120099999	Unique
chr7	120100000	120899999	Unique
chr7	120900000	121149999	Unique
chr7	121150000	121699999	Conserved
chr7	121700000	122149999	Conserved
chr7	122150000	122949999	Conserved
chr7	122950000	123499999	Conserved
chr7	123500000	125449999	Conserved
chr7	125450000	125649999	Conserved
chr7	125650000	126149999	Unique
chr7	126150000	127249999	Unique
chr7	127250000	127999999	Unique
chr7	128000000	128249999	Conserved
chr7	128250000	128749999	Unique
chr7	128750000	129549999	Conserved
chr7	129550000	130499999	Conserved
chr7	130500000	131099999	Unique
chr7	131100000	131899999	Unique
chr7	131900000	132199999	Conserved
chr7	132200000	132599999	Conserved
chr7	132600000	133149999	Unique
chr7	133150000	133649999	Unique
chr7	133650000	134949999	Unique
chr7	134950000	135699999	Unique
chr7	135700000	137449999	Conserved
chr7	137450000	139049999	Unique
chr7	139050000	139599999	Unique
chr7	139600000	139949999	Unique
chr7	139950000	140849999	Unique
chr7	140850000	142299999	Unique
chr7	142300000	142699999	Conserved
chr7	142700000	143499999	Conserved
chr7	143500000	144449999	Unique
chr7	144450000	144899999	Unique
chr7	144900000	145349999	Conserved
chr8	3050000	3349999	Unique
chr8	3350000	4649999	Unique
chr8	4650000	9249999	Unique
chr8	9250000	9949999	Conserved
chr8	9950000	10399999	Conserved
chr8	10400000	11249999	Conserved
chr8	11250000	11449999	Unique
chr8	11450000	13349999	Unique
chr8	13350000	13799999	Conserved
chr8	13800000	15099999	Unique
chr8	15100000	16749999	Unique
chr8	16750000	17549999	Unique
chr8	17550000	18399999	Unique
chr8	18400000	18599999	Unique
chr8	18600000	19799999	Unique
chr8	20800000	21199999	Unique
chr8	21650000	22049999	Unique
chr8	22050000	22399999	Unique
chr8	22400000	22599999	Unique
chr8	22600000	23149999	Unique
chr8	23150000	24649999	Unique
chr8	24650000	25049999	Unique
chr8	25050000	25249999	Unique
chr8	25250000	25749999	Conserved
chr8	25750000	26299999	Unique
chr8	26300000	26449999	Unique
chr8	26450000	27299999	Unique
chr8	27300000	29799999	Unique
chr8	29800000	31049999	Unique
chr8	31050000	31999999	Unique
chr8	32000000	33199999	Unique
chr8	33200000	33749999	Unique
chr8	33750000	34099999	Conserved
chr8	34100000	34849999	Conserved
chr8	34850000	35499999	Conserved
chr8	35500000	35849999	Unique
chr8	35850000	36349999	Unique
chr8	36350000	37099999	Unique
chr8	37100000	38649999	Unique
chr8	38650000	38799999	Unique
chr8	38800000	40549999	Unique
chr8	40550000	41399999	Unique
chr8	41400000	42249999	Conserved
chr8	42250000	43149999	Unique
chr8	43150000	44049999	Unique
chr8	44050000	45349999	Unique
chr8	45350000	45999999	Conserved
chr8	46000000	46149999	Conserved
chr8	46150000	46549999	Unique
chr8	46550000	46999999	Unique
chr8	47000000	47699999	Conserved
chr8	47700000	48049999	Conserved
chr8	48050000	49049999	Unique
chr8	49050000	49399999	Unique
chr8	49400000	49849999	Unique
chr8	49850000	50299999	Unique
chr8	50300000	52599999	Unique
chr8	52600000	53449999	Unique
chr8	53450000	54499999	Conserved
chr8	54500000	55149999	Unique
chr8	55350000	55449999	Unique
chr8	55450000	56549999	Unique
chr8	56550000	57549999	Unique
chr8	57550000	57849999	Unique
chr8	57850000	60499999	Unique
chr8	60500000	60899999	Unique
chr8	60900000	61499999	Conserved
chr8	61500000	62049999	Conserved
chr8	62050000	63299999	Unique
chr8	63300000	63949999	Unique
chr8	63950000	64599999	Unique
chr8	64600000	64949999	Unique
chr8	64950000	66549999	Conserved
chr8	66550000	67499999	Unique
chr8	67500000	67899999	Unique
chr8	67900000	68799999	Conserved
chr8	68800000	69299999	Unique
chr8	69300000	69549999	Unique
chr8	69550000	69749999	Unique
chr8	69750000	70249999	Unique
chr8	70250000	70599999	Unique
chr8	70600000	70699999	Unique
chr8	70700000	70849999	Unique
chr8	70850000	71549999	Unique
chr8	71550000	71699999	Conserved
chr8	71700000	72599999	Unique
chr8	72600000	73349999	Conserved
chr8	73350000	75249999	Unique
chr8	75250000	75949999	Conserved
chr8	75950000	76549999	Unique
chr8	76550000	77299999	Unique
chr8	77300000	77999999	Unique
chr8	78000000	78749999	Unique
chr8	78750000	79699999	Unique
chr8	79700000	80699999	Conserved
chr8	80700000	80999999	Conserved
chr8	81000000	82049999	Conserved
chr8	82050000	82849999	Unique
chr8	82850000	83599999	Conserved
chr8	83600000	83949999	Unique
chr8	83950000	84649999	Unique
chr8	84650000	84949999	Unique
chr8	84950000	85449999	Unique
chr8	85450000	86899999	Unique
chr8	86900000	87549999	Conserved
chr8	87550000	88249999	Conserved
chr8	88250000	88749999	Unique
chr8	88750000	89799999	Conserved
chr8	89800000	90799999	Conserved
chr8	90800000	91049999	Conserved
chr8	91050000	92799999	Conserved
chr8	92800000	93999999	Conserved
chr8	94000000	94249999	Unique
chr8	94250000	94899999	Unique
chr8	94900000	95949999	Unique
chr8	95950000	99249999	Unique
chr8	99250000	100849999	Unique
chr8	100850000	101549999	Unique
chr8	101550000	104099999	Unique
chr8	104100000	105099999	Unique
chr8	105100000	106649999	Unique
chr8	106650000	107049999	Unique
chr8	107050000	107449999	Conserved
chr8	107450000	110099999	Unique
chr8	110100000	110649999	Unique
chr8	110650000	111349999	Unique
chr8	111350000	111999999	Unique
chr8	112000000	113649999	Conserved
chr8	113650000	114049999	Conserved
chr8	114050000	114449999	Conserved
chr8	114450000	116949999	Unique
chr8	116950000	117599999	Unique
chr8	117600000	119399999	Conserved
chr8	119400000	120649999	Unique
chr8	120650000	121099999	Unique
chr8	121100000	121549999	Conserved
chr8	121550000	122399999	Unique
chr8	122400000	122899999	Unique
chr8	122900000	123549999	Unique
chr8	123550000	123949999	Unique
chr8	123950000	124649999	Unique
chr8	124650000	124849999	Unique
chr8	124850000	125899999	Unique
chr8	125900000	126949999	Unique
chr8	126950000	128549999	Unique
chr8	128550000	129149999	Unique
chr8	129150000	129299999	Unique
chr9	3000000	4249999	Unique
chr9	4250000	5649999	Unique
chr9	5650000	7149999	Unique
chr9	7150000	7599999	Unique
chr9	7600000	7899999	Unique
chr9	7900000	8199999	Unique
chr9	8200000	8649999	Unique
chr9	8650000	8999999	Unique
chr9	9000000	9449999	Unique
chr9	9450000	10299999	Unique
chr9	10300000	13199999	Unique
chr9	13200000	13849999	Unique
chr9	13850000	14499999	Unique
chr9	14500000	14849999	Unique
chr9	14850000	15349999	Unique
chr9	15350000	16999999	Unique
chr9	17000000	17199999	Unique
chr9	17200000	18349999	Unique
chr9	18350000	18899999	Unique
chr9	18900000	19599999	Unique
chr9	19600000	20449999	Unique
chr9	20450000	20599999	Unique
chr9	20600000	21549999	Unique
chr9	21550000	22199999	Unique
chr9	22200000	22449999	Unique
chr9	22450000	23449999	Unique
chr9	23450000	24099999	Unique
chr9	24100000	24649999	Unique
chr9	24650000	25149999	Unique
chr9	25150000	25349999	Unique
chr9	25350000	25649999	Unique
chr9	25650000	26999999	Unique
chr9	27000000	27349999	Unique
chr9	27350000	28249999	Conserved
chr9	28250000	29649999	Conserved
chr9	29650000	30449999	Conserved
chr9	30450000	30949999	Conserved
chr9	30950000	31099999	Conserved
chr9	31100000	31399999	Conserved
chr9	31400000	31949999	Conserved
chr9	31950000	32249999	Conserved
chr9	32250000	33249999	Unique
chr9	33250000	35249999	Unique
chr9	35250000	35599999	Conserved
chr9	35600000	36799999	Conserved
chr9	36800000	37349999	Conserved
chr9	37350000	37649999	Conserved
chr9	37650000	37949999	Conserved
chr9	37950000	40399999	Unique
chr9	40400000	40599999	Unique
chr9	40600000	41199999	Unique
chr9	41200000	41999999	Conserved
chr9	42000000	42299999	Conserved
chr9	42300000	42949999	Unique
chr9	42950000	43299999	Unique
chr9	43300000	43899999	Unique
chr9	43900000	44399999	Unique
chr9	44400000	44799999	Unique
chr9	44800000	44999999	Unique
chr9	45000000	45399999	Unique
chr9	45400000	45949999	Unique
chr9	45950000	46299999	Conserved
chr9	46300000	48599999	Unique
chr9	48600000	48999999	Conserved
chr9	49000000	49499999	Conserved
chr9	49500000	50599999	Conserved
chr9	50600000	51149999	Conserved
chr9	51150000	51299999	Conserved
chr9	51300000	51949999	Conserved
chr9	51950000	52299999	Unique
chr9	52300000	53199999	Unique
chr9	53200000	53699999	Unique
chr9	53700000	54699999	Conserved
chr9	54700000	55399999	Unique
chr9	55400000	55999999	Conserved
chr9	56000000	56549999	Unique
chr9	56550000	56849999	Unique
chr9	56850000	57449999	Unique
chr9	57450000	57999999	Unique
chr9	58000000	58249999	Conserved
chr9	58250000	59299999	Unique
chr9	59300000	59699999	Unique
chr9	59700000	59949999	Unique
chr9	59950000	60649999	Unique
chr9	60650000	61949999	Unique
chr9	61950000	62249999	Conserved
chr9	62250000	62799999	Unique
chr9	62800000	63149999	Unique
chr9	63150000	63899999	Unique
chr9	63900000	64299999	Unique
chr9	64300000	65199999	Unique
chr9	65200000	65599999	Unique
chr9	65600000	65899999	Unique
chr9	65900000	66099999	Unique
chr9	66100000	66449999	Unique
chr9	66450000	66999999	Unique
chr9	67000000	67249999	Conserved
chr9	67250000	67649999	Conserved
chr9	67650000	68799999	Unique
chr9	68800000	69349999	Conserved
chr9	69350000	69499999	Unique
chr9	69500000	69999999	Unique
chr9	70000000	70399999	Conserved
chr9	70400000	71649999	Unique
chr9	71650000	71799999	Unique
chr9	71800000	72749999	Unique
chr9	72750000	73099999	Unique
chr9	73100000	74099999	Conserved
chr9	74100000	74899999	Conserved
chr9	74900000	75649999	Conserved
chr9	75650000	77399999	Unique
chr9	77400000	78099999	Unique
chr9	78100000	78249999	Unique
chr9	78250000	78599999	Unique
chr9	78600000	79799999	Unique
chr9	79800000	80099999	Unique
chr9	80100000	81649999	Unique
chr9	81650000	82849999	Conserved
chr9	82850000	83749999	Unique
chr9	83750000	85749999	Unique
chr9	85750000	86499999	Unique
chr9	86500000	86799999	Unique
chr9	86800000	87249999	Unique
chr9	87250000	87799999	Unique
chr9	87800000	88599999	Unique
chr9	88600000	88749999	Unique
chr9	88750000	88899999	Unique
chr9	88900000	89049999	Unique
chr9	89050000	89799999	Unique
chr9	89800000	90099999	Unique
chr9	90100000	92099999	Conserved
chr9	92100000	92649999	Unique
chr9	92650000	93449999	Unique
chr9	93450000	94749999	Unique
chr9	94750000	95499999	Conserved
chr9	95500000	95999999	Unique
chr9	96000000	96899999	Unique
chr9	96900000	97099999	Unique
chr9	97100000	98599999	Unique
chr9	98600000	98949999	Conserved
chr9	98950000	99649999	Unique
chr9	99650000	100449999	Unique
chr9	100450000	101149999	Conserved
chr9	101150000	102599999	Conserved
chr9	102600000	102899999	Unique
chr9	102900000	103349999	Unique
chr9	103350000	104249999	Unique
chr9	104250000	105399999	Conserved
chr9	105400000	106149999	Unique
chr9	106150000	106499999	Conserved
chr9	106500000	107349999	Unique
chr9	107350000	107549999	Unique
chr9	107550000	107749999	Conserved
chr9	107750000	108049999	Conserved
chr9	108050000	108349999	Conserved
chr9	108350000	108699999	Unique
chr9	108700000	108999999	Unique
chr9	109000000	110399999	Unique
chr9	110400000	111299999	Conserved
chr9	111300000	113699999	Unique
chr9	113700000	114399999	Unique
chr9	114400000	114599999	Conserved
chr9	114600000	116049999	Unique
chr9	116050000	116399999	Conserved
chr9	116400000	118049999	Unique
chr9	118050000	118499999	Unique
chr9	118500000	118899999	Unique
chr9	118900000	119449999	Unique
chr9	119450000	119599999	Unique
chr9	119600000	119899999	Unique
chr9	119900000	121249999	Unique
chr9	121250000	121449999	Conserved
chr9	121450000	121699999	Conserved
chr9	121700000	122699999	Conserved
chr9	122700000	123099999	Unique
chr9	123100000	123549999	Conserved
chr9	123550000	123849999	Conserved
chr9	123850000	124199999	Conserved
chr9	124200000	124499999	Unique
chr10	3100000	3949999	Conserved
chr10	3950000	4399999	Conserved
chr10	4400000	5299999	Conserved
chr10	5300000	6899999	Unique
chr10	6900000	7099999	Unique
chr10	7100000	7449999	Unique
chr10	7450000	7649999	Unique
chr10	7650000	8299999	Unique
chr10	8300000	8699999	Unique
chr10	8700000	9749999	Unique
chr10	9750000	10349999	Unique
chr10	10350000	11349999	Unique
chr10	11350000	11949999	Unique
chr10	11950000	12449999	Unique
chr10	12450000	12649999	Unique
chr10	12650000	12999999	Conserved
chr10	13000000	13499999	Unique
chr10	13500000	14399999	Unique
chr10	14400000	14699999	Conserved
chr10	14700000	18549999	Unique
chr10	18550000	19199999	Conserved
chr10	19200000	19699999	Unique
chr10	19700000	19899999	Unique
chr10	19900000	20149999	Conserved
chr10	20150000	20249999	Unique
chr10	20250000	20949999	Unique
chr10	20950000	21299999	Conserved
chr10	21300000	22049999	Conserved
chr10	22050000	22249999	Unique
chr10	22250000	22549999	Unique
chr10	22550000	22749999	Unique
chr10	22750000	23099999	Unique
chr10	23100000	23799999	Conserved
chr10	23800000	24149999	Conserved
chr10	24150000	24299999	Conserved
chr10	24300000	24699999	Unique
chr10	24700000	25549999	Unique
chr10	25550000	26149999	Unique
chr10	26150000	26349999	Unique
chr10	26350000	26699999	Conserved
chr10	26700000	26999999	Unique
chr10	27000000	28999999	Unique
chr10	29000000	30599999	Unique
chr10	30600000	30799999	Conserved
chr10	30800000	31399999	Unique
chr10	31400000	33949999	Unique
chr10	33950000	34399999	Unique
chr10	34400000	36249999	Unique
chr10	36250000	36949999	Unique
chr10	36950000	39099999	Unique
chr10	39100000	40249999	Unique
chr10	40250000	40549999	Conserved
chr10	40550000	41399999	Unique
chr10	41400000	41749999	Unique
chr10	41750000	42299999	Unique
chr10	42300000	42999999	Unique
chr10	43000000	43549999	Unique
chr10	43550000	44249999	Conserved
chr10	44250000	45049999	Conserved
chr10	45050000	45399999	Conserved
chr10	45400000	45949999	Conserved
chr10	45950000	50699999	Unique
chr10	50700000	51549999	Conserved
chr10	51550000	52449999	Unique
chr10	52450000	53299999	Conserved
chr10	53300000	53599999	Conserved
chr10	53600000	56349999	Conserved
chr10	56350000	57899999	Conserved
chr10	58200000	59149999	Unique
chr10	59150000	59899999	Unique
chr10	59900000	60749999	Unique
chr10	60750000	61149999	Conserved
chr10	61150000	61799999	Unique
chr10	61800000	63099999	Unique
chr10	63100000	63399999	Unique
chr10	63400000	66849999	Unique
chr10	66850000	67199999	Unique
chr10	67200000	67849999	Unique
chr10	67850000	67999999	Conserved
chr10	68000000	69349999	Unique
chr10	69350000	69649999	Conserved
chr10	69650000	69849999	Conserved
chr10	69850000	70299999	Conserved
chr10	70300000	71299999	Unique
chr10	71300000	74899999	Unique
chr10	74900000	75499999	Unique
chr10	75500000	75949999	Conserved
chr10	75950000	76249999	Conserved
chr10	76250000	77049999	Unique
chr10	77050000	77249999	Unique
chr10	77250000	77499999	Conserved
chr10	77500000	77949999	Unique
chr10	77950000	78199999	Conserved
chr10	78200000	78449999	Conserved
chr10	78450000	79699999	Conserved
chr10	79700000	80149999	Conserved
chr10	80150000	80399999	Conserved
chr10	80400000	80599999	Unique
chr10	80600000	81549999	Unique
chr10	81550000	81699999	Unique
chr10	82000000	82299999	Unique
chr10	82300000	82599999	Unique
chr10	82600000	83649999	Unique
chr10	83650000	84649999	Unique
chr10	84650000	85099999	Unique
chr10	85100000	85699999	Unique
chr10	85700000	85899999	Unique
chr10	85900000	86949999	Unique
chr10	86950000	87499999	Unique
chr10	87500000	88849999	Unique
chr10	88850000	89849999	Unique
chr10	89850000	90699999	Conserved
chr10	90700000	91249999	Unique
chr10	91250000	93049999	Conserved
chr10	93050000	93599999	Conserved
chr10	93600000	93799999	Conserved
chr10	93800000	94199999	Unique
chr10	94200000	94949999	Unique
chr10	94950000	95499999	Unique
chr10	95500000	96099999	Conserved
chr10	96100000	97349999	Conserved
chr10	97350000	99649999	Unique
chr10	99650000	100549999	Unique
chr10	100550000	102449999	Unique
chr10	102450000	103199999	Conserved
chr10	103200000	105049999	Unique
chr10	105050000	105849999	Unique
chr10	105850000	106599999	Conserved
chr10	106600000	106949999	Unique
chr10	106950000	107399999	Unique
chr10	107400000	107749999	Unique
chr10	107750000	108249999	Unique
chr10	108250000	109899999	Unique
chr10	109900000	110749999	Conserved
chr10	110750000	111099999	Unique
chr10	111100000	111499999	Unique
chr10	111500000	112149999	Unique
chr10	112150000	112799999	Unique
chr10	112800000	115199999	Unique
chr10	115200000	116199999	Unique
chr10	116200000	117199999	Conserved
chr10	117200000	117699999	Unique
chr10	117700000	119649999	Unique
chr10	119650000	120199999	Unique
chr10	120200000	121349999	Unique
chr10	121350000	121599999	Conserved
chr10	121600000	122099999	Conserved
chr10	122100000	122549999	Conserved
chr10	122550000	123199999	Unique
chr10	123200000	125699999	Conserved
chr10	125700000	126899999	Conserved
chr10	126900000	128049999	Conserved
chr10	128050000	128299999	Conserved
chr10	128300000	128549999	Conserved
chr10	128550000	128999999	Conserved
chr10	129000000	130199999	Conserved
chr10	130200000	130599999	Conserved
chr11	3100000	3199999	Conserved
chr11	3200000	3949999	Unique
chr11	3950000	4449999	Unique
chr11	4450000	4999999	Unique
chr11	5000000	5449999	Unique
chr11	5450000	5949999	Unique
chr11	5950000	6449999	Conserved
chr11	6450000	6599999	Unique
chr11	6600000	7149999	Unique
chr11	7150000	8399999	Unique
chr11	8400000	9199999	Unique
chr11	9200000	11399999	Unique
chr11	11400000	11799999	Unique
chr11	11800000	11999999	Unique
chr11	12000000	12549999	Unique
chr11	12550000	16499999	Conserved
chr11	16500000	17249999	Unique
chr11	17250000	18799999	Unique
chr11	18800000	19799999	Unique
chr11	19800000	20099999	Conserved
chr11	20100000	20399999	Unique
chr11	20400000	20749999	Unique
chr11	20750000	20949999	Unique
chr11	20950000	21549999	Unique
chr11	21550000	22199999	Unique
chr11	22200000	22649999	Conserved
chr11	22650000	22999999	Conserved
chr11	23000000	23949999	Unique
chr11	23950000	26099999	Unique
chr11	26100000	27149999	Conserved
chr11	27150000	28599999	Unique
chr11	28600000	28749999	Unique
chr11	28750000	29149999	Conserved
chr11	29150000	31649999	Unique
chr11	31650000	32149999	Unique
chr11	32150000	32349999	Unique
chr11	32350000	32749999	Unique
chr11	32750000	33149999	Conserved
chr11	33150000	33699999	Conserved
chr11	33700000	33949999	Conserved
chr11	33950000	34549999	Conserved
chr11	34650000	34799999	Unique
chr11	34800000	35849999	Unique
chr11	35850000	35999999	Unique
chr11	36000000	36549999	Unique
chr11	36550000	38849999	Unique
chr11	38850000	39499999	Unique
chr11	39500000	40749999	Unique
chr11	40750000	43449999	Unique
chr11	43450000	44549999	Unique
chr11	44550000	45949999	Conserved
chr11	45950000	46249999	Unique
chr11	46250000	48799999	Unique
chr11	48800000	49599999	Unique
chr11	49600000	49899999	Unique
chr11	49900000	51599999	Unique
chr11	51600000	52399999	Unique
chr11	52400000	53299999	Conserved
chr11	53300000	53899999	Unique
chr11	53900000	54099999	Unique
chr11	54100000	54699999	Unique
chr11	54700000	55099999	Conserved
chr11	55100000	55499999	Conserved
chr11	55500000	57499999	Conserved
[truncated: 1,376 more rows]

## Sheet: S3.5 GFP_Loop_25k
Table S3.5 Genomic coordinates and information of loops in Ad-GFP cells
chromosome	x1	x2	y1	y2	observed	expectedBL	expectedDonut	expectedH	expectedV	binBL	binDonut	binH	binV	fdrBL	fdrDonut	fdrH	fdrV
1	5900000	5925000	6125000	6150000	49	18.0579	14.3753	13.7152	20.9305	12	11	11	13	0.000121903	1.00306e-07	2.51691e-07	0.0191792
1	6150000	6175000	6375000	6400000	24	9.65183	8.28918	6.92553	7.67695	9	9	8	8	0.0616401	0.082241	0.00901622	0.00785379
1	12850000	12875000	13025000	13050000	33	13.2485	10.8849	12.3453	11.3813	11	10	10	10	0.0518346	0.00184881	0.00332179	0.00278097
1	13775000	13800000	14725000	14750000	74	27.2211	23.5463	26.3214	23.9832	14	13	14	13	1.30027e-06	2.25761e-11	6.83786e-07	2.28389e-11
1	17150000	17175000	17600000	17625000	48	23.909	20.4488	24.1002	18.6814	13	13	13	12	0.0176893	0.024241	0.0285794	0.000183463
1	17150000	17175000	18100000	18125000	30	12.1673	8.81031	11.5683	9.15273	10	9	10	9	0.0183133	0.000494883	0.0187043	0.00079016
1	20925000	20950000	21150000	21175000	44	13.2421	8.97067	9.87255	9.53364	11	9	10	9	2.97648e-05	2.57125e-11	6.60005e-08	3.84883e-11
1	21400000	21425000	21950000	21975000	65	19.989	19.9206	27.1479	24.1149	13	13	14	13	1.45038e-07	1.47226e-07	0.000345161	1.4894e-07
1	21400000	21425000	22250000	22275000	48	15.1478	18.8275	23.4602	21.4614	11	12	13	13	8.00815e-07	0.000182813	0.0285794	0.0288508
1	22600000	22625000	23125000	23150000	52	22.7494	15.5117	21.4093	16.93	13	11	13	12	0.00203343	3.77567e-09	0.00361987	1.18411e-05
1	23825000	23850000	24150000	24175000	48	23.7493	20.6881	21.373	23.7349	13	13	13	13	0.0176893	0.024241	0.0285794	0.0288508
1	30775000	30800000	31150000	31175000	19	5.86585	5.17736	4.96901	5.28961	7	7	7	7	0.0342764	0.0365164	0.0659406	0.0651668
1	34000000	34025000	34150000	34175000	20	5.54192	6.06417	5.68283	6.16559	7	7	7	7	0.0172239	0.0187674	0.0358964	0.0387002
1	36775000	36800000	37225000	37250000	44	14.6758	14.7267	18.1318	17.0398	11	11	12	12	2.97648e-05	1.15245e-05	0.00365928	0.00367328
1	37250000	37275000	37625000	37650000	34	11.6043	13.0932	15.4741	14.5142	10	11	11	11	0.0011594	0.029154	0.0427669	0.052523
1	37450000	37475000	37625000	37650000	42	18.7096	17.0183	19.0412	18.3475	12	12	12	12	0.0108756	0.0111532	0.0105927	0.0111929
1	37675000	37700000	37850000	37875000	34	13.6371	11.1759	14.6971	10.645	11	10	11	10	0.0309329	0.00101949	0.0427669	0.00136312
1	38175000	38200000	38775000	38800000	40	9.89289	9.7348	14.1312	10.5658	10	9	11	10	4.48361e-06	5.00755e-09	0.000550956	8.62599e-06
1	38375000	38400000	38775000	38800000	45	19.1034	14.8562	17.3349	17.4129	12	11	12	12	0.00152843	5.06389e-06	0.00193528	0.00215853
1	39000000	39025000	39325000	39350000	95	23.7703	23.9527	28.9324	27.1859	13	13	14	14	4.06757e-22	4.12896e-22	1.53447e-15	1.53591e-15
1	40100000	40125000	40350000	40375000	30	7.02426	7.50876	9.83505	8.64895	8	8	9	9	8.55594e-06	1.11055e-05	0.00071039	0.00079016
1	40100000	40125000	40375000	40400000	25	6.16115	6.60787	7.37947	7.44505	7	8	8	8	0.000111996	0.00232175	0.00368796	0.00308893
1	40375000	40400000	40525000	40550000	31	9.24674	8.37541	10.0213	10.4136	9	9	10	10	0.000370602	0.000195249	0.0102434	0.0150932
1	42900000	42925000	43075000	43100000	28	11.6405	9.27289	11.2496	8.63984	10	9	10	9	0.0612259	0.00350007	0.0646068	0.00498967
1	43125000	43150000	43250000	43275000	34	9.69806	7.31352	7.07868	8.16325	9	8	8	9	1.78258e-05	1.18067e-07	1.17214e-07	1.16032e-05
1	43300000	43325000	43625000	43650000	26	6.39759	6.34194	9.20063	6.58302	8	8	9	8	0.000770759	0.000803921	0.0184043	0.0014038
1	51450000	51475000	51600000	51625000	38	9.99761	8.6502	8.76143	9.67811	10	9	9	9	2.9567e-05	6.51353e-08	1.28562e-07	9.74992e-08
1	53700000	53725000	53875000	53900000	21	5.14413	4.8584	5.00475	5.84999	7	6	7	7	0.00830928	0.00101438	0.0142092	0.0180546
1	53700000	53725000	53900000	53925000	19	5.98888	5.2691	5.68934	6.05056	7	7	7	7	0.0342764	0.0365164	0.0659406	0.0651668
1	55300000	55325000	57175000	57200000	19	3.39671	4.71248	5.49388	4.16448	5	6	7	6	0.00135274	0.00627768	0.0659406	0.0136452
1	57425000	57450000	57925000	57950000	41	9.42665	8.84795	12.682	9.19972	9	9	11	9	3.12189e-09	1.52726e-09	0.000291441	2.0321e-09
1	61375000	61400000	61750000	61775000	27	7.30819	8.67979	8.49682	8.80805	8	9	9	9	0.000281443	0.00824932	0.00930417	0.0116218
1	63650000	63675000	64450000	64475000	33	8.70089	7.18251	8.29719	9.7046	9	8	9	9	4.055e-05	3.37379e-07	3.91548e-05	3.39363e-05
1	71275000	71300000	71500000	71525000	33	11.7939	10.0208	10.9731	12.273	10	10	10	10	0.00231279	0.00184881	0.00332179	0.00278097
1	72700000	72725000	72850000	72875000	39	15.6092	9.88389	10.797	10.7047	12	10	10	10	0.0589884	1.09558e-05	1.82265e-05	1.83108e-05
1	75025000	75050000	75250000	75275000	29	8.91343	10.8903	10.8856	11.935	9	10	10	10	0.00152865	0.033093	0.0338586	0.064791
1	75325000	75350000	75450000	75475000	35	12.4507	10.2262	10.3829	11.9219	11	10	10	10	0.0189727	0.000437353	0.000873113	0.000626538
1	78200000	78225000	78400000	78425000	21	5.8818	5.765	7.33134	6.73751	7	7	8	8	0.00830928	0.0067446	0.0953683	0.090044
1	80175000	80200000	80500000	80525000	55	14.0257	14.0591	17.8306	15.9677	11	11	12	12	3.9705e-10	1.92165e-10	8.92686e-07	8.961e-07
1	80825000	80850000	81275000	81300000	40	18.3865	15.8901	18.092	19.3727	12	12	12	12	0.0369058	0.0359554	0.0333782	0.0390901
1	81300000	81325000	82275000	82300000	19	2.25118	3.17039	4.91027	3.65932	3	5	6	5	1.33053e-06	0.00261488	0.0084629	0.00132351
1	81300000	81325000	82425000	82450000	29	4.6853	5.51679	6.99433	5.5763	6	7	8	7	9.21018e-09	1.77328e-06	5.01732e-05	1.74885e-06
1	82775000	82800000	82975000	83000000	28	7.18664	7.32147	8.84032	9.69304	8	8	9	9	8.65822e-05	0.000103017	0.00431772	0.00498967
1	83050000	83075000	83175000	83200000	48	19.4656	17.3302	23.3132	15.628	12	12	13	12	0.000187645	0.000182813	0.0285794	0.000183463
1	83725000	83750000	84275000	84300000	48	21.6667	21.2387	23.8931	22.5104	13	13	13	13	0.0176893	0.024241	0.0285794	0.0288508
1	85275000	85300000	85575000	85600000	169	6.85591	19.395	20.8209	36.0646	8	12	13	15	0	0	0	0
1	86175000	86200000	86325000	86350000	29	10.5544	8.82661	11.2037	10.6159	10	9	10	10	0.0362676	0.00132948	0.0338586	0.064791
1	86650000	86675000	87025000	87050000	44	10.8575	12.2154	17.5442	15.4862	10	10	12	11	4.59526e-08	6.61209e-08	0.00365928	5.73692e-05
1	88425000	88450000	88700000	88725000	33	8.70747	8.32685	7.3707	12.9396	9	9	8	11	4.055e-05	2.645e-05	3.34941e-07	0.0799257
1	88425000	88450000	88725000	88750000	36	9.93346	8.84895	8.74469	13.3639	10	9	9	11	0.000198269	7.87017e-07	1.35922e-06	0.0179275
1	88750000	88775000	89175000	89200000	21	7.08909	6.22517	7.40618	7.66761	8	7	8	8	0.0637298	0.0067446	0.0953683	0.090044
1	90050000	90075000	90575000	90600000	44	16.2286	12.9057	14.2727	17.1554	12	11	11	12	0.00281776	1.15245e-05	2.3134e-05	0.00367328
1	92675000	92700000	92825000	92850000	57	17.6872	20.8767	20.3355	22.8338	12	13	13	13	2.29083e-07	9.43045e-05	9.45048e-05	9.54021e-05
1	97800000	97825000	98350000	98375000	26	8.99851	6.4795	8.33808	6.46158	9	8	9	8	0.0162571	0.000803921	0.0184043	0.0014038
1	104975000	105000000	105625000	105650000	19	5.49159	2.94247	4.56306	3.59897	7	4	6	5	0.0342764	8.43682e-05	0.0084629	0.00132351
1	106050000	106075000	106375000	106400000	25	7.24441	5.82197	6.79555	8.26398	8	7	8	9	0.00211998	0.000161928	0.00368796	0.0546994
1	106150000	106175000	106375000	106400000	29	8.28419	7.56711	9.60071	10.0611	9	8	9	10	0.00152865	3.60989e-05	0.00196807	0.064791
1	111650000	111675000	112375000	112400000	49	19.17	17.0816	20.0152	17.8452	12	12	13	12	0.000121903	0.000118763	0.0205821	0.000148982
1	118750000	118775000	119075000	119100000	48	17.8045	13.6717	14.554	18.6551	12	11	11	12	0.000187645	2.21474e-07	5.1868e-07	0.000183463
1	118775000	118800000	119075000	119100000	48	19.2842	15.4623	17.6392	21.4053	12	11	12	13	0.000187645	2.21474e-07	0.000243685	0.0288508
1	120175000	120200000	120550000	120575000	34	15.335	10.1887	11.1175	13.1046	11	10	10	11	0.0309329	0.00101949	0.00203526	0.052523
1	120200000	120225000	120525000	120550000	58	25.3705	22.0459	26.7857	29.1372	14	13	14	14	0.0267158	4.8943e-05	0.0280986	0.0492185
1	120575000	120600000	121050000	121075000	52	23.8279	22.2983	23.8645	21.2226	13	13	13	13	0.00203343	0.00288976	0.00361987	0.00292339
1	120575000	120600000	121175000	121200000	62	21.795	20.4285	23.8469	21.7059	13	13	13	13	1.79133e-06	1.81837e-06	1.82223e-06	1.83953e-06
1	120575000	120600000	121200000	121225000	38	15.0739	12.2319	14.6625	12.5482	11	10	11	11	0.00280164	2.83625e-05	0.00272189	0.00472495
1	121225000	121250000	121400000	121425000	52	17.3703	16.4082	18.0859	22.8342	12	12	12	13	1.81666e-05	8.84937e-06	1.1796e-05	0.00292339
1	127000000	127025000	127450000	127475000	43	14.0566	12.0501	14.9561	14.9196	11	10	11	11	5.52298e-05	1.54064e-07	4.59923e-05	7.98383e-05
1	127200000	127225000	127450000	127475000	33	11.4423	10.9378	13.1817	12.7645	10	10	11	11	0.00231279	0.00184881	0.0710953	0.0799257
1	127500000	127525000	127675000	127700000	55	20.0709	21.7518	29.2581	23.5769	13	13	14	13	0.00031474	0.000359426	0.0786158	0.00036361
1	130875000	130900000	131050000	131075000	30	8.96219	8.67084	11.1714	7.53939	9	9	10	8	0.000674395	0.000494883	0.0187043	2.21626e-05
1	133725000	133750000	134025000	134050000	32	6.7217	8.42732	11.9289	9.46842	8	9	10	9	8.65577e-07	7.8902e-05	0.00627177	9.84217e-05
1	134125000	134150000	134225000	134250000	55	22.5646	22.5305	26.2291	23.6698	13	13	14	13	0.00031474	0.000359426	0.0786158	0.00036361
1	134150000	134175000	134300000	134325000	57	25.4626	25.6868	26.8549	29.5004	14	14	14	14	0.0313991	0.0591113	0.0330243	0.0606011
1	134725000	134750000	134850000	134875000	42	14.4826	13.9734	16.0429	16.5853	11	11	12	12	0.000128856	5.82062e-05	0.0105927	0.0111929
1	134975000	135000000	135075000	135100000	59	22.4375	19.4808	21.582	25.7747	13	12	13	14	1.70919e-05	8.68545e-09	2.0864e-05	0.0524417
1	134975000	135000000	135100000	135125000	48	22.4714	16.2842	16.9638	16.758	13	12	12	12	0.0176893	0.000182813	0.000243685	0.000183463
1	136550000	136575000	136725000	136750000	26	8.80958	6.7808	6.5077	8.81081	9	8	8	9	0.0162571	0.000803921	0.0013967	0.0284046
1	143075000	143100000	143450000	143475000	33	5.88355	12.6744	14.8301	12.7433	7	11	11	11	1.47704e-09	0.0547353	0.0710953	0.0799257
1	143325000	143350000	143450000	143475000	43	6.48734	14.2822	19.5087	14.5212	8	11	12	11	7.50974e-14	2.46741e-05	0.00609467	7.98383e-05
1	143350000	143375000	143475000	143500000	46	0	9.0669	13.4213	10.5843	0	9	11	10	0	1.87041e-12	3.49764e-06	1.01664e-08
1	151800000	151825000	152350000	152375000	21	7.28094	5.50344	7.48111	5.30405	8	7	8	7	0.0637298	0.0067446	0.0953683	0.0180546
1	152500000	152525000	152725000	152750000	25	6.67415	4.96624	5.60724	7.43832	8	7	7	8	0.00211998	0.000161928	0.000161593	0.00308893
1	153550000	153575000	153725000	153750000	47	8.44081	7.93346	9.17979	8.77857	9	9	9	9	8.15379e-13	7.97785e-13	7.87324e-13	7.96121e-13
1	154775000	154800000	154975000	155000000	88	32.9145	24.724	24.4392	36.3144	15	14	13	15	3.01876e-07	2.52547e-12	1.73845e-18	1.6942e-07
1	154775000	154800000	155000000	155025000	61	23.5358	14.7252	15.9693	16.5919	13	11	12	12	3.53513e-06	1.55408e-13	2.84721e-09	2.8581e-09
1	158700000	158725000	159125000	159150000	19	3.9582	4.24572	4.93254	4.37351	6	6	6	6	0.00584898	0.00627768	0.0084629	0.0136452
1	161975000	162000000	162300000	162325000	26	6.15103	5.61362	8.13239	6.71053	7	7	9	8	4.056e-05	7.81906e-05	0.0184043	0.0014038
1	166150000	166175000	166350000	166375000	32	9.92042	6.66618	6.50173	10.4488	10	8	8	10	0.00458503	1.05329e-06	1.04568e-06	0.00678547
1	166725000	166750000	167200000	167225000	34	12.3815	8.93243	9.44422	9.87077	11	9	9	10	0.0309329	8.72059e-06	1.377e-05	0.00136312
1	166775000	166800000	167200000	167225000	33	14.8877	11.1799	11.288	15.3747	11	10	10	11	0.0518346	0.00184881	0.00332179	0.0799257
1	167400000	167425000	167625000	167650000	74	22.6106	18.6556	21.9988	23.4658	13	12	13	13	2.22405e-11	1.83416e-16	1.50827e-11	2.28389e-11
1	169650000	169675000	169900000	169925000	55	10.0234	11.4844	12.8279	14.9083	10	10	11	11	3.71833e-14	3.56686e-14	3.85748e-10	3.82641e-10
1	169925000	169950000	170125000	170150000	22	6.64761	5.35547	6.32304	6.96163	8	7	8	8	0.029393	0.00279846	0.0525531	0.0422563
1	170275000	170300000	170600000	170625000	25	5.74207	4.79581	5.67796	6.60816	7	6	7	8	0.000111996	2.75247e-06	0.000161593	0.00308893
1	170300000	170325000	170600000	170625000	24	7.55172	5.96567	6.80191	7.5999	8	7	8	8	0.005273	0.000368887	0.00901622	0.00785379
1	170650000	170675000	170825000	170850000	16	4.14701	3.49742	3.90805	3.36709	6	5	5	5	0.0703424	0.0495993	0.0358111	0.0418408
1	171800000	171825000	171975000	172000000	46	21.6892	20.2685	22.3372	22.9559	13	13	13	13	0.0512527	0.0737037	0.0886323	0.0852132
1	176225000	176250000	177300000	177325000	18	2.57794	3.90977	3.82055	3.90255	4	5	5	5	0.000266182	0.00628981	0.00635781	0.00424475
1	176700000	176725000	176850000	176875000	28	9.98913	7.02558	6.71906	8.85516	10	8	8	9	0.0612259	0.000103017	0.000153409	0.00498967
1	181875000	181900000	182100000	182125000	35	8.11404	6.73259	7.08261	9.47441	9	8	8	9	6.77149e-06	5.35446e-08	5.31576e-08	3.96693e-06
1	182975000	183000000	183225000	183250000	28	4.31426	4.03263	2.81664	7.6715	6	6	4	8	2.66809e-08	2.62502e-08	1.06629e-12	0.000185028
1	184950000	184975000	185175000	185200000	40	14.5156	11.5183	12.9495	14.0362	11	10	11	11	0.00069312	4.30096e-06	0.000550956	0.00100195
1	189675000	189700000	189875000	189900000	24	7.17175	6.19008	6.8214	6.07211	8	7	8	7	0.005273	0.000368887	0.00901622	0.000848877
1	191975000	192000000	192075000	192100000	28	0	4.17112	5.8246	6.57246	0	6	7	8	5.99616e-21	2.62502e-08	4.07774e-06	0.000185028
1	192175000	192200000	192575000	192600000	33	13.8161	12.2476	15.2472	11.4352	11	10	11	10	0.0518346	0.00184881	0.0710953	0.00278097
1	192175000	192200000	192700000	192725000	31	11.2144	9.04103	11.1588	10.0575	10	9	10	10	0.00905208	0.000195249	0.0102434	0.0150932
2	3050000	3075000	4100000	4125000	21	6.18271	3.5574	7.3264	3.63042	7	5	8	5	0.00531447	0.000106749	0.0857402	5.41851e-05
2	3100000	3125000	3225000	3250000	52	18.0811	14.745	15.4917	15.0507	12	11	11	11	2.21357e-06	4.38553e-09	4.34729e-09	6.63852e-09
2	3525000	3550000	3750000	3775000	30	9.3739	10.1137	11.3999	12.1143	9	10	10	10	0.000432063	0.0171874	0.0137906	0.0188372
2	4500000	4525000	4850000	4875000	25	4.31998	6.02025	6.85615	9.00261	6	7	8	9	1.50861e-06	0.00011188	0.00519499	0.0428555
2	6200000	6225000	6400000	6425000	40	8.60575	8.47022	11.8253	9.13074	9	9	10	9	3.07399e-09	2.42748e-09	2.67293e-06	8.03097e-09
2	10100000	10125000	10275000	10300000	44	15.5675	12.7352	13.5327	15.7889	12	11	11	12	0.00137336	8.36622e-06	7.65532e-06	0.00156942
2	11300000	11325000	11500000	11525000	39	18.9277	14.6571	18.1712	13.888	12	11	12	11	0.0244169	0.000460396	0.0280588	0.00103644
2	11325000	11350000	11500000	11525000	30	9.93531	7.73642	12.1478	9.101	10	8	10	9	0.0109578	9.39765e-06	0.0137906	0.000507954
2	11325000	11350000	11525000	11550000	25	7.33744	6.09312	8.97366	6.6087	8	7	9	8	0.00186766	0.00011188	0.0292193	0.00402075
2	3050000	3075000	98650000	98675000	14	1.19318	0.5236	0.712683	1.69015	0	0	0	2	0.000120343	0.000542537	0.000541982	0.00185057
2	12450000	12475000	13225000	13250000	25	8.48524	7.23434	6.65425	9.4821	9	8	8	9	0.0297826	0.00203747	0.00519499	0.0428555
2	12700000	12725000	13000000	13025000	34	11.9692	11.6336	12.1956	12.2957	10	10	10	10	0.000614997	0.000724705	0.000712783	0.000717402
2	13275000	13300000	13575000	13600000	28	6.7767	5.2269	7.94988	5.13188	8	7	9	7	9.32276e-05	4.23489e-06	0.00347471	8.44695e-06
2	14025000	14050000	14275000	14300000	22	3.49278	4.85839	6.54948	3.87818	5	6	8	5	4.9677e-06	0.00049826	0.0450607	1.95206e-05
2	17625000	17650000	17825000	17850000	46	20.5881	19.1995	21.362	23.1862	13	12	13	13	0.0222026	0.000271418	0.0284326	0.0427157
2	20275000	20300000	20475000	20500000	29	9.82925	9.1857	10.0236	9.80716	9	9	10	9	0.000940182	0.000725045	0.0281075	0.00135457
2	21275000	21300000	21900000	21925000	67	29.672	19.4679	23.6105	22.0885	14	12	13	13	4.16207e-05	1.03736e-12	1.83168e-08	1.83455e-08
2	21950000	21975000	22700000	22725000	49	17.5471	15.3504	17.5874	20.393	12	11	12	13	2.88822e-05	7.28175e-08	3.78456e-05	0.00824072
2	22400000	22425000	22525000	22550000	66	0	6.6696	11.233	4.67478	0	8	10	6	0	8.79386e-33	1.0257e-21	0
2	22400000	22425000	22550000	22575000	70	0	9.70873	16.3582	14.3288	0	9	12	11	0	1.84608e-30	5.18781e-14	3.81305e-19
2	22750000	22775000	22850000	22875000	39	18.2919	15.5211	17.0054	16.7079	12	11	12	12	0.0244169	0.000460396	0.0280588	0.0305601
2	24050000	24075000	24375000	24400000	24	9.72441	8.208	8.46479	9.63345	9	9	9	9	0.0582651	0.0539744	0.0578434	0.0791375
2	24275000	24300000	24400000	24425000	52	27.3047	24.9772	28.7225	27.982	14	14	14	14	0.0566975	0.0724879	0.0787272	0.0936543
2	24400000	24425000	24550000	24575000	64	24.0674	23.5268	27.7663	25.6832	13	13	14	14	1.27095e-07	1.6568e-07	0.000280304	0.000339846
2	25825000	25850000	26150000	26175000	32	9.19388	11.7275	12.7337	13.8796	9	10	11	11	5.16647e-05	0.0034739	0.0656119	0.0877503
2	26025000	26050000	26125000	26150000	39	17.9624	14.9463	15.6463	16.4754	12	11	12	12	0.0244169	0.000460396	0.0280588	0.0305601
2	26150000	26175000	26250000	26275000	82	39.3656	35.8346	35.7263	40.7185	16	15	15	16	0.00805601	4.26315e-06	1.16951e-05	0.0102043
2	26450000	26475000	26550000	26575000	54	29.13	23.82	24.1008	27.8013	14	13	13	14	0.0265661	0.00025015	0.000288546	0.0396221
2	27025000	27050000	27225000	27250000	51	24.4704	18.5144	16.6771	24.2577	13	12	12	13	0.00178687	4.41267e-06	9.56434e-06	0.00275225
2	27050000	27075000	27225000	27250000	56	25.8127	20.2736	21.4455	26.4329	14	13	13	14	0.0107583	5.89947e-05	8.58952e-05	0.0170573
2	27125000	27150000	27225000	27250000	65	32.495	33.1502	32.5723	37.8516	15	15	15	15	0.0286857	0.0369605	0.0511845	0.0486436
2	27275000	27300000	27425000	27450000	44	14.6818	10.268	14.2875	9.57592	11	10	11	9	1.04584e-05	4.17797e-08	7.65532e-06	7.42266e-11
2	27550000	27575000	27725000	27750000	55	18.8645	17.3047	22.6991	18.7789	12	12	13	12	2.23355e-07	1.45063e-07	0.000155988	1.83455e-07
2	27550000	27575000	27750000	27775000	51	18.3032	16.1182	23.0517	19.2984	12	12	13	12	5.39011e-06	4.41267e-06	0.00193374	6.89956e-06
2	27750000	27775000	27975000	28000000	40	16.4762	13.8186	17.6881	12.0379	12	11	12	10	0.0160478	0.00027685	0.01986	2.01769e-06
2	27775000	27800000	27875000	27900000	39	17.3331	14.4325	17.134	13.2725	12	11	12	11	0.0244169	0.000460396	0.0280588	0.00103644
2	28200000	28225000	28400000	28425000	93	38.4189	38.9513	46.5053	47.0223	15	16	16	16	9.6442e-10	9.99203e-05	4.59418e-05	4.46355e-05
2	28900000	28925000	29550000	29575000	22	5.63506	6.5732	7.08163	6.48	7	8	8	8	0.00186795	0.0298633	0.0450607	0.0572954
2	29200000	29225000	29550000	29575000	53	23.2697	22.3386	25.8899	26.3723	13	13	14	14	0.00050618	0.000475093	0.0546166	0.0610942
2	31175000	31200000	31275000	31300000	45	22.9162	19.181	20.7125	20.0007	13	12	13	13	0.0339749	0.000542217	0.0451715	0.0678634
2	31475000	31500000	31650000	31675000	62	14.6422	13.6541	16.8911	16.4705	11	11	12	12	3.61992e-14	3.47491e-14	1.90387e-10	1.88845e-10
2	31675000	31700000	31775000	31800000	37	15.3501	12.3085	13.7721	11.9105	11	10	11	10	0.00213462	4.44155e-05	0.00273167	4.03039e-05
2	32400000	32425000	32550000	32575000	24	7.66483	7.3862	8.27068	7.64995	8	8	9	8	0.00439688	0.00506778	0.0578434	0.00958409
2	33475000	33500000	33625000	33650000	44	21.7047	16.7158	19.2365	19.3479	13	12	12	12	0.0491267	0.00108116	0.00151631	0.00156942
2	35525000	35550000	35900000	35925000	45	14.3568	12.8529	14.9034	19.3551	11	11	11	12	5.25194e-06	3.52909e-06	3.88702e-06	0.000795435
2	35625000	35650000	35900000	35925000	60	18.1139	19.5634	21.0942	26.2822	12	13	13	14	1.52064e-09	3.16325e-06	4.72684e-06	0.00250174
2	35625000	35650000	35925000	35950000	49	19.745	17.5968	19.5195	19.3257	13	12	12	12	0.00577999	2.5387e-05	3.78456e-05	3.75392e-05
2	36000000	36025000	36200000	36225000	30	6.74599	6.70425	10.307	6.59403	8	8	10	8	9.57156e-06	9.39765e-06	0.0137906	3.24544e-05
2	38400000	38425000	38575000	38600000	32	13.845	13.2805	14.8129	15.1745	11	11	11	11	0.04714	0.0540813	0.0656119	0.0877503
2	38425000	38450000	38550000	38575000	33	13.6996	14.6765	14.9144	13.0995	11	11	11	11	0.0291408	0.0313137	0.0364864	0.0504101
2	38425000	38450000	38575000	38600000	43	8.97999	12.5383	13.2011	16.482	9	11	11	12	5.54787e-11	1.99593e-05	1.73121e-05	0.00286288
2	39250000	39275000	39350000	39375000	48	23.0948	21.8766	23.3859	23.6375	13	13	13	13	0.00900122	0.00918306	0.00978638	0.0140491
2	39250000	39275000	39375000	39400000	53	30.4286	25.2614	29.041	24.0259	14	14	14	13	0.039101	0.0482019	0.0546166	0.000740668
2	43700000	43725000	43875000	43900000	65	33.6355	30.9969	35.7185	37.8042	15	15	15	15	0.0286857	0.0369605	0.0511845	0.0486436
2	52750000	52775000	53075000	53100000	51	10.7228	9.18084	12.0599	11.317	10	9	10	10	3.6549e-12	4.34948e-16	3.56719e-12	1.07709e-11
2	56100000	56125000	57900000	57925000	47	21.9425	17.4013	23.0405	16.0433	13	12	13	12	0.0146229	0.000124702	0.0162363	0.000170693
2	58475000	58500000	58650000	58675000	23	6.85659	6.28706	7.00963	7.23731	8	8	8	8	0.0109941	0.013193	0.025229	0.0270366
2	59025000	59050000	59125000	59150000	44	0	9.67275	13.8928	13.6123	0	9	11	11	0	1.24645e-11	7.65532e-06	1.68856e-05
2	61625000	61650000	67025000	67050000	15	0.201974	0.208344	0.358852	0.191434	0	0	0	0	1.1308e-05	6.04197e-05	6.03579e-05	4.52798e-05
2	65375000	65400000	65550000	65575000	39	15.1057	13.5706	15.3731	17.8334	11	11	11	12	0.00063221	0.000460396	0.000601594	0.0305601
2	65400000	65425000	65550000	65575000	62	16.6913	16.3772	16.5138	18.1604	12	12	12	12	2.68237e-10	1.86656e-10	1.90387e-10	1.88845e-10
2	66450000	66475000	66625000	66650000	48	19.985	19.84	20.7027	23.6303	13	13	13	13	0.00900122	0.00918306	0.00978638	0.0140491
2	66450000	66475000	66650000	66675000	64	36.888	32.621	32.09	38.6545	15	15	15	15	0.0401261	0.0507437	0.0685152	0.0721262
2	68550000	68575000	68750000	68775000	20	6.98693	4.7833	5.20016	5.30234	8	6	7	7	0.0732742	0.00310055	0.035039	0.0278845
2	70200000	70225000	70550000	70575000	64	29.6371	28.7444	30.6558	36.8772	14	14	14	15	0.000213621	0.000197154	0.000280304	0.0721262
2	70225000	70250000	70550000	70575000	65	23.771	22.426	28.0517	26.0454	13	13	14	14	6.56021e-08	7.69664e-08	0.000163343	0.000235762
2	70250000	70275000	70550000	70575000	42	13.3886	15.8993	17.0375	19.5335	11	12	12	12	6.60271e-05	0.00419838	0.00548669	0.00600525
2	71575000	71600000	71800000	71825000	38	11.6289	9.75893	9.39493	13.2672	10	9	9	11	1.01587e-05	2.70645e-08	6.14302e-08	0.00208606
2	71600000	71625000	71800000	71825000	37	13.7914	12.3382	12.312	15.6253	11	10	10	12	0.00213462	4.44155e-05	5.33925e-05	0.0840796
2	73575000	73600000	73725000	73750000	43	9.39816	9.74318	12.6274	10.6091	9	9	11	10	5.54787e-11	4.694e-11	1.73121e-05	1.08413e-07
2	74700000	74725000	74950000	74975000	63	22.0846	19.9406	25.5315	22.4521	13	13	14	13	2.87444e-07	3.16161e-07	0.000454938	6.30904e-07
2	74700000	74725000	75125000	75150000	54	19.0672	18.2154	28.1724	16.8448	12	12	14	12	4.30811e-07	3.07472e-07	0.0400165	4.04402e-07
2	74700000	74725000	75300000	75325000	38	12.4567	14.3044	15.6543	14.8355	11	11	12	11	0.00114847	0.00106691	0.0451119	0.00208606
2	78925000	78950000	79475000	79500000	19	5.21131	4.17263	4.20489	5.57588	7	6	6	7	0.0299243	0.00832808	0.0057936	0.0717121
2	78950000	78975000	79250000	79275000	34	10.9785	9.67637	14.6817	9.09598	10	9	11	9	0.000614997	3.97876e-06	0.0207974	8.39151e-06
2	79850000	79875000	80225000	80250000	37	13.8386	14.2307	16.8007	18.3816	11	11	12	12	0.00213462	0.00221987	0.0725106	0.0840796
2	79850000	79875000	80250000	80275000	50	18.9982	14.43	15.8215	21.088	12	11	12	13	1.21763e-05	3.46433e-08	1.95894e-05	0.00485691
2	80325000	80350000	80500000	80525000	27	9.4824	6.85538	8.14007	7.15443	9	8	9	8	0.00540162	0.000270489	0.00643868	0.000640542
2	83900000	83925000	84000000	84025000	40	0	18.7796	16.6397	17.1177	0	12	12	12	2.01965e-38	0.0161566	0.01986	0.0219505
2	85125000	85150000	85225000	85250000	92	40.1573	37.745	40.9245	42.4612	16	15	16	16	0.000109692	2.24692e-09	6.62078e-05	7.2366e-05
2	85125000	85150000	85250000	85275000	77	46.5629	41.2216	48.5896	42.6183	16	16	16	16	0.0441199	0.0781898	0.0729429	0.0776184
2	85125000	85150000	85550000	85575000	38	13.0239	11.4717	16.3528	12.5563	11	10	12	11	0.00114847	2.30418e-05	0.0451119	0.00208606
2	85175000	85200000	88000000	88025000	15	2.16379	2.04955	2.4314	1.73929	3	3	3	2	0.000891772	0.00649223	0.00230865	0.000488913
2	85275000	85300000	85550000	85575000	45	17.6408	17.3805	17.9251	19.3168	12	12	12	12	0.000677906	0.000542217	0.000801929	0.000795435
2	90125000	90150000	90250000	90275000	62	0	9.69957	6.03751	17.9219	0	9	7	12	0	3.36826e-24	1.42944e-34	1.88845e-10
2	90150000	90175000	90250000	90275000	38	0	7.03823	1.34309	10.9961	0	8	1	10	1.4592e-35	2.61744e-10	3.07699e-33	1.59667e-05
2	90150000	90175000	90275000	90300000	40	5.67071	8.37112	4.75747	18.1822	7	9	6	12	1.30928e-14	2.42748e-09	2.70797e-18	0.0219505
2	91275000	91300000	91450000	91475000	29	10.0961	8.79585	8.97224	12.0474	10	9	9	10	0.0212449	0.000725045	0.00150463	0.0289326
2	91275000	91300000	91475000	91500000	50	11.6288	8.34982	8.95111	10.8497	10	9	9	10	1.10772e-11	1.32662e-15	6.45239e-15	1.45086e-11
2	92475000	92500000	92575000	92600000	58	30.6355	24.9694	27.1363	26.4008	14	14	14	14	0.00429925	0.00463742	0.00564127	0.00696625
2	92600000	92625000	92800000	92825000	88	23.4045	26.4138	28.1737	36.4651	13	14	14	15	3.09196e-18	6.09875e-13	1.22412e-12	7.18596e-08
2	92600000	92625000	92825000	92850000	72	26.5976	26.8988	29.3634	33.857	14	14	14	15	1.76921e-06	7.7106e-07	1.74111e-06	0.00224782
2	92900000	92925000	93050000	93075000	99	36.2157	40.1403	45.5904	43.0901	15	16	16	16	9.83862e-12	2.99189e-06	1.60489e-06	1.55926e-06
2	93475000	93500000	93625000	93650000	61	30.7922	25.5037	29.3561	29.543	14	14	14	14	0.000940332	0.00102848	0.00127793	0.00142706
2	93475000	93500000	93775000	93800000	48	12.2704	13.7702	12.7809	19.6487	10	11	11	13	1.13693e-10	1.92935e-07	2.23128e-07	0.0140491
2	93850000	93875000	93975000	94000000	50	23.0701	18.453	21.9521	20.2766	13	12	13	13	0.00322163	1.06698e-05	0.0033339	0.00485691
2	93850000	93875000	94000000	94025000	41	19.5512	12.201	15.6293	11.6017	12	10	12	10	0.00895778	9.99818e-07	0.0103611	8.24786e-07
2	94025000	94050000	94250000	94275000	28	9.01506	8.05438	10.1649	9.34902	9	9	10	9	0.00237086	0.00188523	0.0509744	0.00374221
2	87975000	88000000	103875000	103900000	15	0.164282	0.203793	0.115594	0.466133	0	0	0	0	1.1308e-05	6.04197e-05	6.03579e-05	4.52798e-05
2	88900000	88925000	158900000	158925000	17	0.486205	0.614058	0.71161	0.979172	0	0	0	0	8.04692e-08	1.04802e-06	1.04694e-06	5.23603e-07
2	99700000	99725000	99900000	99925000	39	18.4019	19.431	19.3806	19.4579	12	12	12	12	0.0244169	0.0252541	0.0280588	0.0305601
2	101700000	101725000	101850000	101875000	32	8.49814	8.47092	12.8689	8.35129	9	9	11	9	5.16647e-05	4.02619e-05	0.0656119	5.84035e-05
2	103075000	103100000	103325000	103350000	38	16.9798	13.9194	12.3914	17.8187	12	11	11	12	0.0391566	0.00106691	0.00136607	0.050615
2	103550000	103575000	103725000	103750000	40	11.1051	8.24451	9.20785	9.7609	10	9	9	9	1.64319e-06	2.42748e-09	7.87117e-09	8.03097e-09
2	103850000	103875000	103975000	104000000	32	15.4092	13.0287	15.1514	14.3165	11	11	11	11	0.04714	0.0540813	0.0656119	0.0877503
2	104125000	104150000	104400000	104425000	55	20.2572	14.9207	14.0648	19.1047	13	11	11	12	0.000122023	1.67403e-10	1.65943e-10	1.83455e-07
2	104875000	104900000	105225000	105250000	24	4.14822	5.19441	6.16414	6.52796	6	7	7	8	5.66559e-06	0.000382311	0.000908309	0.00958409
2	105325000	105350000	105425000	105450000	98	38.2096	38.6415	42.5679	39.5069	15	15	16	16	1.82402e-11	1.82792e-11	2.52739e-06	2.45553e-06
2	105475000	105500000	105600000	105625000	77	46.1603	44.3784	45.597	46.371	16	16	16	16	0.0441199	0.0781898	0.0729429	0.0776184
2	105600000	105625000	106075000	106100000	71	25.6286	31.7176	32.2759	33.2513	14	15	15	15	3.21792e-06	0.00267821	0.00381486	0.003496
2	98650000	98675000	122675000	122700000	17	1.45376	1.54123	2.10473	0.77668	1	1	3	0	3.00056e-07	2.74886e-07	7.92443e-05	5.23603e-07
2	109900000	109925000	110200000	110225000	20	4.23884	3.53621	4.01766	4.61423	6	5	6	6	0.00170799	0.000283115	0.00207707	0.00371021
2	110225000	110250000	110550000	110575000	21	6.76298	5.04801	5.46864	6.22549	8	7	7	7	0.0460674	0.0102162	0.0270461	0.0165566
2	112500000	112525000	112750000	112775000	38	11.4729	8.68886	12.0666	9.45402	10	9	10	9	1.01587e-05	2.70645e-08	1.98299e-05	7.52128e-08
2	112800000	112825000	113225000	113250000	90	41.8857	42.9766	47.8075	45.8372	16	16	16	16	0.000260684	0.000369589	0.00018023	0.000214018
2	113850000	113875000	114125000	114150000	32	10.7295	6.87066	9.12923	8.08943	10	8	9	9	0.00289718	8.31889e-07	8.26819e-05	5.84035e-05
2	116875000	116900000	117225000	117250000	27	10.608	7.41798	12.3733	8.21827	10	8	10	9	0.0699066	0.000270489	0.0997976	0.00952562
2	117250000	117275000	117425000	117450000	33	13.0029	10.8109	11.9813	14.5288	11	10	10	11	0.0291408	0.00150198	0.00141012	0.0504101
2	118475000	118500000	118600000	118625000	34	7.22023	7.6427	10.1995	8.74797	8	8	10	9	7.91459e-08	7.77078e-08	0.000712783	8.39151e-06
2	118750000	118775000	118875000	118900000	39	11.418	12.1304	14.049	15.8496	10	10	11	12	4.75649e-06	8.65331e-06	0.000601594	0.0305601
2	120075000	120100000	120275000	120300000	33	10.3206	10.6609	11.7528	13.2505	10	10	10	11	0.00132439	0.00150198	0.00141012	0.0504101
2	122375000	122400000	122550000	122575000	27	10.6715	8.45648	9.77933	7.65183	10	9	9	8	0.0699066	0.00492181	0.00643868	0.000640542
2	122525000	122550000	123075000	123100000	20	2.99402	4.65498	5.47479	4.28971	4	6	7	6	3.07014e-06	0.00310055	0.035039	0.00371021
2	124100000	124125000	124925000	124950000	46	14.1143	19.2174	19.5318	19.6404	11	12	12	13	2.52993e-06	0.000271418	0.000384504	0.0427157
2	125050000	125075000	125200000	125225000	38	14.7325	16.4794	18.2681	16.8311	11	12	12	12	0.00114847	0.0418045	0.0451119	0.050615
2	125875000	125900000	126025000	126050000	19	5.05507	4.82957	4.65166	4.49791	7	6	6	6	0.0299243	0.00832808	0.0057936	0.00830471
2	127875000	127900000	128575000	128600000	35	8.8299	8.86419	9.88152	11.6765	9	9	10	10	2.16913e-06	1.2044e-06	0.000339754	0.000293105
2	128100000	128125000	128550000	128575000	29	8.10382	9.11356	10.4184	10.5427	9	9	10	10	0.000940182	0.000725045	0.0281075	0.0289326
2	129675000	129700000	129850000	129875000	66	17.7305	21.1023	23.5134	26.6556	12	13	13	14	7.478e-12	3.66929e-08	3.65534e-08	0.000157944
2	129700000	129725000	129850000	129875000	56	11.5972	20.2537	23.1974	27.7587	10	13	13	14	3.84342e-15	5.89947e-05	8.58952e-05	0.0170573
2	130050000	130075000	130225000	130250000	54	17.8998	16.433	17.6922	22.4018	12	12	12	13	4.30811e-07	3.07472e-07	5.82433e-07	0.000422381
2	131525000	131550000	131750000	131775000	29	11.8705	10.3524	12.361	11.4003	10	10	10	10	0.0212449	0.0306189	0.0281075	0.0289326
2	131550000	131575000	131800000	131825000	33	10.7279	8.8271	13.8677	8.89822	10	9	11	9	0.00132439	1.2822e-05	0.0364864	2.29067e-05
2	131800000	131825000	131950000	131975000	35	14.0525	9.34506	11.8347	8.2795	11	9	10	9	0.00849022	1.2044e-06	0.000339754	3.18768e-06
2	131825000	131850000	131925000	131950000	33	10.9067	10.1228	12.8196	9.79405	10	10	11	9	0.00132439	0.00150198	0.0364864	2.29067e-05
2	131975000	132000000	132100000	132125000	37	13.0924	11.9334	13.3327	10.3821	11	10	11	10	0.00213462	4.44155e-05	0.00273167	4.03039e-05
2	132300000	132325000	132475000	132500000	51	15.2023	11.5126	11.8197	13.1804	11	10	10	11	1.49685e-08	1.08806e-11	3.56719e-12	1.45005e-08
2	132500000	132525000	132700000	132725000	50	8.95503	9.82621	13.2059	12.2025	9	9	11	10	6.71975e-15	1.32662e-15	3.43412e-08	1.45086e-11
2	132500000	132525000	132900000	132925000	25	6.68188	5.4174	7.1238	6.84833	8	7	8	8	0.00186766	0.00011188	0.00519499	0.00402075
2	134550000	134575000	134675000	134700000	38	15.2383	16.5726	19.0878	17.486	11	12	12	12	0.00114847	0.0418045	0.0451119	0.050615
2	134550000	134575000	135325000	135350000	29	8.56673	8.32054	9.6142	10.4471	9	9	9	10	0.000940182	0.000725045	0.00150463	0.0289326
2	134675000	134700000	135325000	135350000	37	18.7118	13.1649	14.5283	16.6594	12	11	11	12	0.0594346	0.00221987	0.00273167	0.0840796
2	135350000	135375000	135925000	135950000	45	18.832	13.7487	13.246	20.1599	12	11	11	13	0.000677906	3.52909e-06	3.88702e-06	0.0678634
2	139375000	139400000	139550000	139575000	78	32.0279	32.5404	35.5272	35.6305	15	15	15	15	5.14861e-05	5.67558e-05	0.000116774	8.23181e-05
2	143100000	143125000	143750000	143775000	43	21.8859	15.23	17.5555	16.6076	13	11	12	12	0.069892	1.99593e-05	0.00299315	0.00286288
2	143100000	143125000	143775000	143800000	65	26.2264	16.2683	19.1101	16.002	14	12	12	12	0.000127676	7.62046e-12	1.16592e-11	2.31295e-11
2	143825000	143850000	144200000	144225000	28	8.59562	8.7263	11.9766	10.6653	9	9	10	10	0.00237086	0.00188523	0.0509744	0.0572246
2	145150000	145175000	145500000	145525000	49	10.6774	12.5145	15.9826	13.7588	10	11	12	11	3.51187e-11	7.28175e-08	3.78456e-05	1.10226e-07
2	145675000	145700000	145875000	145900000	20	5.71816	4.38559	5.10745	5.16798	7	6	7	7	0.0129286	0.00310055	0.035039	0.0278845
2	145950000	145975000	146400000	146425000	38	10.4702	8.20005	10.641	9.06996	10	9	10	9	1.01587e-05	2.70645e-08	1.98299e-05	7.52128e-08
2	146450000	146475000	146600000	146625000	41	14.9129	11.6678	15.3489	11.2426	11	10	11	10	0.000140538	9.99818e-07	0.000111443	8.24786e-07
2	146625000	146650000	147175000	147200000	57	26.6723	23.9818	28.8046	23.5948	14	13	14	13	0.00727859	3.28668e-05	0.00982351	4.91896e-05
2	146950000	146975000	147150000	147175000	53	17.0692	20.394	26.9158	20.7506	12	13	14	13	1.06002e-06	0.000475093	0.0546166	0.000740668
2	146950000	146975000	147175000	147200000	55	15.3899	16.9689	23.087	17.6606	11	12	13	12	1.74388e-10	1.45063e-07	0.000155988	1.83455e-07
2	146975000	147000000	147150000	147175000	39	13.068	16.2043	18.1452	19.1632	11	12	12	12	0.00063221	0.0252541	0.0280588	0.0305601
2	147800000	147825000	148075000	148100000	39	12.4664	8.74442	9.16351	11.0806	11	9	9	10	0.00063221	8.82767e-09	1.88918e-08	5.71074e-06
2	147800000	147825000	148100000	148125000	28	11.6529	7.53214	9.21614	7.11304	10	8	9	8	0.0378652	0.000101704	0.00347471	0.000301055
2	148100000	148125000	148550000	148575000	26	5.77083	6.10819	6.31973	7.33899	7	7	8	8	1.6862e-05	5.4024e-05	0.00275441	0.00182728
2	149325000	149350000	150075000	150100000	66	35.9077	30.2207	31.1048	35.7522	15	14	15	15	0.0203268	5.99105e-05	0.0379199	0.0314358
2	151575000	151600000	151675000	151700000	57	26.557	27.1032	27.3685	29.1447	14	14	14	14	0.00727859	0.00796731	0.00982351	0.0112059
2	153475000	153500000	153575000	153600000	41	18.1397	14.5308	15.2864	15.4198	12	11	11	11	0.00895778	0.000119037	0.000111443	0.000226906
2	155500000	155525000	155600000	155625000	54	17.8614	17.5394	20.1813	17.5205	12	12	13	12	4.30811e-07	3.07472e-07	0.000288546	4.04402e-07
2	155825000	155850000	155925000	155950000	37	14.6443	11.7074	12.7749	14.8595	11	10	11	11	0.00213462	4.44155e-05	0.00273167	0.00448039
2	156525000	156550000	156675000	156700000	69	34.6881	29.8244	28.9779	37.1006	15	14	14	15	0.00608616	7.82814e-06	1.57124e-05	0.00774043
2	156525000	156550000	156700000	156725000	59	23.3332	18.0495	19.9641	22.422	13	12	13	13	6.18468e-06	3.02362e-09	1.00395e-05	1.00553e-05
2	157325000	157350000	157450000	157475000	47	18.969	16.5242	18.9891	15.7796	12	12	12	12	0.000147204	0.000124702	0.000172086	0.000170693
2	157325000	157350000	157550000	157575000	46	9.29269	11.5584	14.4953	14.0925	9	10	11	11	1.83711e-12	4.80441e-09	1.71958e-06	2.45082e-06
2	157325000	157350000	157575000	157600000	28	8.57538	9.62528	12.1602	11.2746	9	9	10	10	0.00237086	0.00188523	0.0509744	0.0572246
2	157450000	157475000	157550000	157575000	39	17.9181	14.5362	13.9518	16.1263	12	11	11	12	0.0244169	0.000460396	0.000601594	0.0305601
2	157650000	157675000	157900000	157925000	64	21.1221	32.5413	37.1639	34.3327	13	15	15	15	1.27095e-07	0.0507437	0.0685152	0.0721262
2	158200000	158225000	158325000	158350000	60	27.6177	22.9068	26.0978	24.1696	14	13	14	13	0.00160114	3.16325e-06	0.00207993	5.41056e-06
2	158525000	158550000	158625000	158650000	65	32.8277	29.2623	32.4498	30.6355	15	14	15	14	0.0286857	0.000101724	0.0511845	0.000235762
2	160125000	160150000	160575000	160600000	37	17.8833	14.9799	15.3706	18.6825	12	11	11	12	0.0594346	0.00221987	0.00273167	0.0840796
2	160375000	160400000	160575000	160600000	76	38.4159	28.2487	28.5681	34.3541	15	14	14	15	0.000165172	3.79126e-08	7.6097e-08	0.000273086
2	160575000	160600000	160875000	160900000	39	15.3079	14.4281	18.7331	15.6642	11	11	12	12	0.00063221	0.000460396	0.0280588	0.0305601
2	160750000	160775000	160875000	160900000	56	17.3297	18.206	21.5706	25.1595	12	12	13	14	9.292e-08	6.46595e-08	8.58952e-05	0.0170573
2	162900000	162925000	163300000	163325000	45	13.2091	19.3906	23.1509	20.5086	11	12	13	13	5.25194e-06	0.000542217	0.0451715	0.0678634
2	163100000	163125000	163300000	163325000	99	44.6444	41.7484	50.2448	44.2706	16	16	17	16	1.96959e-06	2.99189e-06	0.0171615	1.55926e-06
2	163850000	163875000	163950000	163975000	79	35.3836	33.9131	34.7333	37.3381	15	15	15	15	3.17251e-05	3.1793e-05	7.35902e-05	4.84179e-05
2	165050000	165075000	165250000	165275000	84	38.3927	39.1245	43.327	41.8066	15	16	16	16	9.7126e-07	0.00525731	0.00376013	0.00421526
2	165050000	165075000	165350000	165375000	62	26.1186	25.2514	30.7825	26.492	14	14	14	14	0.00062986	0.000647051	0.0008523	0.000861121
2	166075000	166100000	166550000	166575000	77	22.4738	15.5657	20.1294	21.0775	13	12	13	13	7.36888e-13	5.48537e-18	1.43542e-12	7.18834e-13
2	166100000	166125000	166550000	166575000	52	23.2651	18.6039	22.271	24.5572	13	12	13	13	0.00099049	1.91687e-06	0.00104511	0.00139566
2	166575000	166600000	166775000	166800000	52	23.7501	19.159	21.4057	22.0396	13	12	13	13	0.00099049	1.91687e-06	0.00104511	0.00139566
2	166600000	166625000	166750000	166775000	79	41.5254	40.856	41.028	48.4497	16	16	16	16	0.0270002	0.0449205	0.0374827	0.0385591
2	166600000	166625000	166775000	166800000	54	22.6489	20.7636	25.8661	24.0054	13	13	14	13	0.000255857	0.00025015	0.0400165	0.000422381
2	167075000	167100000	167175000	167200000	39	18.8638	15.6069	18.2726	19.291	12	12	12	12	0.0244169	0.0252541	0.0280588	0.0305601
2	167075000	167100000	167200000	167225000	36	15.5837	11.7361	11.8783	13.0219	12	10	10	11	0.0856781	0.000120176	0.000141839	0.0086345
2	167675000	167700000	167875000	167900000	32	5.20694	6.10942	8.1388	8.38337	7	7	9	9	3.21318e-09	1.5442e-08	8.26819e-05	5.84035e-05
2	168225000	168250000	168425000	168450000	56	27.9549	20.734	22.0678	23.0519	14	13	13	13	0.0107583	5.89947e-05	8.58952e-05	0.000101671
2	168250000	168275000	168425000	168450000	95	38.1349	31.9125	41.5914	32.5491	15	15	16	15	2.07518e-10	2.07962e-10	1.51375e-05	3.51897e-10
2	168450000	168475000	168600000	168625000	85	34.8473	37.3888	41.2796	42.3584	15	15	16	16	5.2128e-07	5.22395e-07	0.00237008	0.00268648
2	168450000	168475000	168625000	168650000	107	32.6557	29.7048	34.795	37.4547	15	14	15	15	7.47505e-15	1.33246e-21	1.54127e-14	7.60546e-15
2	168475000	168500000	168600000	168625000	78	33.8075	39.2899	46.5891	45.3231	15	16	16	16	5.14861e-05	0.0623506	0.0535133	0.0577686
2	168475000	168500000	168625000	168650000	68	35.0524	32.5272	37.3254	38.1595	15	15	15	15	0.00828582	0.00948977	0.0170844	0.0128463
2	169050000	169075000	170075000	170100000	67	33.5748	24.5034	24.9946	36.0275	15	13	14	15	0.0126589	2.758e-08	5.26624e-05	0.0201596
2	170100000	170125000	170200000	170225000	32	14.7267	13.1994	14.3811	13.8565	11	11	11	11	0.04714	0.0540813	0.0656119	0.0877503
2	170100000	170125000	170325000	170350000	47	14.4824	14.0937	20.4782	16.7067	11	11	13	12	1.06555e-06	5.11434e-07	0.0162363	0.000170693
2	170875000	170900000	172200000	172225000	45	20.686	16.6532	18.4368	19.4609	13	12	12	12	0.0339749	0.000542217	0.000801929	0.000795435
2	170900000	170925000	172175000	172200000	56	25.8825	23.999	26.8371	27.3269	14	13	14	14	0.0107583	5.89947e-05	0.0164383	0.0170573
2	170900000	170925000	172200000	172225000	61	20.7208	18.3002	20.365	20.5886	13	12	13	13	1.33248e-06	4.62676e-10	2.22481e-06	2.59968e-06
2	170900000	170925000	172300000	172325000	39	16.2006	14.5514	17.2145	17.2756	12	11	12	12	0.0244169	0.000460396	0.0280588	0.0305601
2	172225000	172250000	172325000	172350000	106	42.6044	37.7283	43.2597	42.7364	16	15	16	16	1.97167e-08	1.33264e-14	1.42807e-08	2.08121e-08
2	172825000	172850000	172950000	172975000	83	43.7557	43.3187	48.7626	45.8166	16	16	16	16	0.00513282	0.00736378	0.00557653	0.00657897
2	172825000	172850000	172975000	173000000	126	43.3925	37.6288	44.1274	38.7522	16	15	16	15	2.19084e-15	2.27537e-23	2.38023e-15	2.31012e-23
2	172825000	172850000	173075000	173100000	61	20.3802	20.2815	26.5408	22.2085	13	13	14	13	1.33248e-06	1.56331e-06	0.00127793	2.59968e-06
2	173175000	173200000	173525000	173550000	115	31.3161	36.0974	41.8716	44.9804	15	15	16	16	4.20713e-18	2.10806e-18	1.7703e-11	3.43994e-11
2	173175000	173200000	173550000	173575000	93	30.2198	29.665	37.368	40.2542	14	14	15	16	1.30054e-14	6.37655e-15	2.98278e-09	4.46355e-05
2	173200000	173225000	173525000	173550000	75	20.4308	27.7351	34.0283	33.3501	13	14	15	15	3.38442e-12	7.78805e-08	0.000528762	0.000417472
2	173200000	173225000	173550000	173575000	61	16.9461	22.2584	28.7921	29.8459	12	13	14	14	6.23341e-10	1.56331e-06	0.00127793	0.00142706
2	173575000	173600000	174275000	174300000	34	9.26808	9.94838	11.4621	10.4538	9	10	10	10	6.85225e-06	0.000724705	0.000712783	0.000717402
2	173600000	173625000	173775000	173800000	45	22.1729	20.782	23.6572	19.9478	13	13	13	13	0.0339749	0.0453439	0.0451715	0.0678634
2	174300000	174325000	174650000	174675000	91	26.6428	27.0541	29.8412	31.226	14	14	14	15	5.49364e-14	3.59137e-14	1.08127e-13	7.87152e-09
2	174300000	174325000	174675000	174700000	67	28.3759	26.8299	29.9258	29.1534	14	14	14	14	4.16207e-05	3.06099e-05	5.26624e-05	0.000124151
2	174300000	174325000	174850000	174875000	66	19.7476	22.5919	28.4362	26.0739	13	13	14	14	3.00241e-08	3.66929e-08	9.77037e-05	0.000157944
2	174300000	174325000	174875000	174900000	75	21.7328	22.3022	24.4754	26.3749	13	13	13	14	3.38442e-12	1.32357e-11	6.59268e-12	5.52781e-07
2	174300000	174325000	174900000	174925000	59	21.051	17.1135	19.4572	21.3851	13	12	12	13	6.18468e-06	3.02362e-09	4.31767e-09	1.00553e-05
2	178125000	178150000	178250000	178275000	149	82.7076	90.1714	95.1939	92.5862	19	19	19	19	0.00348144	0.00468194	0.00499786	0.00521268
2	179900000	179925000	180025000	180050000	37	13.9231	15.1048	18.5722	16.2415	11	11	12	12	0.00213462	0.00221987	0.0725106	0.0840796
2	180275000	180300000	180425000	180450000	63	31.7423	25.2513	30.8235	26.9284	15	14	14	14	0.0557012	0.000357879	0.000454938	0.000530362
2	180775000	180800000	181050000	181075000	67	28.6766	31.5294	36.251	33.6691	14	15	15	15	4.16207e-05	0.0157481	0.0247274	0.0201596
2	181175000	181200000	181350000	181375000	34	14.6763	12.7731	15.1574	13.4783	11	11	11	11	0.0167561	0.0175472	0.0207974	0.0263225
2	181375000	181400000	181575000	181600000	32	7.80462	7.25254	10.312	7.56945	8	8	10	8	8.47284e-07	8.31889e-07	0.00303711	4.10414e-06
3	8575000	8600000	8900000	8925000	22	6.81999	4.09687	4.59352	5.95583	8	6	6	7	0.0495214	0.000191615	0.000753587	0.00456304
3	8950000	8975000	9050000	9075000	32	11.4505	9.39237	9.3319	8.76061	10	9	9	9	0.00419969	0.000144754	0.000241824	0.000144689
3	15325000	15350000	15600000	15625000	22	4.27946	2.48667	2.6959	3.35883	6	3	4	5	0.000391818	3.04466e-09	1.06516e-07	4.51462e-06
3	18025000	18050000	19050000	19075000	36	13.815	10.9149	10.4272	13.7921	11	10	10	11	0.0155212	0.000137	0.000336906	0.0150522
3	19525000	19550000	19875000	19900000	44	13.6094	11.9429	12.4552	13.337	11	10	11	11	4.96689e-05	5.95355e-08	2.4439e-05	3.21122e-05
3	29025000	29050000	29700000	29725000	52	23.6592	19.2037	21.2625	19.5596	13	12	13	12	0.00338092	9.28434e-06	0.00520394	9.38962e-06
3	30000000	30025000	30150000	30175000	33	9.1855	10.0765	11.2891	9.69102	9	10	10	9	7.56108e-05	0.00199761	0.00491247	7.27553e-05
3	31150000	31175000	31600000	31625000	20	6.00849	3.9817	4.96969	5.6373	7	6	7	7	0.0170486	0.00204407	0.0291099	0.0291527
3	31800000	31825000	32275000	32300000	67	32.3676	30.1525	30.1978	36.4407	15	14	14	15	0.0156991	9.01152e-05	4.56632e-05	0.0463521
3	34650000	34675000	35475000	35500000	47	19.9765	20.8708	21.577	23.2666	13	13	13	13	0.0364753	0.0561431	0.0673717	0.0572025
3	36200000	36225000	36425000	36450000	29	9.1227	8.31682	10.6447	7.96129	9	9	10	9	0.00325757	0.00168858	0.0667628	0.00243798
3	37625000	37650000	38200000	38225000	19	4.9843	4.57795	5.28873	5.74911	7	6	7	7	0.043467	0.00640545	0.0715606	0.0676844
3	38225000	38250000	38850000	38875000	25	8.53346	5.19951	6.40528	6.11476	9	7	8	7	0.0438064	8.25504e-05	0.00670776	0.000189562
3	40525000	40550000	40650000	40675000	47	0	1.00409	3.09803	1.0332	0	0	4	0	0	0	2.9859e-33	0
3	40525000	40550000	40675000	40700000	15	0	1.05852	2.88778	1.36698	0	0	4	1	1.41777e-05	3.5502e-05	0.0100708	2.10973e-05
3	50725000	50750000	50825000	50850000	124	0	48.511	49.3684	49.8889	0	16	17	17	0	6.75683e-15	2.09665e-08	2.19878e-08
3	52250000	52275000	52950000	52975000	20	5.19995	4.04252	5.47847	4.19296	7	6	7	6	0.0170486	0.00204407	0.0291099	0.00174946
3	52250000	52275000	52975000	53000000	27	5.56529	3.92852	5.0703	4.23423	7	5	7	6	1.6529e-05	1.38416e-09	1.59519e-05	2.39946e-07
3	53025000	53050000	53425000	53450000	20	2.61039	2.97276	4.26922	3.30874	4	4	6	5	5.20105e-06	9.74338e-06	0.00703407	7.9766e-05
3	54350000	54375000	54625000	54650000	56	19.8207	19.6231	26.473	21.2377	13	13	14	13	0.00045154	0.000463344	0.0331614	0.000472087
3	54350000	54375000	54650000	54675000	55	21.2308	17.7425	20.7667	20.9495	13	12	13	13	0.00050462	7.02611e-07	0.000690415	0.000527582
3	54550000	54575000	54650000	54675000	68	32.8437	32.944	29.713	37.3383	15	15	14	15	0.0121787	0.0313759	2.54756e-05	0.0404527
3	55150000	55175000	55350000	55375000	40	16.0082	12.2852	14.1373	14.3492	12	10	11	11	0.0313933	3.09808e-06	0.000640238	0.00100951
3	57450000	57475000	57625000	57650000	21	4.78012	3.25048	3.83643	4.38935	6	5	5	6	0.000692653	2.51222e-05	7.63608e-05	0.000828329
3	58500000	58525000	58775000	58800000	23	5.88344	4.65201	5.27281	7.28919	7	6	7	8	0.001284	5.53578e-05	0.00216855	0.0649828
3	58825000	58850000	59050000	59075000	46	23.6824	19.2219	19.1469	21.2405	13	12	12	13	0.049669	0.00109551	0.00110905	0.0865485
3	63550000	63575000	63850000	63875000	36	10.5728	8.4708	10.1794	8.95979	10	9	10	9	0.00013802	5.05352e-06	0.000336906	2.52563e-06
3	63575000	63600000	63850000	63875000	39	13.9068	12.8371	14.6147	14.1256	11	11	11	11	0.00330274	0.00127195	0.00130006	0.0021353
3	69750000	69775000	69875000	69900000	32	10.3024	9.70369	10.2056	11.8844	10	9	10	10	0.00419969	0.000144754	0.0111301	0.00792627
3	70100000	70125000	73025000	73050000	39	10.0676	10.112	11.0576	11.3473	10	10	10	10	8.28181e-06	7.0462e-06	4.85179e-05	9.87198e-06
3	79200000	79225000	79575000	79600000	18	3.453	3.06992	3.12486	4.24436	5	4	4	6	0.00145482	0.000187075	0.000126879	0.0166318
3	79650000	79675000	79800000	79825000	48	17.8922	13.4388	17.0423	11.2646	12	11	12	10	0.00022592	2.57324e-07	0.000233004	6.43544e-10
3	79850000	79875000	80050000	80075000	29	8.33264	5.6503	8.28504	5.13101	9	7	9	7	0.00325757	5.27341e-07	0.00366722	7.78463e-07
3	79875000	79900000	80050000	80075000	25	5.60323	4.4211	5.43703	4.18214	7	6	7	6	0.000196131	3.44678e-06	0.000189284	2.24762e-06
3	85700000	85725000	85900000	85925000	34	8.96092	8.68583	9.7483	11.8232	9	9	9	10	3.32386e-05	2.13317e-05	3.2073e-05	0.00122484
3	87325000	87350000	87475000	87500000	36	13.748	13.2087	12.108	15.2994	11	11	10	11	0.0155212	0.0112079	0.000336906	0.0150522
3	91100000	91125000	91225000	91250000	60	0	4.80922	7.56034	5.76177	0	6	8	7	0	4.33901e-38	2.03382e-27	1.11972e-32
3	91100000	91125000	91250000	91275000	47	0	5.85392	7.7616	10.9588	0	7	8	10	0	1.38558e-20	6.20236e-17	1.22493e-09
3	93650000	93675000	93750000	93775000	36	10.4477	12.8168	14.276	9.74091	10	11	11	9	0.00013802	0.0112079	0.0107817	2.52563e-06
3	96925000	96950000	97175000	97200000	30	11.5941	9.51702	12.3125	9.51774	10	9	10	9	0.0164495	0.000807032	0.0331932	0.00103715
3	97175000	97200000	97325000	97350000	58	17.7727	14.156	14.0931	13.6812	12	11	11	11	2.96976e-08	2.30644e-12	7.07222e-12	6.96954e-12
3	97375000	97400000	97575000	97600000	31	11.6997	8.27164	10.5084	9.08896	10	9	10	9	0.00890414	0.000332618	0.0181783	0.000387881
3	99225000	99250000	99925000	99950000	27	6.36011	6.73037	7.14084	9.20727	8	8	8	9	0.000615145	0.00297924	0.000742088	0.0113456
3	100975000	101000000	101275000	101300000	39	10.828	10.225	13.9755	11.2447	10	10	11	10	8.28181e-06	7.0462e-06	0.00130006	9.87198e-06
3	101300000	101325000	101450000	101475000	34	12.5429	9.45518	7.34192	14.626	11	9	8	11	0.0434062	2.13317e-05	7.10639e-08	0.061739
3	101475000	101500000	101800000	101825000	56	14.5555	10.4667	15.1484	12.6858	11	10	11	11	9.40084e-11	7.24639e-15	4.62557e-11	4.5584e-11
3	101500000	101525000	101800000	101825000	41	10.6927	11.1619	16.9152	13.0282	10	10	12	11	1.19612e-06	1.18727e-06	0.0275865	0.000485457
3	102700000	102725000	102800000	102825000	28	11.4642	8.67502	9.16293	9.60781	10	9	9	9	0.066905	0.00401327	0.00919479	0.0049372
3	103400000	103425000	103725000	103750000	29	10.6379	8.13175	9.08847	9.15461	10	9	9	9	0.0351652	0.00168858	0.00366722	0.00243798
3	103425000	103450000	103725000	103750000	37	13.4604	11.0408	12.9743	14.2118	11	10	11	11	0.0112963	5.15708e-05	0.00555821	0.00852056
3	105450000	105475000	105625000	105650000	70	33.2332	33.1527	38.184	38.7034	15	15	15	15	0.00791239	0.0254808	0.0267212	0.0525634
3	105450000	105475000	105650000	105675000	57	26.612	24.1866	30.2687	26.2704	14	13	14	14	0.0178351	0.000407582	0.0255537	0.0426178
3	105975000	106000000	106425000	106450000	26	9.76758	7.07754	8.55585	8.28035	9	8	9	9	0.0271226	0.00509934	0.0414382	0.0260983
3	106900000	106925000	107075000	107100000	55	22.3371	22.1442	28.4258	24.0604	13	13	14	13	0.00050462	0.000690415	0.0553015	0.000527582
3	106925000	106950000	107075000	107100000	67	29.8066	30.7829	37.4052	28.188	14	14	15	14	6.21472e-05	9.01152e-05	0.0706907	6.85402e-05
3	107200000	107225000	107450000	107475000	61	18.1384	17.991	24.0474	19.8102	12	12	13	13	2.1997e-09	2.24097e-09	6.46223e-06	1.31683e-05
3	107225000	107250000	107450000	107475000	62	10.3755	14.2109	22.8058	15.683	10	11	13	12	3.36842e-19	1.65521e-14	5.23929e-06	3.65728e-10
3	107350000	107375000	107450000	107475000	76	26.4345	25.1485	30.3174	26.9316	14	14	14	14	7.69737e-08	1.67421e-07	8.48356e-08	5.65946e-08
3	113225000	113250000	113525000	113550000	18	0	0.861172	1.43254	2.27896	0	0	1	3	8.1649e-09	1.90824e-08	1.7065e-08	1.44858e-05
3	114500000	114525000	114600000	114625000	69	32.2194	36.0389	32.7448	37.8394	15	15	15	15	0.00931834	0.0300084	0.0314692	0.0309517
3	116025000	116050000	116300000	116325000	26	7.64813	5.92336	9.43046	7.0358	8	7	9	8	0.00131612	2.32524e-05	0.0414382	0.00506756
3	116025000	116050000	116325000	116350000	24	7.7176	5.08968	7.63922	6.04423	8	7	8	7	0.0110449	0.000209427	0.0177655	0.000566788
3	122300000	122325000	122450000	122475000	30	7.34403	6.10054	5.24393	6.35531	8	7	7	8	3.11676e-05	1.66022e-07	3.26297e-07	6.00035e-05
3	125850000	125875000	126025000	126050000	20	5.59084	5.38068	6.05883	4.38891	7	7	7	6	0.0170486	0.0183378	0.0291099	0.00174946
3	129300000	129325000	129675000	129700000	69	12.1504	13.1576	15.8055	17.2197	10	11	12	12	6.43847e-24	1.5813e-18	1.74167e-13	1.73991e-13
3	129900000	129925000	130075000	130100000	29	11.7352	9.38006	9.39208	11.0519	10	9	9	10	0.0351652	0.00168858	0.00366722	0.0643466
3	130250000	130275000	130350000	130375000	136	81.4427	90.1699	96.1844	90.188	19	19	19	19	0.0169809	0.0718425	0.0907828	0.0894765
3	131350000	131375000	131450000	131475000	16	0	1.52231	1.57558	0.682638	0	1	1	0	1.38865e-06	1.97786e-06	1.04721e-06	2.77972e-06
3	135275000	135300000	135375000	135400000	30	11.1424	8.67069	11.1028	10.2631	10	9	10	10	0.0164495	0.000807032	0.0331932	0.0337693
3	137950000	137975000	138150000	138175000	18	6.0072	3.97207	3.78384	4.74826	7	6	5	6	0.0857586	0.0200951	0.00492732	0.0166318
3	146050000	146075000	146175000	146200000	38	15.8536	12.1434	14.9121	11.4842	12	10	11	10	0.0829075	1.91533e-05	0.00268373	2.55566e-05
3	153650000	153675000	153800000	153825000	66	34.8974	35.2569	32.1476	36.6123	15	15	15	15	0.0236525	0.0652884	0.0958532	0.0673406
3	154250000	154275000	154550000	154575000	50	21.7591	17.1751	19.1452	23.5263	13	12	12	13	0.00719012	4.6511e-05	6.27813e-05	0.0100231
3	154275000	154300000	154575000	154600000	34	15.3328	11.2024	12.5778	15.0923	11	10	11	11	0.0434062	0.000847339	0.0391554	0.061739
4	3975000	4000000	4700000	4725000	40	14.2893	13.4604	15.1098	14.1102	11	11	11	11	0.00110872	0.000366954	0.000435693	0.000548506
4	4300000	4325000	4725000	4750000	27	10.5402	9.3964	9.22181	9.16924	10	9	9	9	0.0947896	0.00717726	0.0106642	0.0113796
4	6550000	6575000	7975000	8000000	37	13.7988	12.2817	15.2083	12.2546	11	10	11	10	0.00748639	4.32407e-05	0.00413706	5.56082e-05
4	9125000	9150000	9550000	9575000	34	13.724	10.5804	12.8208	12.1751	11	10	11	10	0.0339035	0.000513118	0.0242236	0.000710638
4	11925000	11950000	12025000	12050000	38	11.3653	10.6856	11.6403	12.6932	10	10	10	11	2.21145e-05	1.60595e-05	0.000128627	0.00250824
4	19675000	19700000	19900000	19925000	28	8.63329	9.4117	9.40281	11.6789	9	9	9	10	0.00612175	0.0033307	0.0047989	0.0684269
4	24700000	24725000	24875000	24900000	65	30.5892	26.8808	28.1067	30.0158	14	14	14	14	0.000167621	9.53303e-05	0.000285488	0.00013073
4	32050000	32075000	32225000	32250000	30	11.1997	9.99186	11.2356	11.9292	10	10	10	10	0.0175326	0.0136905	0.0223634	0.0192957
4	32050000	32075000	32550000	32575000	36	11.0067	9.98055	10.3951	13.3942	10	10	10	11	0.000148294	0.00011487	0.000287514	0.0098142
4	32225000	32250000	32525000	32550000	34	8.95519	9.02933	10.7211	13.4979	9	9	10	11	2.74547e-05	8.85184e-06	0.00102744	0.0309649
4	32575000	32600000	33100000	33125000	26	8.52139	6.57506	8.54128	8.55387	9	8	9	9	0.0266036	0.0011945	0.0254892	0.02694
4	33125000	33150000	33275000	33300000	29	9.23447	8.4209	9.5955	8.46002	9	9	9	9	0.00235438	0.00140139	0.00200512	0.00255445
4	46200000	46225000	46300000	46325000	55	26.8071	23.7548	27.513	25.895	14	13	14	14	0.0267248	0.000254574	0.0458994	0.0446635
4	46675000	46700000	47000000	47025000	75	36.7322	27.0625	30.7264	30.1501	15	14	14	14	0.000436149	5.47388e-08	1.91249e-07	9.85231e-08
4	46675000	46700000	47025000	47050000	61	30.0754	20.0325	25.1753	21.6783	14	13	14	13	0.00148289	3.70657e-06	0.00234521	2.79288e-06
4	46700000	46725000	47000000	47025000	68	38.0866	31.8255	36.7659	38.3624	15	15	15	15	0.0123305	0.0318923	0.0175386	0.0320669
4	57650000	57675000	57875000	57900000	22	4.27639	5.06236	6.68305	6.2858	6	7	8	8	6.26936e-05	0.00272779	0.0416185	0.04814
4	59375000	59400000	59550000	59575000	21	6.82999	6.09731	7.43336	7.08304	8	7	8	8	0.0693369	0.00800714	0.0794364	0.0833278
4	62550000	62575000	62675000	62700000	47	15.2913	13.2755	15.6363	14.9786	11	11	12	11	1.72478e-06	8.56276e-07	0.000467838	1.70656e-06
4	62550000	62575000	62750000	62775000	49	13.5791	10.6329	17.296	10.231	11	10	12	10	3.6836e-07	6.9397e-11	9.83488e-05	1.38827e-10
4	62775000	62800000	63100000	63125000	55	26.5899	19.3101	21.6866	27.035	14	12	13	14	0.0267248	3.86898e-07	0.000362071	0.0446635
4	63650000	63675000	63925000	63950000	23	6.524	6.37022	7.5076	6.43949	8	8	8	8	0.017327	0.0167535	0.0244991	0.0238636
4	85150000	85175000	85375000	85400000	70	30.9611	24.6118	29.4129	24.8484	15	14	14	14	0.00534069	2.48717e-06	8.27596e-06	3.65436e-06
4	85400000	85425000	85800000	85825000	40	14.9096	13.1592	13.1614	16.0563	11	11	11	12	0.00110872	0.000366954	0.000435693	0.0326749
4	89550000	89575000	89675000	89700000	49	22.0438	20.7146	21.0159	21.219	13	13	13	13	0.0231874	0.0101829	0.0155172	0.0153455
4	95000000	95025000	95900000	95925000	22	7.48732	5.28532	6.27758	6.12003	8	7	8	7	0.0325387	0.00272779	0.0416185	0.00453475
4	98725000	98750000	98875000	98900000	34	10.5449	9.28202	10.401	10.0257	10	9	10	10	0.000733756	8.85184e-06	0.00102744	0.000710638
4	102225000	102250000	102475000	102500000	30	8.52187	6.40622	7.3972	7.16153	9	8	8	8	0.00155802	1.65011e-05	1.2442e-05	1.61591e-05
4	102475000	102500000	102650000	102675000	40	11.6664	10.1642	14.7767	11.262	10	10	11	10	4.47132e-06	3.24707e-06	0.000435693	4.33044e-06
4	106600000	106625000	106700000	106725000	59	26.1804	23.9876	28.3843	24.7815	14	13	14	14	0.00508872	1.61287e-05	0.00693357	0.00595313
4	107725000	107750000	107825000	107850000	78	30.8767	27.4718	29.948	32.405	14	14	14	15	5.49651e-09	5.35886e-09	2.67472e-08	0.000136988
4	109750000	109775000	110000000	110025000	22	5.48986	4.21295	4.54301	4.41998	7	6	6	6	0.00311088	0.000225439	0.000169611	0.000113394
4	111500000	111525000	111625000	111650000	93	47.1794	43.4003	47.2001	43.5787	16	16	16	16	5.09289e-05	0.000112384	0.000116778	0.0001149
4	112800000	112825000	113475000	113500000	12	0.294037	1.27783	0.570341	1.25091	0	1	0	0	0.00641357	0.00288688	0.019975	0.0179786
4	112875000	112900000	113575000	113600000	27	1.03705	5.25197	5.86402	1.87301	0	7	7	2	3.98701e-20	9.0953e-06	6.73107e-06	1.56291e-16
4	112900000	112925000	113625000	113650000	44	3.84897	8.18988	6.86641	8.14677	5	9	8	9	9.60937e-26	5.87238e-11	1.97597e-14	5.76376e-11
4	112925000	112950000	113650000	113675000	46	2.51689	7.17089	1.82985	7.07056	4	8	2	8	4.92207e-32	6.02218e-16	1.20152e-40	5.89736e-16
4	112950000	112975000	113650000	113675000	23	1.33587	3.539	1.87027	3.61584	1	5	2	5	2.22589e-14	5.83146e-07	2.05316e-12	5.9015e-07
4	112975000	113000000	113675000	113700000	36	0.570309	5.51216	2.89834	5.9377	0	7	4	7	5.53868e-32	1.25295e-11	6.86455e-21	1.24976e-11
4	113000000	113025000	113700000	113725000	29	1.83448	7.43839	2.79296	4.09737	2	8	4	6	8.00006e-19	4.69327e-05	4.54031e-14	6.71507e-09
4	113075000	113100000	113775000	113800000	16	0.691689	2.05509	0.835646	2.04235	0	3	0	3	6.31819e-07	0.000708828	3.37337e-06	0.000365194
4	113225000	113250000	113925000	113950000	15	0.35848	3.1924	0.737286	3.58724	0	5	0	5	6.4507e-06	0.0778334	3.22885e-05	0.0984602
4	113325000	113350000	114125000	114150000	16	0.586529	1.8224	3.38695	0.893982	0	2	5	0	6.31819e-07	1.3055e-05	0.0323108	3.37358e-06
4	113375000	113400000	114225000	114250000	18	0.777926	1.86657	2.10522	0.939369	0	2	3	0	5.2009e-09	2.52508e-07	7.60462e-06	2.60344e-08
4	113425000	113450000	114275000	114300000	19	1.99766	2.67463	1.35657	3.04643	3	4	1	4	1.04603e-06	2.18955e-05	1.46022e-09	3.33465e-05
4	114650000	114675000	114900000	114925000	50	20.3471	17.2244	21.0421	20.4768	13	12	13	13	0.0134909	3.84175e-05	0.011055	0.00956609
4	114650000	114675000	114925000	114950000	64	23.0193	16.8158	20.7127	20.7413	13	12	13	13	7.51376e-07	5.93731e-11	7.18324e-07	3.55188e-07
4	116825000	116850000	116950000	116975000	62	24.6598	21.0372	22.574	23.9075	14	13	13	13	0.000890525	2.25384e-06	2.28968e-06	1.50956e-06
4	118425000	118450000	118550000	118575000	39	14.7706	13.689	14.5884	17.9328	11	11	11	12	0.00225136	0.000798354	0.000921573	0.0572477
4	119900000	119925000	120125000	120150000	28	12.3585	9.95142	11.0849	10.7709	10	10	10	10	0.0575082	0.0498829	0.0749124	0.0684269
4	121625000	121650000	121725000	121750000	29	11.7883	8.65709	9.89646	9.4151	10	9	10	9	0.0311153	0.00140139	0.046616	0.00255445
4	121625000	121650000	121975000	122000000	21	0	1.74882	2.758	6.71685	0	2	4	8	1.61387e-12	4.98413e-10	5.29947e-07	0.0833278
4	121650000	121675000	122200000	122225000	12	0.166047	0.198114	0.276487	1.02488	0	0	0	0	0.00641357	0.0599818	0.019975	0.0179786
4	122000000	122025000	122550000	122575000	41	6.12916	9.66166	14.2631	14.5997	7	9	11	11	1.44103e-15	2.32537e-09	0.000239449	0.000281353
4	122975000	123000000	123075000	123100000	33	14.3178	12.3925	12.6086	14.0244	11	11	11	11	0.05706	0.0408446	0.0413753	0.0583392
4	124925000	124950000	125050000	125075000	28	11.8968	10.3265	11.6985	9.39929	10	10	10	9	0.0575082	0.0498829	0.0749124	0.00581172
4	126600000	126625000	126725000	126750000	38	13.3733	13.8417	13.7857	16.2545	11	11	11	12	0.00398359	0.00173046	0.00182633	0.0924061
4	128925000	128950000	129100000	129125000	39	16.4383	14.5038	18.125	18.8136	12	11	12	12	0.0398468	0.000798354	0.0837597	0.0572477
4	128950000	128975000	129075000	129100000	36	10.8339	12.5332	9.9243	15.2887	10	11	10	11	0.000148294	0.00716264	0.000287514	0.0098142
4	129750000	129775000	129925000	129950000	21	6.40486	5.77608	6.78585	6.59574	8	7	8	8	0.0693369	0.00800714	0.0794364	0.0833278
4	129950000	129975000	130075000	130100000	35	11.2313	10.8797	13.1841	13.2374	10	10	11	11	0.000310007	0.000220124	0.0132513	0.0163791
4	130350000	130375000	130525000	130550000	35	0	3.43441	9.55784	5.98444	0	5	9	7	7.92063e-31	4.59464e-17	7.49428e-06	3.56298e-11
4	130375000	130400000	130525000	130550000	24	0	3.57672	6.89467	7.7231	0	5	8	8	3.01576e-16	1.28585e-07	0.0125974	0.00954383
4	130375000	130400000	130550000	130575000	28	0	2.73672	2.05705	6.92586	0	4	3	8	2.14938e-21	4.06096e-13	3.13393e-15	0.000134906
4	130775000	130800000	130875000	130900000	99	30.4027	27.3911	31.0127	26.1472	14	14	15	14	5.93772e-18	5.78903e-18	1.07381e-11	1.1908e-17
4	130950000	130975000	131825000	131850000	50	20.0855	13.2772	14.7272	16.516	13	11	11	12	0.0134909	1.16004e-07	1.14778e-07	7.85084e-05
4	131975000	132000000	132075000	132100000	30	10.8028	10.4437	9.6199	11.6428	10	10	9	10	0.0175326	0.0136905	0.000853005	0.0192957
4	134550000	134575000	134700000	134725000	30	11.9591	9.0759	10.3134	12.3295	10	9	10	10	0.0175326	0.000669774	0.0223634	0.0192957
4	134950000	134975000	135175000	135200000	33	13.7494	11.4177	12.6915	13.5362	11	10	11	11	0.05706	0.00119639	0.0413753	0.0583392
4	134950000	134975000	135200000	135225000	27	11.873	7.82943	8.8675	9.65218	10	8	9	9	0.0947896	0.000488514	0.0106642	0.0113796
4	135500000	135525000	135650000	135675000	58	20.2944	16.6332	20.6009	18.2911	13	12	13	12	8.05807e-05	2.49901e-08	3.8518e-05	5.10687e-08
4	136650000	136675000	136825000	136850000	71	32.6428	30.0127	38.5223	32.3005	15	14	15	15	0.00357936	1.23214e-06	0.00350019	0.00698137
4	136650000	136675000	136850000	136875000	72	34.4837	28.5792	35.4898	30.1018	15	14	15	14	0.0024658	6.09688e-07	0.00214334	1.0033e-06
4	136675000	136700000	136825000	136850000	98	37.9627	39.5088	45.4004	44.801	15	16	16	16	5.42882e-11	8.83221e-06	9.17759e-06	9.02997e-06
4	136875000	136900000	137050000	137075000	89	32.206	30.6952	36.4313	36.4353	15	14	15	15	5.89941e-08	2.04254e-13	3.84595e-08	5.75326e-08
4	136900000	136925000	137050000	137075000	80	30.4268	32.2602	35.3758	41.2176	14	15	15	16	1.46055e-09	0.000102632	2.58686e-05	0.0750892
4	137075000	137100000	137300000	137325000	49	17.481	12.8513	14.7008	18.3182	12	11	11	12	0.000199626	1.82874e-07	1.80942e-07	0.00013145
4	137725000	137750000	137825000	137850000	77	24.9108	27.3373	35.0809	28.5136	14	14	15	14	1.12597e-08	1.09777e-08	0.000115341	2.25811e-08
4	137825000	137850000	137925000	137950000	48	20.4486	17.4502	15.5123	21.9338	13	12	11	13	0.0319287	0.000190108	3.72881e-07	0.0232203
4	138450000	138475000	138550000	138575000	56	24.7911	24.9814	26.2872	29.4594	14	14	14	14	0.0195092	0.0243042	0.0291137	0.0281215
4	138575000	138600000	138675000	138700000	100	44.3711	55.668	59.9675	54.8305	16	17	17	17	2.04572e-06	0.0360919	0.038216	0.0380833
4	139450000	139475000	139600000	139625000	49	19.4728	20.3547	22.1894	24.206	12	13	13	13	0.000199626	0.0101829	0.0155172	0.0153455
4	139650000	139675000	139825000	139850000	56	25.5411	21.8468	27.5526	23.4293	14	13	14	13	0.0195092	0.000132881	0.0291137	0.0001602
4	139650000	139675000	139850000	139875000	78	30.6031	23.9381	31.4663	24.5535	14	13	15	13	5.49651e-09	3.31747e-13	6.86806e-05	3.33293e-13
4	139675000	139700000	139850000	139875000	108	30.1495	27.1001	33.7375	34.7296	14	14	15	15	2.83538e-22	2.76437e-22	4.03925e-15	4.02828e-15
4	140575000	140600000	140675000	140700000	35	15.1866	13.6102	14.9404	13.4811	11	11	11	11	0.0173423	0.0120535	0.0132513	0.0163791
4	140750000	140775000	140900000	140925000	58	26.631	22.0513	20.0333	28.8676	14	13	13	14	0.00835791	3.03321e-05	3.8518e-05	0.0103149
4	141400000	141425000	141550000	141575000	21	6.70163	7.1728	7.77198	6.51732	8	8	8	8	0.0693369	0.0790136	0.0794364	0.0833278
4	141850000	141875000	141950000	141975000	42	16.2939	13.9388	13.5365	15.622	12	11	11	12	0.00949853	6.36712e-05	0.000104998	0.0117274
4	142125000	142150000	143000000	143025000	43	18.0032	15.6624	19.3897	18.8419	12	12	12	12	0.00596194	0.00372916	0.00587449	0.00588877
4	143025000	143050000	143225000	143250000	35	10.2675	10.9414	11.06	14.0983	10	10	10	11	0.000310007	0.000220124	0.000550957	0.0163791
4	143050000	143075000	143325000	143350000	47	19.8885	20.8124	23.4045	21.6671	13	13	13	13	0.0410635	0.0241517	0.0392571	0.0291171
4	145175000	145200000	145275000	145300000	38	15.6439	11.4675	13.1218	12.5155	12	10	11	11	0.0631492	1.60595e-05	0.00182633	0.00250824
4	145400000	145425000	146050000	146075000	12	0.731295	1.73629	1.08602	1.88284	0	2	0	2	0.00641357	0.0123724	0.019975	0.0593717
4	145425000	145450000	146050000	146075000	35	1.34791	3.21378	5.45033	2.69965	1	5	7	4	2.78589e-29	4.59464e-17	7.04945e-11	7.72742e-20
4	145550000	145575000	147500000	147525000	79	11.7941	11.8668	17.033	13.5183	10	10	12	11	1.1239e-31	1.08824e-31	2.92527e-19	2.80944e-25
4	146050000	146075000	147500000	147525000	31	4.07241	2.72993	6.7369	3.51783	6	4	8	5	4.59038e-11	9.52815e-16	4.23672e-06	4.63654e-13
4	146050000	146075000	147525000	147550000	17	2.90455	0.796758	4.88197	2.12819	4	0	6	3	0.00048511	3.7373e-07	0.0647493	0.000107255
4	146475000	146500000	146725000	146750000	17	1.16459	0.419413	0	4.28654	0	0	0	6	5.73801e-08	3.7373e-07	3.73376e-07	0.0446411
4	148175000	148200000	148400000	148425000	65	35.7986	30.9003	36.1125	36.4955	15	14	15	15	0.0343034	9.53303e-05	0.0626166	0.09367
4	148700000	148725000	149050000	149075000	34	12.6523	12.0028	13.0548	14.596	11	10	11	11	0.0339035	0.000513118	0.0242236	0.0309649
4	149800000	149825000	149950000	149975000	29	9.0667	9.44697	10.7057	12.0276	9	9	10	10	0.00235438	0.00140139	0.046616	0.0353306
4	150650000	150675000	150850000	150875000	34	11.3083	11.114	14.6568	12.1251	10	10	11	10	0.000733756	0.000513118	0.0242236	0.000710638
4	150650000	150675000	150875000	150900000	38	11.9661	10.1792	13.5502	12.1178	10	10	11	10	2.21145e-05	1.60595e-05	0.00182633	2.14177e-05
4	151150000	151175000	151875000	151900000	36	14.707	13.7252	15.1859	15.192	11	11	11	11	0.012208	0.00716264	0.00742445	0.0098142
4	152150000	152175000	152425000	152450000	21	5.9986	6.28655	6.48205	7.64784	7	8	8	8	0.00896565	0.0790136	0.0794364	0.0833278
4	152325000	152350000	152425000	152450000	78	32.1371	26.4965	31.6475	30.7428	15	14	15	14	0.000140468	5.35886e-09	6.86806e-05	1.3779e-08
4	154050000	154075000	154150000	154175000	48	22.7219	20.2576	23.1074	18.1706	13	13	13	12	0.0319287	0.0143078	0.0254368	0.00024281
4	154850000	154875000	155050000	155075000	44	18.6267	14.3125	16.1118	17.6984	12	11	12	12	0.00590631	1.40073e-05	0.00323316	0.00416702
5	4950000	4975000	5475000	5500000	20	5.58933	3.6795	5.33523	4.23595	7	5	7	6	0.0190704	0.000263173	0.0578296	0.0151706
5	12550000	12575000	13600000	13625000	13	2.01194	1.7719	1.97624	1.71203	3	2	2	2	0.0431314	0.0220086	0.0230667	0.0116668
5	21425000	21450000	21575000	21600000	52	15.1907	16.7126	20.7482	17.9558	11	12	13	12	4.09955e-09	4.54678e-06	0.00162414	4.60061e-06
5	24250000	24275000	24350000	24375000	47	17.1045	17.2615	18.0531	19.5673	12	12	12	13	0.000215761	0.000272128	0.000226457	0.0263826
5	26600000	26625000	27125000	27150000	54	29.7052	29.466	29.4537	29.4022	14	14	14	14	0.0455654	0.0562689	0.0842026	0.0724391
5	27850000	27875000	28075000	28100000	53	15.1914	18.8693	19.5059	22.8096	11	12	12	13	1.84207e-09	2.05292e-06	1.28129e-06	0.000897226
5	27975000	28000000	28075000	28100000	53	20.074	18.0374	18.3937	19.7286	13	12	12	13	0.00053932	2.05292e-06	1.28129e-06	0.000897226
5	30200000	30225000	30475000	30500000	28	7.58597	8.67198	10.0182	9.55264	8	9	10	9	0.000123461	0.00423392	0.0894828	0.00421647
5	30500000	30525000	30600000	30625000	80	41.3203	40.6188	41.1527	46.264	16	16	16	16	0.0117042	0.0391983	0.0265955	0.0504339
5	33025000	33050000	33125000	33150000	67	23.453	21.9928	21.0521	25.1484	13	13	13	14	1.00187e-08	7.05944e-09	7.11629e-09	6.53698e-05
5	34525000	34550000	34625000	34650000	37	12.5522	10.4908	10.0119	13.5468	11	10	10	11	0.0037352	3.91217e-05	4.68638e-05	0.00409022
5	34900000	34925000	35025000	35050000	57	23.5671	22.9971	23.7019	26.2532	13	13	13	14	3.731e-05	4.01512e-05	5.56525e-05	0.025404
5	35350000	35375000	35500000	35525000	84	43.1525	33.7847	36.174	39.7709	16	15	15	16	0.00294473	1.83926e-06	1.84661e-06	0.0108279
5	35375000	35400000	35475000	35500000	110	47.8435	53.2244	53.4612	59.0708	16	17	17	17	1.66735e-09	0.000276751	0.000297538	0.000288661
5	35375000	35400000	35500000	35525000	88	36.7403	35.7823	40.7682	43.0503	15	15	16	16	6.8047e-08	1.11455e-07	0.00149997	0.00202272
5	35575000	35600000	35675000	35700000	50	24.4069	21.7776	23.0302	22.8203	13	13	13	13	0.00313729	0.00383761	0.00568899	0.00571049
5	36025000	36050000	36400000	36425000	59	26.8275	22.6097	25.8454	24.7215	14	13	14	14	0.00576169	8.12557e-06	0.00813068	0.00977049
5	36600000	36625000	36725000	36750000	32	10.207	12.1598	12.7081	14.0897	10	10	11	11	0.00338242	0.00293745	0.0916293	0.0996475
5	37750000	37775000	38075000	38100000	39	16.9109	16.5011	15.7936	19.1556	12	12	12	12	0.031386	0.0365404	0.0486527	0.0492974
5	38775000	38800000	39625000	39650000	19	3.73607	3.92573	4.85259	3.95216	5	5	6	6	0.00091393	0.000887311	0.0124665	0.0203741
5	44275000	44300000	45400000	45425000	34	14.974	9.74809	9.37406	11.7039	11	9	9	10	0.0231324	7.83641e-06	7.74397e-06	0.00099486
5	44300000	44325000	45375000	45400000	44	16.6881	14.6224	19.1986	14.5675	12	11	12	11	0.00193842	7.65079e-06	0.00198848	1.3213e-05
5	44300000	44325000	45400000	45425000	33	12.6313	8.95199	10.1728	10.0819	11	9	10	10	0.0417278	2.33969e-05	0.00181528	0.00193301
5	45725000	45750000	46325000	46350000	28	7.16073	8.91003	8.18065	11.407	8	9	9	10	0.000123461	0.00423392	0.00418397	0.0955215
5	49075000	49100000	49325000	49350000	90	36.1348	32.7671	37.5454	36.2813	15	15	15	15	1.69643e-08	3.33432e-08	3.34765e-08	3.34127e-08
5	49100000	49125000	49325000	49350000	98	45.1743	45.5502	50.7319	48.568	16	16	17	16	2.63908e-06	1.17846e-05	0.025073	1.213e-05
5	49350000	49375000	49950000	49975000	76	29.7305	18.4361	20.5617	18.2956	14	12	13	12	1.06101e-07	1.99685e-17	1.3231e-12	2.02048e-17
5	49375000	49400000	49925000	49950000	46	22.5729	19.688	23.2633	23.2296	13	13	13	13	0.0279933	0.0345182	0.05155	0.0410914
5	49975000	50000000	50200000	50225000	40	11.1325	13.3058	15.4915	14.9231	10	11	11	11	2.42557e-06	0.000267241	0.000367859	0.000372773
5	53850000	53875000	54100000	54125000	34	9.62656	7.78499	9.01402	8.97333	9	8	9	9	1.42887e-05	6.14917e-08	7.74397e-06	9.1048e-06
5	64375000	64400000	64825000	64850000	19	3.63799	4.18034	5.83435	4.85384	5	6	7	6	0.00091393	0.0203814	0.0929522	0.0203741
5	66675000	66700000	67000000	67025000	41	16.8736	11.9042	13.5713	13.0564	12	10	11	11	0.012332	7.33876e-07	0.00026282	0.000169483
5	66700000	66725000	67000000	67025000	64	25.1359	20.0904	26.5653	20.0727	14	13	14	13	0.000390823	1.1132e-07	0.000505555	4.50564e-07
5	66700000	66725000	67025000	67050000	46	20.8094	16.583	22.5061	15.5475	13	12	13	11	0.0279933	0.00049523	0.05155	1.8645e-06
5	67025000	67050000	67225000	67250000	46	17.152	12.1267	13.4558	13.1463	12	10	11	11	0.000442388	4.23178e-09	5.51976e-06	1.8645e-06
5	67525000	67550000	67700000	67725000	46	18.497	17.1923	17.7488	21.322	12	12	12	13	0.000442388	0.00049523	0.000428602	0.0410914
5	67525000	67550000	67725000	67750000	66	30.3655	25.2666	27.8886	28.4893	14	14	14	14	0.00012109	0.00011589	0.000140975	0.000115505
5	73125000	73150000	73375000	73400000	35	5.6011	6.36694	7.97325	8.89161	7	8	9	9	7.99802e-11	2.09153e-08	3.08878e-06	3.11277e-06
5	73425000	73450000	73625000	73650000	52	10.3116	8.67974	12.0501	9.61729	10	9	10	9	2.35755e-12	2.04207e-16	2.2803e-12	2.03366e-16
5	74950000	74975000	75125000	75150000	30	7.18003	7.00221	7.81218	7.50585	8	8	8	8	1.33094e-05	7.43654e-06	1.71515e-05	5.15427e-05
5	75850000	75875000	76100000	76125000	53	20.6804	14.1821	18.7323	14.3932	13	11	12	11	0.00053932	6.00685e-10	1.28129e-06	1.81543e-09
5	75875000	75900000	76100000	76125000	38	15.7252	13.8942	19.1033	13.0354	12	11	12	11	0.0497405	0.00137481	0.0760902	0.0019044
5	86175000	86200000	86400000	86425000	47	20.4411	14.134	17.8032	15.3604	13	11	12	11	0.0180503	4.15733e-07	0.000226457	9.42343e-07
5	86875000	86900000	87125000	87150000	37	11.9191	10.4429	14.231	11.5729	10	10	11	10	4.36063e-05	3.91217e-05	0.00382387	5.98838e-05
5	88875000	88900000	89375000	89400000	25	6.6279	6.40003	6.27417	8.24728	8	8	8	9	0.00247333	0.00207294	0.00478099	0.0348737
5	89425000	89450000	89650000	89675000	33	14.0211	11.8846	14.0315	12.7309	11	10	11	11	0.0417278	0.00146222	0.0515505	0.0536903
5	96325000	96350000	96750000	96775000	28	9.22185	9.94621	11.7988	10.433	9	10	10	10	0.00573488	0.0630403	0.0894828	0.0955215
5	96850000	96875000	97050000	97075000	26	8.23974	6.50098	6.60504	8.57933	9	8	8	9	0.0221532	0.000799334	0.00217278	0.0192491
5	98325000	98350000	98850000	98875000	48	12.5515	10.4598	12.0879	13.8645	11	10	10	11	2.52496e-07	5.9624e-10	2.92187e-10	4.14742e-07
5	98325000	98350000	99150000	99175000	24	9.18991	6.76395	6.49259	8.08191	9	8	8	9	0.0673761	0.0054256	0.01013	0.0726544
5	98350000	98375000	98850000	98875000	66	16.9984	14.3428	16.5299	16.1708	12	11	12	12	2.26174e-12	5.90211e-17	6.57377e-12	3.33043e-12
5	98875000	98900000	99125000	99150000	38	18.5741	16.1196	17.2945	18.8328	12	12	12	12	0.0497405	0.0603221	0.0760902	0.0837068
5	98875000	98900000	99150000	99175000	40	17.8729	12.6121	14.0908	16.4503	12	11	11	12	0.0185654	0.000267241	0.000367859	0.0270002
5	98900000	98925000	99125000	99150000	40	15.8867	14.6219	16.2639	17.6481	12	11	12	12	0.0185654	0.000267241	0.0266472	0.0270002
5	98900000	98925000	99150000	99175000	40	14.7437	12.0399	13.0536	15.1631	11	10	11	11	0.00032781	1.7953e-06	0.000367859	0.000372773
5	100550000	100575000	100650000	100675000	34	11.9481	8.78669	11.497	10.3599	10	9	10	10	0.000739223	7.83641e-06	0.00091	0.00099486
5	100900000	100925000	101650000	101675000	44	18.5586	14.6617	14.7724	17.8624	12	11	11	12	0.00193842	7.65079e-06	2.28179e-05	0.00263478
5	102200000	102225000	102675000	102700000	53	20.4979	19.948	22.1634	24.071	13	13	13	13	0.00053932	0.000625911	0.000975107	0.000897226
5	102700000	102725000	102850000	102875000	33	12.0649	12.0814	11.5891	13.0465	10	10	10	11	0.00148167	0.00146222	0.00181528	0.0536903
5	103325000	103350000	103650000	103675000	30	10.9203	7.23618	8.35514	9.23438	10	8	9	9	0.0176129	7.43654e-06	0.000615244	0.000516686
5	103350000	103375000	103650000	103675000	23	6.11475	5.12449	6.34643	6.10545	7	7	8	7	0.00103817	0.00260956	0.0253292	0.00395885
5	104200000	104225000	104325000	104350000	85	47.9665	42.8418	45.0608	46.7834	16	16	16	16	0.00230983	0.00618865	0.00524862	0.00796252
5	105400000	105425000	105650000	105675000	42	11.5303	8.90241	9.85894	12.775	10	9	10	11	2.67219e-07	2.86139e-10	2.15385e-07	7.0071e-05
5	105500000	105525000	105650000	105675000	33	10.8235	11.7226	11.6973	12.0062	10	10	10	10	0.00148167	0.00146222	0.00181528	0.00193301
5	105675000	105700000	105825000	105850000	36	13.4583	12.067	13.5882	13.0696	11	10	11	11	0.0073317	0.000105853	0.00744047	0.00825795
5	105675000	105700000	105850000	105875000	42	9.74141	7.70653	8.25573	9.32597	9	8	9	9	1.19255e-09	6.17102e-13	3.77018e-10	5.69919e-10
5	106975000	107000000	107275000	107300000	27	5.90246	7.78176	9.72096	9.20576	7	8	9	9	1.01824e-05	0.000285391	0.00961468	0.00968936
5	106975000	107000000	107300000	107325000	31	6.90656	7.49396	9.13826	9.7244	8	8	9	9	6.79808e-06	3.3236e-06	0.000219137	0.000220839
5	108025000	108050000	108150000	108175000	32	11.5313	9.78981	7.80343	8.73409	10	9	8	9	0.00338242	6.89326e-05	1.62671e-06	8.82623e-05
5	110350000	110375000	110625000	110650000	26	8.26796	7.57487	8.21053	9.64076	9	8	9	9	0.0221532	0.000799334	0.0221167	0.0192491
5	110475000	110500000	110600000	110625000	71	32.9711	31.6224	32.0672	37.6165	15	15	15	15	0.00185389	0.0032534	0.00304864	0.0050714
5	110475000	110500000	110625000	110650000	67	28.8782	22.5857	24.0691	26.0433	14	13	13	14	8.56639e-05	7.05944e-09	7.11629e-09	6.53698e-05
5	112425000	112450000	112850000	112875000	55	24.1367	22.317	28.7422	23.2235	13	13	14	13	0.000151681	0.000160317	0.0559173	0.000324438
5	112425000	112450000	113050000	113075000	59	21.6209	16.3493	17.8421	23.2828	13	12	12	13	9.15223e-06	1.00408e-08	5.01339e-09	2.05549e-05
5	112850000	112875000	113050000	113075000	82	41.5946	36.9656	40.7429	43.6603	16	15	16	16	0.00548353	5.37054e-06	0.0135929	0.025204
5	112875000	112900000	113025000	113050000	104	46.5758	51.4535	54.875	58.7499	16	17	17	17	5.23236e-08	0.00223256	0.00180019	0.00349297
5	112875000	112900000	113050000	113075000	79	40.3349	39.6598	41.8253	48.346	16	16	16	16	0.0176126	0.052432	0.0400211	0.0647624
5	112875000	112900000	113225000	113250000	32	6.25133	13.5404	14.3074	13.9128	8	11	11	11	3.36616e-06	0.0795185	0.0916293	0.0996475
5	113350000	113375000	113700000	113725000	90	34.7648	31.5364	35.5001	44.0366	15	15	15	16	1.69643e-08	3.33432e-08	3.34765e-08	0.000951503
5	113350000	113375000	113725000	113750000	52	27.0953	20.2936	24.3991	24.4745	14	13	13	13	0.0847943	0.00118718	0.00162414	0.00175569
5	114450000	114475000	114600000	114625000	54	27.5497	23.7891	29.8867	23.5973	14	13	14	13	0.0455654	0.000328681	0.0842026	0.000623588
5	115350000	115375000	115450000	115475000	41	18.9462	13.1929	15.8305	15.6155	12	11	12	12	0.012332	0.000132184	0.0144368	0.0175537
5	116225000	116250000	116450000	116475000	66	22.6564	32.9327	36.0185	37.5377	13	15	15	15	2.22151e-08	0.0304732	0.0349658	0.0458052
5	117500000	117525000	117925000	117950000	78	34.2475	26.6309	30.0074	32.8289	15	14	14	15	6.06282e-05	1.1345e-08	1.72508e-08	7.67655e-05
5	118575000	118600000	118700000	118725000	34	14.0074	13.3504	15.0048	11.6284	11	11	11	10	0.0231324	0.0238532	0.0292466	0.00099486
5	118775000	118800000	119675000	119700000	78	26.669	21.4208	23.9907	28.6529	14	13	13	14	3.55623e-08	2.08916e-13	2.10599e-13	3.39219e-08
5	118775000	118800000	119700000	119725000	73	33.2302	21.3799	24.0466	29.9152	15	13	13	14	0.000731203	2.58458e-11	2.08431e-11	8.9326e-07
5	118875000	118900000	119675000	119700000	92	23.9169	30.4831	30.0072	37.977	13	14	14	15	1.67524e-20	3.32708e-14	3.37271e-14	1.27642e-08
5	119225000	119250000	121075000	121100000	12	1.96229	1.86655	1.56156	1.97125	2	2	1	2	0.0396271	0.0724229	0.020242	0.0511885
5	119725000	119750000	120075000	120100000	83	31.6002	23.0425	23.0082	31.3701	15	13	13	15	2.25124e-06	1.23342e-15	1.24335e-15	3.87977e-06
5	119750000	119775000	120075000	120100000	78	32.1785	26.5027	31.7859	35.9993	15	14	15	15	6.06282e-05	1.1345e-08	8.97306e-05	7.67655e-05
5	120500000	120525000	120600000	120625000	39	17.9271	12.7313	15.5787	10.7587	12	11	12	10	0.031386	0.000642619	0.0486527	1.11366e-05
5	121900000	121925000	122075000	122100000	68	34.8191	31.0148	36.0985	37.7424	15	15	15	15	0.0082406	0.0132132	0.0148268	0.0193519
5	123975000	124000000	124075000	124100000	51	18.3046	13.9432	13.1576	18.7414	12	11	11	12	9.17015e-06	4.92757e-09	3.91897e-08	9.0021e-06
5	124600000	124625000	124725000	124750000	36	0	3.2739	6.34399	3.30515	0	5	8	5	5.25869e-32	1.34468e-17	9.11967e-09	1.35216e-17
5	124900000	124925000	125250000	125275000	43	11.4842	10.0509	12.1609	12.5862	10	10	10	11	1.30329e-07	1.28618e-07	9.45439e-08	3.2179e-05
5	127500000	127525000	128850000	128875000	32	13.2156	14.2036	14.0475	14.1982	11	11	11	11	0.0753724	0.0795185	0.0916293	0.0996475
5	129050000	129075000	129575000	129600000	43	10.2575	9.50818	12.2134	11.7563	10	9	10	10	1.30329e-07	1.33239e-10	9.45439e-08	3.75855e-07
5	129175000	129200000	129575000	129600000	35	8.06258	9.72745	8.83485	13.4462	9	9	9	11	5.42786e-06	3.12566e-06	3.08878e-06	0.015918
5	129375000	129400000	129575000	129600000	45	14.3428	14.4929	14.3978	18.3205	11	11	11	12	4.1237e-06	3.22731e-06	1.06947e-05	0.00137234
5	130275000	130300000	130850000	130875000	40	19.0202	12.0566	13.3588	16.1096	12	10	11	12	0.0185654	1.7953e-06	0.000367859	0.0270002
5	134375000	134400000	134475000	134500000	52	20.2863	15.0527	16.8289	15.5793	13	11	12	12	0.000952737	1.71879e-09	3.02697e-06	4.60061e-06
5	135100000	135125000	135275000	135300000	35	9.89562	10.4535	15.2938	9.68612	10	10	11	9	0.000284596	0.000260799	0.0157082	3.11277e-06
5	135125000	135150000	135325000	135350000	32	9.43043	11.4865	12.8856	11.1393	9	10	11	10	0.000129281	0.00293745	0.0916293	0.00447083
5	136250000	136275000	136650000	136675000	68	18.0568	20.3508	24.9034	23.1822	12	13	14	13	2.9896e-13	3.66085e-09	3.86389e-05	1.85214e-08
5	136775000	136800000	136875000	136900000	76	33.5542	29.6599	32.5486	36.7339	15	14	15	15	0.000159137	5.0772e-08	0.000255151	0.000254665
5	137125000	137150000	137275000	137300000	81	16.5478	14.4881	9.37108	31.5811	12	11	9	15	2.18205e-20	1.20941e-26	3.21511e-40	1.32802e-05
5	137650000	137675000	137750000	137775000	41	14.0078	9.99786	10.2529	11.6062	11	10	10	10	0.000157639	7.33876e-07	6.16518e-07	1.42972e-06
5	137975000	138000000	138075000	138100000	33	0	10.7919	11.0323	10.2626	0	10	10	10	3.76638e-28	0.00146222	0.00181528	0.00193301
5	138825000	138850000	139075000	139100000	50	21.1469	18.7273	24.3464	16.0851	13	12	13	12	0.00313729	2.60316e-05	0.00568899	2.04865e-05
5	138850000	138875000	139175000	139200000	59	13.8881	14.3493	18.3507	12.7813	11	11	12	11	1.83011e-12	4.47591e-13	5.01339e-09	1.80366e-12
5	142550000	142575000	142700000	142725000	56	22.8727	20.6012	21.1561	28.5664	13	13	13	14	7.83036e-05	7.72443e-05	0.000112474	0.0369232
5	142575000	142600000	142700000	142725000	74	21.4174	21.8567	24.2145	29.761	13	13	13	14	1.19092e-11	1.17481e-11	8.882e-12	5.73822e-07
5	142750000	142775000	142850000	142875000	46	13.6317	15.916	16.9505	16.7409	11	12	12	12	1.62159e-06	0.00049523	0.000428602	0.000651421
5	143550000	143575000	143700000	143725000	42	13.1795	9.67511	10.0154	13.1201	11	9	10	11	6.46354e-05	2.86139e-10	2.15385e-07	7.0071e-05
5	143575000	143600000	143700000	143725000	35	14.9341	13.0294	11.9034	12.9198	11	11	10	11	0.0126184	0.0119703	0.000357852	0.015918
5	144025000	144050000	144150000	144175000	33	10.4438	11.2647	13.2696	13.8801	10	10	11	11	0.00148167	0.00146222	0.0515505	0.0536903
5	144375000	144400000	144725000	144750000	65	26.7761	14.2694	16.2428	17.4097	14	11	12	12	0.000216901	1.6307e-16	1.08303e-11	7.31584e-12
5	146900000	146925000	147300000	147325000	58	21.4963	13.6034	17.148	16.0838	13	11	12	12	1.76032e-05	1.32841e-12	1.18367e-08	1.4992e-08
5	146975000	147000000	147100000	147125000	55	23.0198	24.8178	27.605	26.4177	13	14	14	14	0.000151681	0.0413707	0.0559173	0.0582115
5	146975000	147000000	147200000	147225000	83	21.6949	31.2797	35.3081	36.0709	13	15	15	15	6.25165e-16	3.09736e-06	3.10974e-06	3.87977e-06
5	148325000	148350000	148425000	148450000	37	11.3118	10.1209	10.5705	11.6989	10	10	10	10	4.36063e-05	3.91217e-05	4.68638e-05	5.98838e-05
5	148325000	148350000	148450000	148475000	42	14.2737	11.4466	14.5999	12.123	11	10	11	10	6.46354e-05	3.29638e-07	0.000115245	6.42192e-07
6	5400000	5425000	5575000	5600000	70	22.803	17.7098	21.5577	22.548	13	12	13	13	6.2491e-10	4.13891e-14	6.36783e-10	6.29188e-10
6	5625000	5650000	5775000	5800000	32	10.0372	8.5006	8.83123	10.1192	10	9	9	10	0.0131813	9.536e-05	0.000113756	0.00696994
6	5625000	5650000	5800000	5825000	34	9.05597	7.04274	9.04541	8.542	9	8	9	9	1.04325e-05	9.01699e-08	2.51456e-05	5.0902e-05
6	7750000	7775000	7975000	8000000	44	15.9189	16.9991	19.0278	16.6553	12	12	12	12	0.00244991	0.00263942	0.00367229	0.00373344
6	17675000	17700000	17825000	17850000	22	5.94691	5.12809	7.08603	6.54066	7	7	8	8	0.00693867	0.0033836	0.0496182	0.0560909
6	18375000	18400000	18800000	18825000	31	12.2022	9.90284	9.51176	11.0954	10	10	9	10	0.021144	0.00946398	0.000304956	0.0146362
6	18400000	18425000	18800000	18825000	35	14.9603	13.3495	13.3434	15.0505	11	11	11	11	0.0257482	0.0296674	0.0445885	0.0354691
6	22100000	22125000	22300000	22325000	21	6.08218	5.06095	6.04354	5.73595	7	7	7	7	0.0108628	0.00794576	0.00788754	0.00873694
6	23175000	23200000	23450000	23475000	39	17.2818	13.9434	15.7256	16.462	12	11	12	12	0.0604463	0.002751	0.0845655	0.0992002
6	30200000	30225000	30350000	30375000	21	5.72391	4.66241	4.05451	6.01454	7	6	6	7	0.0108628	0.00059951	0.000738021	0.00873694
6	31925000	31950000	32575000	32600000	24	4.71972	6.33303	7.40505	7.03806	6	8	8	8	1.03662e-05	0.00474566	0.0098369	0.0125101
6	34500000	34525000	34750000	34775000	23	5.70977	4.03721	6.13567	4.6776	7	6	7	6	0.00377417	7.34809e-05	0.00243596	0.000143874
6	50100000	50125000	50275000	50300000	24	7.47882	6.04586	7.4708	6.44097	8	7	8	8	0.0100679	0.000640437	0.0098369	0.0125101
6	50300000	50325000	50525000	50550000	49	9.07241	7.45015	7.12439	10.623	9	8	8	10	2.54991e-14	2.83292e-18	2.78154e-18	1.31101e-10
6	50675000	50700000	50800000	50825000	53	21.6189	22.5714	21.6517	21.2028	13	13	13	13	0.000637659	0.000593353	0.000703923	0.000834632
6	50800000	50825000	50925000	50950000	74	28.0161	27.7901	29.4835	30.7183	14	14	14	14	3.76461e-07	4.01181e-07	2.69049e-07	2.07488e-07
6	53775000	53800000	53950000	53975000	41	12.6609	10.7694	12.0038	10.6877	11	10	10	10	0.000422187	1.2529e-06	1.88169e-06	1.88063e-06
6	53800000	53825000	54225000	54250000	22	4.51642	5.2909	6.40297	6.03918	6	7	8	7	0.000172632	0.0033836	0.0496182	0.00341047
6	55225000	55250000	55375000	55400000	44	15.927	12.0355	13.7922	12.6227	12	10	11	11	0.00244991	9.42394e-08	4.14528e-05	4.12183e-05
6	55225000	55250000	55500000	55525000	25	6.4488	6.34288	6.8387	8.54061	8	8	8	9	0.00950337	0.00218235	0.006964	0.0649892
6	55375000	55400000	55500000	55525000	56	21.7579	15.9602	14.3098	16.9412	13	12	11	12	7.82313e-05	1.05235e-07	7.84577e-11	1.08257e-07
6	55525000	55550000	55925000	55950000	96	31.0303	26.4772	36.7518	26.6643	15	14	15	14	2.07699e-10	2.98586e-16	2.4209e-10	3.08853e-16
6	55525000	55550000	55950000	55975000	54	21.5613	17.6685	24.1973	18.5271	13	12	13	12	0.000349175	6.50542e-07	0.000391391	6.69227e-07
6	56475000	56500000	56575000	56600000	120	58.1809	71.6141	74.9796	72.1263	17	18	18	18	1.59845e-07	0.00638927	0.00820756	0.0078035
6	56475000	56500000	56600000	56625000	111	54.5507	62.22	67.4464	69.9396	17	18	18	18	1.2277e-05	0.0654965	0.0841358	0.0799938
6	56800000	56825000	56900000	56925000	25	9.51649	6.84996	7.50002	7.40164	9	8	8	8	0.0355192	0.00218235	0.006964	0.00918453
6	66950000	66975000	67125000	67150000	21	6.29096	5.34432	4.62868	6.98204	8	7	6	8	0.0692572	0.00794576	0.000738021	0.0920337
6	70950000	70975000	71100000	71125000	53	23.0379	20.7646	17.6238	24.0174	13	13	12	13	0.000637659	0.000593353	4.45413e-06	0.000834632
6	71150000	71175000	71350000	71375000	35	8.57838	9.27667	15.2671	10.1393	9	9	11	10	4.95373e-06	4.80441e-06	0.0445885	0.000519807
6	71900000	71925000	72150000	72175000	22	7.10302	5.82908	5.59172	7.7693	8	7	7	8	0.0338555	0.0033836	0.00335881	0.0560909
6	72625000	72650000	72800000	72825000	27	9.16352	7.53024	8.56634	7.74473	9	8	9	8	0.0123359	0.000313867	0.0158578	0.00121931
6	73025000	73050000	73150000	73175000	47	20.9088	21.0065	21.9035	22.0264	13	13	13	13	0.021065	0.0247803	0.0362225	0.0318138
6	77625000	77650000	78500000	78525000	38	15.3954	9.73504	10.9307	10.1935	11	9	10	10	0.00460015	2.83398e-07	4.04743e-05	4.04517e-05
6	81975000	82000000	82100000	82125000	44	16.7929	14.3882	17.5911	13.2134	12	11	12	11	0.00244991	4.13715e-05	0.00367229	4.12183e-05
6	81975000	82000000	82675000	82700000	18	4.58784	4.17467	4.89095	4.53146	6	6	6	6	0.0181043	0.024451	0.0275202	0.0319163
6	83375000	83400000	83500000	83525000	35	10.2028	11.9774	14.884	14.3519	10	10	11	11	0.0032768	0.000445244	0.0445885	0.0354691
6	85025000	85050000	85125000	85150000	22	7.76598	5.75972	5.97825	6.22092	8	7	7	7	0.0338555	0.0033836	0.00335881	0.00341047
6	85150000	85175000	85400000	85425000	29	8.21132	6.79619	7.59676	8.81285	9	8	8	9	0.00223659	3.85971e-05	9.47426e-05	0.00436509
6	86100000	86125000	86350000	86375000	29	11.0135	8.06369	9.67089	10.8801	10	9	9	10	0.0635357	0.00192815	0.00246441	0.0569158
6	88550000	88575000	88825000	88850000	29	10.1479	8.81792	10.2184	11.6496	10	9	10	10	0.0635357	0.00192815	0.0509532	0.0569158
6	90425000	90450000	90525000	90550000	45	18.786	17.8978	19.3215	16.7551	12	12	12	12	0.0016196	0.00127958	0.00215796	0.00188047
6	91150000	91175000	91250000	91275000	40	18.4465	13.2378	13.2136	16.7989	12	11	11	12	0.0347619	0.0014451	0.00144794	0.0529738
6	91150000	91175000	91275000	91300000	62	24.1983	18.7401	20.6916	16.1869	13	12	13	12	8.84606e-07	3.03786e-10	1.12677e-06	6.25023e-10
6	91275000	91300000	91400000	91425000	86	25.5224	21.4645	22.4058	25.1652	14	13	13	14	1.07832e-11	2.53213e-17	2.57484e-17	5.94323e-12
6	91900000	91925000	92050000	92075000	71	26.4556	21.1321	23.4051	27.1091	14	13	13	14	2.30262e-06	1.66758e-10	3.39142e-10	2.03056e-06
6	92775000	92800000	93725000	93750000	19	3.72631	3.31944	4.47949	3.57149	5	5	6	5	0.00193021	0.000924996	0.0100482	0.000932837
6	97250000	97275000	97500000	97525000	26	4.91895	4.83249	8.21337	4.98736	6	6	9	7	5.96746e-07	1.17229e-06	0.029989	2.93202e-05
6	97250000	97275000	97725000	97750000	15	1.71526	2.16751	3.67408	3.00689	2	3	5	4	0.000290315	0.00385094	0.0797646	0.0184871
6	97750000	97775000	97975000	98000000	58	24.5371	24.4274	30.1082	28.1121	13	13	14	14	1.86015e-05	1.86405e-05	0.0116087	0.00918212
6	97750000	97775000	98000000	98025000	56	23.6628	21.0996	23.1256	23.7138	13	13	13	13	7.82313e-05	8.71058e-05	9.96471e-05	0.000112524
6	97775000	97800000	98000000	98025000	47	20.3431	17.9349	20.1781	20.8602	13	12	13	13	0.021065	0.000333426	0.0362225	0.0318138
6	98125000	98150000	98375000	98400000	34	9.54584	11.2003	12.0949	12.4844	9	10	10	11	1.04325e-05	0.000968689	0.00174581	0.0609588
6	100675000	100700000	100850000	100875000	21	5.90681	5.52743	5.65956	6.91835	7	7	7	8	0.0108628	0.00794576	0.00788754	0.0920337
6	101250000	101275000	101525000	101550000	28	9.58722	10.0951	11.5807	12.2885	9	10	10	10	0.00523394	0.0807183	0.0942887	0.0837653
6	103275000	103300000	103650000	103675000	59	25.9407	26.1365	29.7004	28.5089	14	14	14	14	0.00576902	0.0122957	0.00773062	0.00578113
6	103275000	103300000	103675000	103700000	55	25.3138	20.3797	24.7438	24.2212	14	13	14	13	0.0360685	0.000175222	0.0579992	0.000220065
6	103300000	103325000	103650000	103675000	64	23.1005	24.9933	29.9358	28.9643	13	14	14	14	1.7345e-07	0.000695026	0.000349585	0.000308111
6	103300000	103325000	103675000	103700000	82	21.8842	20.6722	25.1966	24.7073	13	13	14	14	3.15633e-15	1.58147e-15	5.77611e-10	1.97977e-10
6	108075000	108100000	108375000	108400000	21	6.01394	4.03646	4.82408	4.96031	7	6	6	7	0.0108628	0.00059951	0.000738021	0.00873694
6	108075000	108100000	108400000	108425000	23	6.23493	3.35541	4.8421	3.50388	8	5	6	5	0.016289	2.1421e-06	0.000144733	2.16026e-06
6	108100000	108125000	108375000	108400000	26	9.26895	6.81792	8.41658	9.0266	9	8	9	9	0.0212822	0.000781415	0.029989	0.0303532
6	109425000	109450000	109625000	109650000	29	12.1635	11.537	11.1167	10.9318	10	10	10	10	0.0635357	0.0460431	0.0509532	0.0569158
6	112200000	112225000	112350000	112375000	71	27.556	21.1826	25.4555	20.1729	14	13	14	13	2.30262e-06	1.66758e-10	2.46846e-06	3.35097e-10
6	113750000	113775000	114050000	114075000	64	28.2861	23.0164	28.831	23.8652	14	13	14	13	0.00039132	1.39051e-07	0.000349585	1.74638e-07
6	113850000	113875000	113950000	113975000	113	49.7171	66.1372	66.9417	63.1993	17	18	18	18	5.83138e-06	0.0485694	0.0623915	0.0593199
6	114075000	114100000	114325000	114350000	61	29.7344	25.0418	29.1376	28.0052	14	14	14	14	0.00223007	0.00415889	0.00239068	0.00215095
6	115225000	115250000	115525000	115550000	37	9.25699	8.44632	8.13931	12.1765	9	9	9	10	5.55761e-07	5.39008e-07	1.07165e-06	9.18988e-05
6	117150000	117175000	117800000	117825000	32	11.0749	9.1964	9.91854	12.1966	10	9	10	10	0.0131813	9.536e-05	0.00570587	0.00696994
6	118175000	118200000	118350000	118375000	58	21.422	20.5707	26.5111	21.5294	13	13	14	13	1.86015e-05	1.86405e-05	0.0116087	2.49718e-05
6	118175000	118200000	118375000	118400000	46	17.4901	16.1538	18.1746	17.2916	12	12	12	12	0.00111824	0.000690215	0.00139682	0.00094672
6	119200000	119225000	119350000	119375000	35	14.9711	11.6706	13.345	10.4241	11	10	11	10	0.0257482	0.000445244	0.0445885	0.000519807
6	120200000	120225000	120300000	120325000	41	13.9452	10.6673	11.3511	14.5327	11	10	10	11	0.000422187	1.2529e-06	1.88169e-06	0.000553883
6	125400000	125425000	125600000	125625000	33	8.60044	7.19241	8.80504	9.80655	9	8	9	9	2.54268e-05	2.57663e-07	5.7201e-05	8.68435e-05
6	125850000	125875000	127800000	127825000	21	6.0891	6.16701	5.72689	6.80596	7	7	7	8	0.0108628	0.00794576	0.00788754	0.0920337
6	126950000	126975000	127075000	127100000	28	10.5145	9.58454	10.423	9.50894	10	9	10	9	0.0990085	0.0046147	0.0942887	0.00851244
6	128850000	128875000	129050000	129075000	23	7.37344	5.67755	7.11224	5.59841	8	7	8	7	0.016289	0.00184045	0.027056	0.00123671
6	128850000	128875000	129250000	129275000	32	4.77366	7.01896	9.0027	8.90727	6	8	9	9	2.8795e-11	8.04416e-07	0.000113756	0.000191896
6	133925000	133950000	134375000	134400000	33	14.4707	9.50961	10.9757	13.2957	11	9	10	11	0.0700332	4.31557e-05	0.00339212	0.0906703
6	133950000	133975000	134375000	134400000	58	16.1036	14.2457	16.4372	19.3202	12	11	12	12	1.28678e-08	5.9861e-12	5.14349e-08	1.74304e-08
6	133975000	134000000	134375000	134400000	50	13.418	15.8297	17.6913	23.3237	11	12	12	13	1.15642e-07	2.60479e-05	5.27143e-05	0.00470342
6	134425000	134450000	134600000	134625000	26	7.40457	5.13699	5.43657	6.07687	8	7	7	7	0.00431891	0.000116357	0.000115504	2.93202e-05
6	139625000	139650000	139725000	139750000	98	0	43.9705	46.285	47.0734	0	16	16	16	0	4.93557e-06	5.30044e-06	5.38122e-06
6	142525000	142550000	142700000	142725000	53	25.5222	23.7999	24.4031	30.7022	14	13	13	14	0.0703478	0.000593353	0.000703923	0.0986936
6	142525000	142550000	142725000	142750000	60	20.4444	16.8483	19.892	19.5108	13	12	13	12	4.41548e-06	1.91352e-09	4.49937e-06	2.95272e-09
6	145400000	145425000	145800000	145825000	22	5.24545	4.95213	5.86213	6.35258	7	6	7	8	0.00693867	0.000226086	0.00335881	0.0560909
7	3475000	3500000	3575000	3600000	26	0	5.17106	7.5015	9.45688	0	7	8	9	2.11757e-18	4.39892e-05	0.00321211	0.0297071
7	6100000	6125000	6200000	6225000	45	20.1204	18.9241	20.6706	17.6442	13	12	13	12	0.0511847	0.00076269	0.0772242	0.00215579
7	16500000	16525000	16600000	16625000	26	7.66132	6.96444	7.97186	6.97727	8	8	9	8	0.00346302	0.00653999	0.0218416	0.00218165
7	24800000	24825000	24950000	24975000	39	15.5495	15.4723	17.9897	18.5172	11	11	12	12	0.000665543	0.000563068	0.0558339	0.0480004
7	26775000	26800000	27100000	27125000	41	19.0536	17.692	16.6488	19.3455	12	12	12	12	0.0123543	0.0130697	0.0179877	0.0192831
7	28775000	28800000	28875000	28900000	27	11.3083	8.99045	9.40733	9.81193	10	9	9	9	0.0952957	0.00939392	0.0109034	0.0170897
7	29375000	29400000	29500000	29525000	32	11.6022	10.2442	9.72416	12.6465	10	10	9	11	0.00307552	0.00514637	7.96643e-05	0.0936835
7	33975000	34000000	34100000	34125000	31	11.107	10.2932	11.1403	11.503	10	10	10	10	0.006249	0.00807179	0.0119848	0.00850118
7	34400000	34425000	34650000	34675000	75	23.2124	18.2235	24.3697	20.6025	13	12	13	13	9.01178e-12	5.41284e-17	8.58719e-12	8.65043e-12
7	34400000	34425000	34675000	34700000	67	29.0309	20.8683	27.2498	22.1437	14	13	14	13	2.35326e-05	5.99235e-09	3.9766e-05	7.21018e-09
7	34425000	34450000	34650000	34675000	76	28.7677	27.6037	36.6769	31.6774	14	14	15	15	7.28669e-08	7.222e-08	0.000338288	0.000445631
7	35025000	35050000	35150000	35175000	47	16.3521	18.3942	24.4109	18.7801	12	12	13	12	0.000226089	0.000162302	0.0293727	0.000491526
7	33700000	33725000	37775000	37800000	13	1.81445	1.81912	2.11968	1.61127	2	2	3	2	0.00814334	0.00730608	0.0487523	0.00778598
7	35875000	35900000	37325000	37350000	45	24.219	19.0317	20.8295	23.6903	13	12	13	13	0.0511847	0.00076269	0.0772242	0.0643803
7	35900000	35925000	37325000	37350000	69	27.6536	22.8574	24.2066	28.1483	14	13	13	14	7.16452e-06	1.21575e-09	1.61348e-09	1.27267e-05
7	35900000	35925000	37350000	37375000	48	22.0518	17.863	20.6548	21.7438	13	12	13	13	0.0151376	8.96336e-05	0.0210818	0.021237
7	37375000	37400000	38150000	38175000	23	5.83296	4.64055	5.7541	5.40962	7	6	7	7	0.00117167	5.62365e-05	0.00276111	0.00278675
7	43675000	43700000	43875000	43900000	47	19.0263	17.8593	19.9849	20.0981	12	12	13	13	0.000226089	0.000162302	0.0293727	0.0266301
7	45575000	45600000	45675000	45700000	28	12.354	9.5454	8.53724	11.4082	10	9	9	10	0.0468184	0.00359821	0.00530083	0.0676728
7	46075000	46100000	46175000	46200000	80	33.463	34.2512	38.0824	35.2304	15	15	15	15	3.91335e-05	2.8921e-05	4.48092e-05	4.42709e-05
7	46075000	46100000	46200000	46225000	69	34.8712	30.9284	37.6737	30.8319	15	15	15	14	0.0104675	0.0116038	0.00871683	1.27267e-05
7	46375000	46400000	46550000	46575000	67	27.2827	29.4141	32.8644	34.0197	14	14	15	15	2.35326e-05	4.66473e-05	0.0239323	0.0315264
7	48750000	48775000	49100000	49125000	43	9.36739	10.5265	12.8779	14.2692	9	10	11	11	2.21469e-10	1.48722e-07	3.19382e-05	4.72242e-05
7	49125000	49150000	49250000	49275000	40	15.6138	11.7581	13.762	11.4746	12	10	11	10	0.0192403	2.76789e-06	0.000327941	2.75318e-06
7	49600000	49625000	49725000	49750000	48	21.664	17.7878	18.4315	19.2468	13	12	12	12	0.0151376	8.96336e-05	0.000163617	0.000271452
7	49950000	49975000	51425000	51450000	49	18.8508	15.4626	15.9082	18.0293	12	11	12	12	6.84408e-05	1.47404e-07	0.000110722	0.000165326
7	51600000	51625000	51950000	51975000	38	11.029	12.9109	14.4665	17.5625	10	11	11	12	2.82617e-05	0.00111586	0.00133422	0.0774796
7	51600000	51625000	51975000	52000000	69	17.3344	14.9703	15.6212	22.0402	12	11	12	13	1.25997e-13	1.12002e-18	1.22301e-13	1.21902e-09
7	54825000	54850000	55700000	55725000	41	14.5523	12.5112	15.025	14.3322	11	11	11	11	0.000176528	0.000113789	0.000138778	0.000195427
7	58525000	58550000	59075000	59100000	22	6.92308	6.97256	7.23276	7.6091	8	8	8	8	0.0383241	0.0512663	0.0431647	0.0473587
7	59325000	59350000	61600000	61625000	13	0.083136	0.65677	0.832205	0.469205	0	0	0	0	0.0017808	0.0142815	0.00237827	0.0142651
7	59650000	59675000	59925000	59950000	17	0	2.29412	3.46337	1.86697	0	3	5	2	2.05058e-07	9.61109e-05	0.00731537	4.2102e-06
7	64150000	64175000	64725000	64750000	25	5.69309	6.56074	6.98281	6.74428	7	8	8	8	0.000191757	0.00719532	0.00424076	0.00432047
7	65925000	65950000	66025000	66050000	34	14.7246	14.4917	14.1989	14.338	11	11	11	11	0.0217262	0.018606	0.0200561	0.0296551
7	66400000	66425000	66650000	66675000	34	11.4889	8.16425	8.64885	12.7702	10	9	9	11	0.000677243	5.37906e-06	1.05658e-05	0.0296551
7	66425000	66450000	66625000	66650000	28	9.89252	9.82759	11.448	12.1018	10	9	10	10	0.0468184	0.00359821	0.0631351	0.0676728
7	66425000	66450000	66650000	66675000	45	11.0117	9.04719	10.4108	13.3857	10	9	10	11	1.22936e-08	1.05922e-11	1.17888e-08	1.19285e-05
7	67200000	67225000	67625000	67650000	25	9.78627	5.72774	8.06497	5.59823	9	7	9	7	0.0443481	9.10989e-05	0.0411122	0.000364865
7	72375000	72400000	73400000	73425000	27	8.79318	6.00254	9.40108	6.85691	9	7	9	8	0.0117617	2.0473e-05	0.0109034	0.00191192
7	73425000	73450000	73625000	73650000	21	6.12906	4.34436	3.6478	7.56919	7	6	5	8	0.0126461	0.000764696	6.20917e-05	0.0787152
7	75125000	75150000	75325000	75350000	48	22.171	16.5875	18.0886	20.915	13	12	12	13	0.0151376	8.96336e-05	0.000163617	0.021237
7	75125000	75150000	75350000	75375000	58	18.2887	11.8189	13.0293	11.6734	12	10	11	10	1.10789e-08	2.50257e-16	4.98095e-12	2.48927e-16
7	75150000	75175000	75325000	75350000	55	21.6314	19.5546	23.2823	24.6569	13	12	13	14	0.000213225	1.97011e-07	0.000162543	0.0516585
7	75175000	75200000	75275000	75300000	71	27.643	38.4075	37.5497	35.2916	14	15	15	15	1.68466e-06	0.00419271	0.00378936	0.00499178
7	78775000	78800000	78875000	78900000	42	14.2842	11.0076	13.2575	11.5795	11	10	11	10	8.84651e-05	3.38812e-07	6.52001e-05	3.37011e-07
7	78925000	78950000	79050000	79075000	71	24.499	24.846	29.5775	24.7251	13	14	14	14	2.16455e-10	2.50455e-06	2.5621e-06	5.13006e-06
7	78925000	78950000	79075000	79100000	71	23.1546	21.6646	27.2535	23.0101	13	13	14	13	2.16455e-10	2.07218e-10	2.5621e-06	2.07775e-10
7	79125000	79150000	79225000	79250000	43	18.7536	15.3117	15.989	16.2094	12	11	12	12	0.00374738	2.35686e-05	0.00545617	0.0054313
7	80375000	80400000	80575000	80600000	35	10.2795	8.70412	8.63401	10.9199	10	9	9	10	0.000322814	2.04334e-06	4.01363e-06	0.000279963
7	81950000	81975000	82250000	82275000	26	2.28785	4.39721	6.21582	7.28554	3	6	7	8	3.5379e-13	8.97175e-07	8.72812e-05	0.00218165
7	83900000	83925000	84075000	84100000	24	8.92757	6.54875	7.63659	7.2287	9	8	8	8	0.084453	0.0114341	0.00962715	0.00858209
7	83900000	83925000	84250000	84275000	24	6.26821	6.19207	8.97245	6.46034	8	7	9	8	0.012109	0.000290544	0.084313	0.00858209
7	84075000	84100000	84250000	84275000	37	8.87	9.20828	10.0158	11.888	9	9	10	10	1.94293e-07	1.83395e-07	8.20924e-05	4.71389e-05
7	84575000	84600000	84775000	84800000	22	6.69723	5.85455	6.00685	6.82746	8	7	7	8	0.0383241	0.00341116	0.00507619	0.0473587
7	87100000	87125000	87275000	87300000	29	12.0084	11.022	12.1737	12.3209	10	10	10	10	0.023111	0.024948	0.0288107	0.0361892
7	89475000	89500000	89825000	89850000	19	4.1588	3.93324	6.21333	4.05301	6	5	7	6	0.00816105	0.00161841	0.0704068	0.0197105
7	92100000	92125000	92525000	92550000	38	8.72634	9.25606	11.6162	11.2534	9	9	10	10	8.51292e-08	1.20531e-07	3.61351e-05	2.17869e-05
7	96500000	96525000	96900000	96925000	48	16.7634	12.6515	12.7356	20.5258	12	11	11	13	0.000140468	3.03767e-07	4.63094e-07	0.021237
7	97725000	97750000	97975000	98000000	34	11.1526	8.73999	12.0064	8.33692	10	9	10	9	0.000677243	5.37906e-06	0.00155865	1.40514e-05
7	98325000	98350000	98425000	98450000	32	13.5469	11.145	10.5024	12.1588	11	10	10	10	0.0687737	0.00514637	0.00560356	0.00511901
7	98450000	98475000	98575000	98600000	35	15.4744	13.9154	15.0169	12.8751	11	11	11	11	0.0115942	0.0104096	0.0123429	0.0194671
7	98475000	98500000	98575000	98600000	38	17.2049	14.4619	14.303	16.8351	12	11	11	12	0.0676576	0.00111586	0.00133422	0.0774796
7	102250000	102275000	102400000	102425000	20	5.91346	5.12335	4.69365	4.51491	7	7	6	6	0.028398	0.0220765	0.00327117	0.00978429
7	103925000	103950000	104150000	104175000	44	23.7774	18.3692	18.3002	21.6808	13	12	12	13	0.0767803	0.00161517	0.0040949	0.096865
7	105400000	105425000	105500000	105525000	29	9.8524	9.12689	11.527	11.0336	10	9	10	10	0.023111	0.00164011	0.0288107	0.0361892
7	107200000	107225000	107525000	107550000	38	15.8692	15.7897	17.3375	17.7474	12	12	12	12	0.0676576	0.0714583	0.0875637	0.0774796
7	107200000	107225000	107750000	107775000	41	10.5311	13.9611	15.8713	15.9733	10	11	12	12	1.16792e-06	0.000113789	0.0179877	0.0192831
7	108800000	108825000	109025000	109050000	44	12.4788	15.1236	14.4183	19.5603	11	11	11	12	7.00624e-05	1.69356e-05	2.29498e-05	0.00407623
7	111775000	111800000	111950000	111975000	26	8.75381	8.02639	8.54148	9.10927	9	9	9	9	0.0207889	0.0196228	0.0218416	0.0297071
7	113375000	113400000	113575000	113600000	24	7.37478	6.34688	6.74708	8.63041	8	8	8	9	0.012109	0.0114341	0.00962715	0.0950642
7	113625000	113650000	114000000	114025000	32	14.7521	11.1943	12.1748	15.1543	11	10	10	11	0.0687737	0.00514637	0.00560356	0.0936835
7	118300000	118325000	118400000	118425000	68	28.9137	24.5043	26.5376	29.7207	14	13	14	14	1.36759e-05	2.66356e-09	2.21856e-05	2.22109e-05
7	119000000	119025000	119500000	119525000	42	19.3946	12.9961	14.2496	15.4881	12	11	11	11	0.00678444	5.13216e-05	6.52001e-05	8.56939e-05
7	119750000	119775000	120600000	120625000	21	4.52976	6.13274	5.79532	6.91544	6	7	7	8	0.00119883	0.00901179	0.0143046	0.0787152
7	120625000	120650000	120800000	120825000	38	15.7547	13.1709	15.0582	14.9282	12	11	11	11	0.0676576	0.00111586	0.00133422	0.00248427
7	121725000	121750000	121950000	121975000	55	21.22	16.5541	19.9727	18.2222	13	12	13	12	0.000213225	1.97011e-07	0.000162543	9.94402e-07
7	122225000	122250000	122450000	122475000	84	43.2935	35.9168	39.9569	40.958	16	15	16	16	0.00814267	2.37028e-06	0.0290526	0.0296493
7	122250000	122275000	122450000	122475000	83	38.9753	39.455	44.2012	43.7965	16	16	16	16	0.00821177	0.0463244	0.0162773	0.0249174
7	122450000	122475000	122900000	122925000	58	26.9757	20.8524	22.0196	25.912	14	13	13	14	0.00699059	1.54421e-05	1.97621e-05	0.0201049
7	123200000	123225000	123450000	123475000	39	15.454	14.0649	17.419	16.3504	11	11	12	12	0.000665543	0.000563068	0.0558339	0.0480004
7	126825000	126850000	126950000	126975000	58	16.1664	19.3336	20.7665	20.0265	12	12	13	13	1.10789e-08	1.4139e-08	1.97621e-05	1.74191e-05
7	126825000	126850000	127100000	127125000	37	8.45063	9.39723	14.491	9.65535	9	9	11	9	1.94293e-07	1.83395e-07	0.00260976	4.49127e-07
7	129650000	129675000	130250000	130275000	25	5.74789	5.97324	7.66299	6.73315	7	7	8	8	0.000191757	9.10989e-05	0.00424076	0.00432047
7	130750000	130775000	130900000	130925000	25	9.64113	7.86063	7.85249	8.91751	9	9	9	9	0.0443481	0.0338104	0.0411122	0.0538203
7	131100000	131125000	131275000	131300000	46	20.3648	22.51	24.5829	23.4255	13	13	13	13	0.0317991	0.037207	0.0526279	0.0402918
7	131100000	131125000	131875000	131900000	24	9.48068	7.80355	9.08916	7.20724	9	8	9	8	0.084453	0.0114341	0.084313	0.00858209
7	131525000	131550000	131850000	131875000	57	22.2915	25.4115	22.2619	28.4463	13	14	13	14	6.7134e-05	0.0241708	3.99819e-05	0.0318272
7	131525000	131550000	131875000	131900000	63	19.5948	20.7015	19.9137	23.4032	13	13	13	13	4.30529e-07	2.06078e-07	4.10245e-07	2.36152e-07
7	131875000	131900000	132200000	132225000	73	29.0996	20.587	21.5981	23.0913	14	13	13	13	6.43132e-07	7.52194e-11	3.74353e-11	3.7711e-11
7	131900000	131925000	132175000	132200000	72	30.6183	26.5874	28.7548	35.849	14	14	14	15	1.11147e-06	1.4688e-06	4.50766e-06	0.00330126
7	131900000	131925000	132200000	132225000	71	30.4178	22.7057	27.1494	25.6611	14	13	14	14	1.68466e-06	2.07218e-10	2.5621e-06	5.13006e-06
7	131900000	131925000	132525000	132550000	32	13.0281	10.6274	12.9515	12.7353	11	10	11	11	0.0687737	0.00514637	0.067583	0.0936835
7	132200000	132225000	132525000	132550000	56	28.2575	20.593	26.3268	23.0206	14	13	14	13	0.016615	6.64198e-05	0.0311002	8.13983e-05
7	133850000	133875000	134350000	134375000	42	13.2308	14.4309	19.5045	15.284	11	11	12	11	8.84651e-05	5.13216e-05	0.00987811	8.56939e-05
7	135525000	135550000	135625000	135650000	104	35.9864	32.8978	36.3237	37.1632	15	15	15	15	1.52047e-13	1.68552e-13	1.74099e-13	1.72008e-13
7	135525000	135550000	135650000	135675000	64	33.6637	31.8603	37.9456	34.1757	15	15	15	15	0.0403602	0.0998078	0.0837627	0.0945787
7	139300000	139325000	139450000	139475000	37	11.9515	11.3966	15.0206	12.2452	10	10	11	10	5.70716e-05	6.63472e-05	0.00260976	4.71389e-05
7	139675000	139700000	139850000	139875000	64	29.9032	31.3086	33.4754	36.446	14	15	15	15	0.000195204	0.0998078	0.0837627	0.0945787
7	139950000	139975000	140050000	140075000	43	14.9104	14.014	18.1476	12.2892	11	11	12	10	4.87514e-05	2.35686e-05	0.00545617	1.47932e-07
7	140900000	140925000	141050000	141075000	37	10.8032	9.03014	8.47497	9.32328	10	9	9	9	5.70716e-05	1.83395e-07	4.5029e-07	4.49127e-07
7	142325000	142350000	142425000	142450000	43	13.9572	13.1023	14.3491	13.9843	11	11	11	11	4.87514e-05	2.35686e-05	3.19382e-05	4.72242e-05
7	143150000	143175000	143425000	143450000	56	20.5841	21.5845	25.2827	25.6712	13	13	14	14	0.000127198	6.64198e-05	0.0311002	0.0337304
7	143150000	143175000	143450000	143475000	63	18.8807	15.7477	17.4126	20.1026	12	12	12	13	8.41432e-11	8.05384e-11	8.16747e-11	2.36152e-07
7	144050000	144075000	144425000	144450000	21	6.57824	5.41736	4.73171	6.55077	8	7	6	8	0.0678727	0.00901179	0.00116162	0.0787152
7	144200000	144225000	144400000	144425000	39	15.4679	14.2573	13.4023	17.9427	11	11	11	12	0.000665543	0.000563068	0.000763023	0.0480004
7	144200000	144225000	144425000	144450000	32	14.6299	12.3106	12.5964	12.8401	11	10	11	11	0.0687737	0.00514637	0.067583	0.0936835
8	3175000	3200000	3325000	3350000	32	9.63343	8.5212	11.2325	10.016	9	9	10	10	0.000151505	6.63363e-05	0.00439089	0.00500058
8	10400000	10425000	11175000	11200000	39	15.4864	9.78774	10.6934	11.8894	11	9	10	10	0.00124709	2.52617e-08	8.20313e-06	8.09654e-06
8	10425000	10450000	11175000	11200000	37	13.0248	8.73173	11.6294	10.4247	11	9	10	10	0.00622036	1.87478e-07	5.51372e-05	4.76182e-05
8	10575000	10600000	11000000	11025000	28	8.97042	7.89216	8.42644	9.17036	9	9	9	9	0.00448048	0.00353119	0.00650624	0.00580564
8	11950000	11975000	12550000	12575000	82	36.2613	34.5304	37.0483	40.389	15	15	15	16	9.74594e-06	9.92705e-06	7.5279e-06	0.0439493
8	13550000	13575000	13725000	13750000	55	15.8104	15.4222	19.6912	18.7875	12	11	13	12	4.95164e-07	3.00045e-10	0.000293563	4.80748e-07
8	23000000	23025000	23100000	23125000	68	26.7572	30.3068	23.6408	34.1119	14	14	13	15	0.000148558	4.97447e-05	9.57646e-09	0.0390054
8	23575000	23600000	24525000	24550000	28	6.81949	6.9636	8.80876	7.54437	8	8	9	8	0.000244289	0.000101414	0.00650624	0.000117595
8	24375000	24400000	24525000	24550000	39	19.5147	15.2178	14.3147	19.2367	12	11	11	12	0.0492976	0.000920406	0.00147799	0.0638164
8	25250000	25275000	25550000	25575000	32	11.9799	8.91725	10.8097	10.6957	10	9	10	10	0.00617124	6.63363e-05	0.00439089	0.00500058
8	25275000	25300000	25550000	25575000	39	15.9165	14.2295	18.0017	16.6075	12	11	12	12	0.0492976	0.000920406	0.0747985	0.0638164
8	26675000	26700000	26975000	27000000	29	10.6456	8.27284	9.96112	11.4973	10	9	10	10	0.0498605	0.00139289	0.0350313	0.0527741
8	27725000	27750000	29150000	29175000	28	10.9038	11.605	11.3019	11.5967	10	10	10	10	0.0764841	0.0648668	0.0641798	0.093752
8	34475000	34500000	34800000	34825000	33	8.48864	6.80222	7.84134	9.81431	9	8	9	9	6.09462e-05	3.87484e-07	4.42509e-05	4.44216e-05
8	35500000	35525000	35675000	35700000	31	7.10643	6.94869	10.0405	9.12002	8	8	10	9	6.72559e-06	2.60593e-06	0.00845207	0.000315767
8	35725000	35750000	35825000	35850000	56	21.2139	16.9025	19.4696	17.7167	13	12	12	12	0.000335855	1.69136e-07	2.51162e-07	5.14286e-07
8	35850000	35875000	36175000	36200000	24	5.91935	5.70391	7.59939	5.95631	7	7	8	7	0.000675111	0.000674996	0.0300534	0.000658237
8	36200000	36225000	36325000	36350000	45	20.704	17.5751	14.5687	18.6256	13	12	11	12	0.0802446	0.000811805	1.04177e-05	0.00120257
8	36350000	36375000	36500000	36525000	53	21.8694	17.5595	17.8611	22.6915	13	12	12	13	0.0017794	1.51602e-06	2.10117e-06	0.00156904
8	36825000	36850000	37050000	37075000	32	5.25207	4.62577	5.11882	6.83645	7	6	7	8	1.16866e-08	2.8225e-11	1.15169e-08	1.60312e-06
8	40275000	40300000	40375000	40400000	50	22.2702	19.6081	20.1082	22.0109	13	13	13	13	0.00875126	0.0108874	0.00772219	0.00761777
8	41050000	41075000	41175000	41200000	26	5.15546	6.35861	8.57801	6.12925	7	8	9	7	6.13282e-05	0.000783417	0.0223403	5.97953e-05
8	45050000	45075000	45225000	45250000	73	21.8657	17.4663	20.1597	21.423	13	12	13	13	1.03732e-10	1.07822e-15	1.08176e-10	1.06714e-10
8	45075000	45100000	45225000	45250000	68	32.4335	29.5941	36.2364	34.7338	15	14	15	15	0.0227792	4.97447e-05	0.0390999	0.0390054
8	45450000	45475000	45775000	45800000	54	16.0038	14.66	19.672	14.815	12	11	13	11	1.0233e-06	3.46255e-10	0.00051588	1.02938e-09
8	45800000	45825000	45925000	45950000	39	16.2423	14.7849	14.5642	17.8119	12	11	11	12	0.0492976	0.000920406	0.00147799	0.0638164
8	46300000	46325000	46525000	46550000	54	14.0226	14.4768	16.7049	19.2971	11	11	12	12	5.41329e-10	3.46255e-10	1.29386e-06	9.93507e-07
8	47000000	47025000	47350000	47375000	46	14.1942	12.2715	14.7519	14.5059	11	10	11	11	2.83551e-06	3.73234e-09	5.37682e-06	5.39195e-06
8	47850000	47875000	48000000	48025000	39	11.0006	9.84339	12.3485	8.78428	10	9	10	9	1.40912e-05	2.52617e-08	8.20313e-06	3.73795e-08
8	56050000	56075000	56475000	56500000	61	26.9464	21.3744	21.424	26.4041	14	13	13	14	0.011631	1.43039e-05	4.88484e-06	0.00776943
8	57425000	57450000	57800000	57825000	25	6.36717	5.84656	5.03187	7.00467	8	7	7	8	0.00587269	0.000253971	0.000166884	0.00282698
8	57525000	57550000	57775000	57800000	37	10.1759	8.17967	9.05691	11.2673	10	9	9	10	6.62998e-05	1.87478e-07	1.10537e-06	4.76182e-05
8	57550000	57575000	57775000	57800000	43	11.152	8.77392	11.7545	12.1782	10	9	10	10	3.56679e-07	2.5644e-10	1.73032e-07	3.41567e-07
8	60600000	60625000	60850000	60875000	29	7.88847	5.6084	6.79372	6.93373	9	7	8	8	0.00183804	1.39062e-06	9.64848e-05	3.846e-05
8	60625000	60650000	60850000	60875000	28	11.9307	9.78394	11.7025	11.2778	10	9	10	10	0.0764841	0.00353119	0.0641798	0.093752
8	62250000	62275000	63875000	63900000	22	6.72435	6.60385	6.05805	7.6127	8	8	7	8	0.0597753	0.0368468	0.00562401	0.0424045
8	65125000	65150000	66425000	66450000	35	13.9277	10.7669	14.9049	13.2769	11	10	11	11	0.0224148	0.000357807	0.0239085	0.0239757
8	75050000	75075000	75200000	75225000	39	13.7156	13.4066	13.7664	17.1489	11	11	11	12	0.00124709	0.000920406	0.00147799	0.0638164
8	77625000	77650000	78000000	78025000	40	18.7347	14.4094	17.3537	17.4086	12	11	12	12	0.035346	0.000523781	0.0433771	0.0397353
8	78050000	78075000	78625000	78650000	27	4.22556	6.53615	8.60356	7.45665	6	8	9	8	1.1084e-07	0.000314671	0.0147212	0.000357431
8	78225000	78250000	78725000	78750000	42	13.5375	12.1969	15.8775	11.8247	11	10	12	10	0.000142084	2.90733e-07	0.0111439	3.89071e-07
8	79325000	79350000	79575000	79600000	26	7.39079	7.15636	8.59263	9.06291	8	8	9	9	0.00222409	0.000783417	0.0223403	0.0310521
8	80475000	80500000	80675000	80700000	43	16.1033	11.4201	11.7119	13.4791	12	10	10	11	0.00507099	1.13438e-07	1.73032e-07	8.27186e-05
8	80500000	80525000	80675000	80700000	33	14.6057	11.3638	13.3086	12.6182	11	10	11	11	0.0632141	0.00163355	0.0714607	0.0846911
8	82850000	82875000	83075000	83100000	35	7.97088	7.05377	8.79424	7.76129	9	8	9	8	7.63311e-06	4.09977e-08	4.92634e-06	4.07477e-08
8	84350000	84375000	84500000	84525000	99	43.5981	51.803	54.5447	53.7906	16	17	17	17	2.38629e-06	0.0652739	0.0678029	0.0678029
8	84700000	84725000	84800000	84825000	38	11.2229	9.7133	12.1061	11.3964	10	9	10	10	3.28315e-05	7.39288e-08	2.12363e-05	2.09604e-05
8	86925000	86950000	87525000	87550000	55	24.1143	17.0275	22.5838	19.9238	13	12	13	13	0.000450402	2.84591e-07	0.000293563	0.000463349
8	88375000	88400000	88600000	88625000	58	20.0802	19.6944	21.9301	21.5286	13	13	13	13	9.58299e-05	4.87725e-05	4.99679e-05	4.92923e-05
8	90000000	90025000	90775000	90800000	48	20.8202	15.2321	18.9091	17.7606	13	11	12	12	0.0223358	3.02582e-07	0.000115364	0.000118111
8	92800000	92825000	92975000	93000000	55	21.7924	20.8946	23.6152	25.2665	13	13	13	14	0.000450402	0.000458463	0.000293563	0.096938
8	92800000	92825000	93000000	93025000	46	21.6701	19.4145	23.5438	22.4897	13	12	13	13	0.0513106	0.000416	0.0656702	0.0619656
8	93575000	93600000	93925000	93950000	51	22.4067	16.707	17.3272	19.3825	13	12	12	12	0.0047111	8.17603e-06	1.04067e-05	1.49164e-05
8	94325000	94350000	94475000	94500000	59	14.7524	16.3925	16.152	22.6236	11	12	12	13	1.82865e-12	1.03808e-08	2.05535e-08	2.79578e-05
8	94325000	94350000	94500000	94525000	33	14.0813	12.7547	14.6947	12.99	11	11	11	11	0.0632141	0.062673	0.0714607	0.0846911
8	95100000	95125000	95200000	95225000	41	14.1872	13.9469	13.8609	15.4308	11	11	11	11	0.000315025	0.000259075	0.000358419	0.000359428
8	106425000	106450000	106525000	106550000	33	14.4152	11.5152	15.3844	9.65485	11	10	11	9	0.0632141	0.00163355	0.0714607	4.44216e-05
8	111675000	111700000	111800000	111825000	40	11.8799	10.4427	12.3358	8.91684	10	10	10	9	6.6382e-06	2.53346e-06	4.29376e-06	1.86888e-08
8	113650000	113675000	113975000	114000000	105	39.5946	32.9035	38.064	35.8629	16	15	15	15	6.70144e-08	4.61493e-14	4.66614e-14	4.65486e-14
8	114050000	114075000	114375000	114400000	42	17.4291	14.4575	16.0963	15.3739	12	11	12	11	0.0103689	0.000136324	0.0111439	0.000168865
8	114075000	114100000	114350000	114375000	55	19.5082	16.9674	24.5021	16.4091	12	12	13	12	4.95164e-07	2.84591e-07	0.000293563	4.80748e-07
8	114075000	114100000	114375000	114400000	34	13.1368	10.6377	14.809	10.5079	11	10	11	10	0.03756	0.000750655	0.0388489	0.00082191
8	117050000	117075000	117450000	117475000	37	10.6584	11.3772	12.6569	14.7273	10	10	11	11	6.62998e-05	6.32581e-05	0.0070772	0.00887139
8	117200000	117225000	117450000	117475000	41	15.5844	13.2876	15.6361	16.0112	12	11	12	12	0.0197095	0.000259075	0.022195	0.0213869
8	119950000	119975000	120075000	120100000	47	21.2995	17.2453	18.7373	15.7352	13	12	12	12	0.0318485	0.000187562	0.000232103	0.000259233
8	120675000	120700000	120775000	120800000	120	36.4583	32.2857	36.1487	35.3526	15	15	15	15	1.64798e-20	1.67861e-20	1.69723e-20	1.69313e-20
8	120675000	120700000	120800000	120825000	84	32.6384	27.4067	37.0355	26.1427	15	14	15	14	3.33771e-06	1.16787e-10	2.29164e-06	1.16489e-10
8	120800000	120825000	121075000	121100000	52	23.568	16.761	16.7504	20.4204	13	12	12	13	0.00282906	3.52556e-06	4.65365e-06	0.002587
8	121100000	121125000	121500000	121525000	48	17.1429	12.364	14.5424	16.4095	12	10	11	12	0.000152066	5.2587e-10	1.19603e-06	0.000118111
8	124025000	124050000	124350000	124375000	53	18.6407	16.5391	17.1926	20.34	12	12	12	13	2.21572e-06	1.51602e-06	2.10117e-06	0.00156904
8	124050000	124075000	124325000	124350000	50	14.2567	17.3467	22.549	18.3077	11	12	13	12	4.31444e-08	1.71265e-05	0.00772219	2.72779e-05
8	124050000	124075000	124350000	124375000	60	19.5526	21.1056	24.8387	24.7285	12	13	14	14	7.22391e-09	1.73658e-05	0.0454441	0.0112905
8	125175000	125200000	125550000	125575000	34	11.9188	12.2605	14.5288	13.1839	10	10	11	11	0.0009441	0.000750655	0.0388489	0.0451095
8	125175000	125200000	125875000	125900000	49	15.954	16.9025	16.4109	22.1269	12	12	12	13	8.23241e-05	3.63961e-05	5.20454e-05	0.012411
8	126475000	126500000	126900000	126925000	35	14.0634	9.74511	12.2217	12.177	11	9	10	10	0.0224148	2.14852e-06	0.000297696	0.000359123
8	126975000	127000000	127125000	127150000	32	7.7306	6.70111	11.1035	8.96639	8	8	10	9	3.33027e-06	1.0753e-06	0.00439089	0.000117789
8	126975000	127000000	127175000	127200000	31	9.95482	7.20337	11.1784	6.22282	10	8	10	7	0.0116151	2.60593e-06	0.00845207	5.78449e-08
9	9025000	9050000	9350000	9375000	38	13.6212	12.9053	15.8612	18.6238	11	11	12	12	0.00189972	0.00141953	0.0719108	0.0649639
9	9050000	9075000	9350000	9375000	25	5.85115	7.25515	9.31625	9.24503	7	8	9	9	0.000213553	0.00398175	0.0423029	0.0392615
9	3000000	3025000	35300000	35325000	340	0.365191	0.259126	1.01905	0.654226	0	0	0	0	0	0	0	0
9	3025000	3050000	35300000	35325000	283	0.488231	0.326577	0.89362	0.738958	0	0	0	0	0	0	0	0
9	13050000	13075000	13175000	13200000	91	52.0081	44.2148	39.9356	48.2099	17	16	16	16	0.0482482	8.89715e-05	0.000274862	0.000117626
9	13225000	13250000	13700000	13725000	23	6.52216	4.83567	7.03521	5.04354	8	6	8	7	0.0194632	6.08754e-05	0.0572453	0.00637439
9	13300000	13325000	13425000	13450000	17	0	1.47137	1.79491	1.57226	0	1	2	1	9.69712e-08	2.21002e-07	5.53413e-06	2.31964e-07
9	13850000	13875000	14325000	14350000	28	11.6092	8.76712	11.5184	10.4743	10	9	10	10	0.0532987	0.00372186	0.0588701	0.0836459
9	14500000	14525000	14675000	14700000	32	12.0113	10.3918	12.6553	12.8225	10	10	11	11	0.00576534	0.00294534	0.0999006	0.0892969
9	14750000	14775000	15000000	15025000	36	13.2447	11.0539	10.4993	14.8409	11	10	10	11	0.00702777	8.79969e-05	0.000120033	0.00718169
9	14850000	14875000	15000000	15025000	55	24.2847	22.6538	24.9959	24.6011	13	13	14	14	0.00016591	0.000173145	0.0300746	0.0375365
9	20725000	20750000	20825000	20850000	59	26.8273	20.4357	20.5411	23.9216	14	13	13	13	0.00428344	1.04473e-05	1.05225e-05	7.90514e-06
9	24525000	24550000	35300000	35325000	21	0.269151	0.562873	0.70632	0.733531	0	0	0	0	2.098e-12	2.80537e-12	2.80158e-12	2.80104e-12
9	24725000	24750000	25025000	25050000	62	21.8218	25.0319	29.1252	29.5679	13	14	14	14	1.15411e-06	0.000597219	0.000796152	0.00137587
9	27400000	27425000	28175000	28200000	104	49.1501	42.1365	60.1119	43.2227	17	16	17	16	0.000721785	2.75423e-08	0.00127155	2.8321e-08
9	27400000	27425000	28200000	28225000	108	56.7147	43.0632	55.6164	44.8684	17	16	17	16	0.000104299	1.7251e-09	0.000196865	1.77387e-09
9	27400000	27425000	28225000	28250000	101	57.0455	38.8851	54.068	36.9499	17	16	17	15	0.00199901	1.6845e-07	0.00345873	1.75753e-12
9	28250000	28275000	29625000	29650000	66	26.6745	21.3444	25.1544	20.7641	14	13	14	13	0.000114779	5.07175e-08	9.12672e-05	3.41122e-08
9	30450000	30475000	30925000	30950000	47	17.8568	12.4853	18.5536	16.5727	12	11	12	12	0.000186918	4.97546e-07	0.000196611	0.000244223
9	30450000	30475000	31075000	31100000	36	8.3124	7.08825	11.3757	8.58534	9	8	10	9	7.28105e-07	3.79757e-09	0.000120033	8.72677e-07
9	30475000	30500000	30925000	30950000	88	18.672	18.7483	23.9306	23.8548	12	12	13	13	7.19578e-25	7.03619e-25	2.10424e-18	2.10778e-18
9	30475000	30500000	31075000	31100000	47	9.62051	11.2124	12.9784	16.6351	9	10	11	12	2.63595e-13	2.88276e-10	5.06932e-07	0.000244223
9	30500000	30525000	30925000	30950000	65	21.7279	25.6171	24.9507	34.6989	13	14	14	15	1.40166e-07	9.53806e-05	0.000143046	0.0569121
9	31125000	31150000	31350000	31375000	38	17.9789	13.3106	14.5023	17.5046	12	11	11	12	0.0530353	0.00141953	0.0022352	0.0649639
9	31150000	31175000	31325000	31350000	39	13.6234	13.4183	14.675	15.26	11	11	11	11	0.000906322	0.000695835	0.000992547	0.000879863
9	31150000	31175000	31350000	31375000	44	12.6925	11.5434	12.1572	14.3405	11	10	10	11	1.49929e-05	1.20185e-08	8.34596e-08	1.21293e-05
9	31550000	31575000	31900000	31925000	77	34.0167	26.2865	30.469	34.8945	15	14	14	15	0.000116959	1.31802e-08	2.19631e-08	9.24087e-05
9	31950000	31975000	32150000	32175000	39	9.6991	8.58681	11.3553	8.90711	9	9	10	9	2.20617e-08	2.13006e-08	1.1524e-05	3.17307e-08
9	32400000	32425000	33075000	33100000	44	14.1231	16.7843	18.8293	19.3992	11	12	12	12	1.49929e-05	0.00181888	0.00192165	0.00195301
9	32575000	32600000	32900000	32925000	68	21.4036	25.3059	36.8338	27.4214	13	14	15	14	1.48837e-08	1.20093e-05	0.0144318	2.01738e-05
9	32575000	32600000	32925000	32950000	78	18.2289	19.0446	27.4997	22.6972	12	12	14	13	5.51943e-19	5.39702e-19	1.34019e-08	1.62599e-13
9	32575000	32600000	33075000	33100000	52	11.1051	12.7658	19.2596	12.1014	10	11	12	10	6.08856e-13	9.59948e-09	1.08406e-05	8.82024e-13
9	32575000	32600000	33100000	33125000	49	12.6945	14.9485	22.0217	13.0395	11	11	13	11	1.63118e-07	1.5939e-07	0.0106769	1.58356e-07
9	34475000	34500000	34750000	34775000	59	27.3314	22.2609	23.5601	23.2716	14	13	13	13	0.00428344	1.04473e-05	1.05225e-05	7.90514e-06
9	34500000	34525000	34750000	34775000	76	32.4584	29.157	38.0719	28.5973	15	14	15	14	0.00017603	2.28524e-08	0.000233746	5.37442e-08
9	34850000	34875000	35000000	35025000	66	37.4423	29.6033	34.0791	32.1941	15	14	15	15	0.019652	4.97909e-05	0.0392396	0.0361833
9	35025000	35050000	35150000	35175000	29	10.7021	9.70959	9.56514	10.19	10	9	9	10	0.0317598	0.00218118	0.00497233	0.0477131
9	35275000	35300000	35525000	35550000	31	4.62055	4.15007	4.18472	6.5112	6	6	6	8	1.58586e-10	1.49608e-10	1.51919e-10	1.09333e-05
9	35825000	35850000	36125000	36150000	48	14.0502	15.6352	15.8036	16.327	11	12	12	12	3.36151e-07	0.000113556	0.000111974	0.000130059
9	37425000	37450000	37625000	37650000	20	5.25856	4.32025	5.43835	6.13886	7	6	7	7	0.0355791	0.00174829	0.0918016	0.0463491
9	37675000	37700000	37925000	37950000	48	16.4343	10.8098	13.4956	14.0538	12	10	11	11	8.44593e-05	9.08716e-11	2.50999e-07	3.26337e-07
9	37700000	37725000	37900000	37925000	34	13.86	12.5723	14.1089	14.7436	11	11	11	11	0.0240212	0.022715	0.028698	0.0279839
9	40400000	40425000	40600000	40625000	32	11.5845	9.72627	9.63373	10.3602	10	9	9	10	0.00576534	0.000100682	0.000245915	0.00795429
9	40975000	41000000	41175000	41200000	64	28.2919	24.7931	22.3389	36.6806	14	14	13	15	0.000308711	0.000168354	3.4598e-07	0.0693027
9	41025000	41050000	41175000	41200000	85	35.0059	30.5705	27.836	43.0151	15	14	14	16	8.97426e-07	1.17138e-11	3.51351e-11	0.00250047
9	41050000	41075000	41175000	41200000	71	33.4236	31.0204	31.156	37.8446	15	15	15	15	0.00208781	0.00325108	0.00366566	0.00300457
9	41225000	41250000	41450000	41475000	48	19.4288	13.5295	15.7864	16.1844	12	11	12	12	8.44593e-05	3.28468e-07	0.000111974	0.000130059
9	41225000	41250000	41950000	41975000	49	15.0685	12.3618	17.1488	14.9582	11	10	12	11	1.63118e-07	3.89854e-11	7.27432e-05	1.58356e-07
9	42000000	42025000	42225000	42250000	62	19.5176	19.7053	28.4209	20.3689	12	13	14	13	1.45973e-10	1.45993e-06	0.000796152	7.36451e-07
9	42000000	42025000	42275000	42300000	55	21.8913	18.5623	29.3583	16.7751	13	12	14	12	0.00016591	1.84883e-07	0.0300746	2.77923e-07
9	42325000	42350000	42925000	42950000	47	21.8685	18.9451	21.3315	21.0112	13	12	13	13	0.0179886	0.000243697	0.029855	0.0334234
9	42550000	42575000	42925000	42950000	61	28.7568	23.3178	24.06	28.4283	14	13	13	14	0.00179128	2.70104e-06	2.72048e-06	0.00236919
9	43325000	43350000	43800000	43825000	45	17.7322	16.7423	22.8773	19.766	12	12	13	13	0.000819807	0.00100203	0.0764796	0.0866006
9	43325000	43350000	43825000	43850000	55	19.3772	17.0459	23.2406	17.2686	12	12	13	12	1.89076e-07	1.84883e-07	0.00024913	2.77923e-07
9	43350000	43375000	43950000	43975000	32	12.9317	12.683	14.9434	13.4501	11	11	11	11	0.0662272	0.078919	0.0999006	0.0892969
9	44450000	44475000	44650000	44675000	28	11.4864	8.57758	9.25917	9.09895	10	9	9	9	0.0532987	0.00372186	0.00872697	0.00443546
9	45000000	45025000	45125000	45150000	56	24.2921	23.0536	26.4914	25.7445	13	13	14	14	9.07246e-05	9.68328e-05	0.0198922	0.0275731
9	48625000	48650000	48850000	48875000	88	36.8041	29.6027	37.3555	31.8783	15	14	15	15	1.30276e-07	8.57762e-13	8.96986e-08	6.61697e-08
9	48625000	48650000	48875000	48900000	99	40.3926	29.8209	37.8925	28.525	16	14	15	14	9.00467e-07	1.15842e-17	1.12458e-11	1.16758e-17
9	48650000	48675000	48850000	48875000	124	48.6586	45.0142	64.9862	44.2402	16	16	18	16	1.02971e-14	1.07598e-14	0.00558298	1.1064e-14
9	48650000	48675000	48875000	48900000	120	51.6583	44.7878	65.5068	39.6372	17	16	18	16	2.58254e-07	1.8604e-13	0.0157333	1.91299e-13
9	49075000	49100000	49475000	49500000	38	15.7301	11.4327	11.7765	12.5456	12	10	10	11	0.0530353	1.35327e-05	2.148e-05	0.00199795
9	49475000	49500000	50425000	50450000	28	8.49258	7.7748	11.3375	8.18431	9	8	10	9	0.0051398	0.000149067	0.0588701	0.00443546
9	51150000	51175000	51275000	51300000	63	17.807	15.7631	19.0456	16.6402	12	12	12	12	6.18356e-11	4.53482e-11	1.78866e-10	1.81785e-10
9	51150000	51175000	51750000	51775000	22	6.52222	5.69481	7.80829	5.54975	8	7	8	7	0.0428324	0.0119018	0.0959841	0.0117191
9	58025000	58050000	58200000	58225000	63	21.7335	18.2552	23.1719	20.6282	13	12	13	13	6.14155e-07	4.53482e-11	5.86863e-07	3.5271e-07
9	58050000	58075000	58200000	58225000	76	27.4985	27.1708	31.2366	28.1147	14	14	15	14	8.38089e-08	2.28524e-08	0.000233746	5.37442e-08
9	58525000	58550000	58850000	58875000	24	7.24013	7.22429	9.28849	8.22555	8	8	9	9	0.00955304	0.010847	0.0805582	0.0716511
9	60875000	60900000	61025000	61050000	34	15.0348	12.0812	15.2863	13.4087	11	10	11	11	0.0240212	0.000598685	0.028698	0.0279839
9	62025000	62050000	62225000	62250000	55	10.62	12.1548	14.519	18.4619	10	10	11	12	2.33776e-14	2.26916e-14	2.48894e-10	2.77923e-07
9	62275000	62300000	62525000	62550000	34	11.3238	9.36555	13.9555	9.53599	10	9	11	9	0.00114546	1.11278e-05	0.028698	8.84092e-06
9	63900000	63925000	64075000	64100000	29	6.37352	5.16406	6.42671	7.00933	8	7	8	8	8.17854e-05	1.16026e-06	0.000160365	8.11755e-05
9	67675000	67700000	67800000	67825000	45	19.4711	17.0373	17.3722	17.501	12	12	12	12	0.000819807	0.00100203	0.000988071	0.00109549
9	67825000	67850000	67950000	67975000	40	14.9961	12.806	12.8133	16.2729	11	11	11	12	0.000392775	0.000319832	0.000488799	0.0232775
9	69350000	69375000	69475000	69500000	37	12.6174	11.4076	9.90339	19.4621	11	10	10	12	0.00372954	3.64372e-05	5.42207e-05	0.0962091
9	69500000	69525000	69750000	69775000	39	15.5799	14.2769	16.8913	14.2315	12	11	12	11	0.0376481	0.000695835	0.0446773	0.000879863
9	71625000	71650000	71800000	71825000	47	11.7277	9.30767	12.4011	9.79617	10	9	11	9	3.56391e-10	5.09003e-13	5.06932e-07	5.05496e-13
9	72750000	72775000	72875000	72900000	54	11.7823	10.8438	13.4772	10.7832	10	10	11	10	5.08905e-14	4.9397e-14	4.30839e-10	9.82972e-14
9	73150000	73175000	73975000	74000000	47	8.25326	12.8887	16.4973	15.3155	9	11	12	11	2.63595e-13	4.97546e-07	0.000196611	5.93182e-07
9	73550000	73575000	73975000	74000000	56	18.7112	22.7929	24.8947	25.5227	12	13	14	14	8.09067e-08	9.68328e-05	0.0198922	0.0275731
9	74125000	74150000	74825000	74850000	45	23.8031	19.6261	24.2361	22.2691	13	13	13	13	0.0495463	0.063686	0.0764796	0.0866006
9	75750000	75775000	76100000	76125000	78	28.4409	30.0876	34.5364	32.9378	14	14	15	15	2.80907e-08	6.70211e-09	8.63129e-05	6.064e-05
9	75750000	75775000	76125000	76150000	86	39.8713	38.0089	45.7475	40.9787	16	15	16	16	0.00150432	4.19836e-07	0.0029137	0.00161636
9	77800000	77825000	78000000	78025000	38	7.09335	7.20965	10.9361	9.1631	8	8	10	9	3.43237e-10	3.41011e-10	2.148e-05	8.25426e-08
9	77800000	77825000	78025000	78050000	33	9.1559	7.52196	10.7921	7.89868	9	8	10	9	2.6218e-05	2.16974e-07	0.00175021	2.51391e-05
9	79800000	79825000	80000000	80025000	43	13.795	12.4484	14.3093	17.7682	11	11	11	12	3.4775e-05	2.26535e-05	2.96754e-05	0.00379496
9	85325000	85350000	85575000	85600000	28	11.2388	9.38824	9.01847	10.4755	10	9	9	10	0.0532987	0.00372186	0.00872697	0.0836459
9	96900000	96925000	97050000	97075000	47	20.4118	14.1597	15.9809	15.4195	13	11	12	11	0.0179886	4.97546e-07	0.000196611	5.93182e-07
9	98400000	98425000	98525000	98550000	49	24.1148	19.6553	17.8849	22.2925	13	13	12	13	0.00823305	0.00742043	7.27432e-05	0.0115175
9	98600000	98625000	98950000	98975000	27	9.81379	6.95556	8.80073	8.33455	9	8	9	9	0.00872208	0.000422885	0.0137124	0.0104539
9	98625000	98650000	98800000	98825000	69	26.2907	24.251	29.3548	25.8669	14	13	14	14	1.44206e-05	5.15616e-09	1.1008e-05	1.1097e-05
9	99850000	99875000	100400000	100425000	54	27.7273	24.0276	22.4187	28.9886	14	13	13	14	0.035992	0.000316947	0.000425637	0.0553936
9	101300000	101325000	102350000	102375000	36	14.7122	13.1789	14.9604	13.1423	11	11	11	11	0.00702777	0.00624287	0.00932893	0.00718169
9	102625000	102650000	102775000	102800000	17	3.46422	2.85338	4.19486	4.21368	5	4	6	6	0.0102045	0.00219997	0.0665565	0.0995025
9	102700000	102725000	102850000	102875000	21	4.28245	4.51655	4.84777	5.7534	6	6	6	7	0.00131618	0.000827775	0.00126085	0.0206401
9	105675000	105700000	105850000	105875000	71	25.327	24.6624	28.0842	28.3856	14	14	14	14	3.87526e-06	1.23279e-06	2.77329e-06	2.79573e-06
9	106275000	106300000	106425000	106450000	31	14.161	10.8759	11.9477	10.5427	11	10	10	10	0.0957874	0.00531954	0.00838142	0.0129914
9	106300000	106325000	106400000	106425000	49	16.7161	16.4094	19.1735	19.3297	12	12	12	12	4.19135e-05	5.26936e-05	7.27432e-05	7.39304e-05
9	107350000	107375000	107500000	107525000	113	48.9593	32.8156	33.2402	37.3672	17	15	15	15	9.42148e-06	2.54588e-17	2.60957e-17	2.56673e-17
9	107375000	107400000	107475000	107500000	109	43.8676	49.798	54.9678	49.2277	16	17	17	17	1.01802e-09	0.000144593	0.000152278	0.000151562
9	107375000	107400000	107500000	107525000	109	41.9678	39.9669	49.9265	47.9175	16	16	17	16	1.01802e-09	1.06377e-09	0.000152278	1.09384e-09
9	108075000	108100000	108175000	108200000	32	15.4543	13.4694	15.1882	15.5223	11	11	11	11	0.0662272	0.078919	0.0999006	0.0892969
9	108825000	108850000	108925000	108950000	39	0	8.99358	11.3254	13.083	0	9	10	11	4.3684e-37	2.13006e-08	1.1524e-05	0.000879863
9	111475000	111500000	111900000	111925000	89	48.0459	42.6299	44.5087	48.137	16	16	16	16	0.000416043	0.000260844	0.000671526	0.000335273
9	111500000	111525000	111900000	111925000	148	54.9239	52.0134	59.8365	58.9782	17	17	17	17	4.20137e-16	5.01994e-16	5.28676e-16	5.26189e-16
9	111500000	111525000	111925000	111950000	100	58.1436	50.4615	57.5512	52.0019	17	17	17	17	0.00293653	0.005263	0.00492689	0.00882667
9	111500000	111525000	113625000	113650000	32	15.0323	11.3336	11.2612	15.3328	11	10	10	11	0.0662272	0.00294534	0.00427045	0.0892969
9	111875000	111900000	113625000	113650000	31	14.7742	10.256	9.96412	12.1083	11	10	10	10	0.0957874	0.00531954	0.00838142	0.0129914
9	113975000	114000000	114100000	114125000	34	12.6935	11.4268	11.4884	12.0584	11	10	10	10	0.0240212	0.000598685	0.000772095	0.00193594
9	116050000	116075000	116375000	116400000	38	19.2455	14.5748	17.258	16.4483	12	11	12	12	0.0530353	0.00141953	0.0719108	0.0649639
9	118575000	118600000	118850000	118875000	55	29.6437	23.8442	28.1475	29.3766	14	13	14	14	0.0264349	0.000173145	0.0300746	0.0375365
9	118600000	118625000	118850000	118875000	82	37.2776	31.0595	35.2879	36.4437	15	15	15	15	5.02196e-06	6.32506e-06	6.48329e-06	4.25125e-06
9	118600000	118625000	118875000	118900000	54	29.9492	20.8625	22.7848	27.0565	14	13	13	14	0.035992	0.000316947	0.000425637	0.0553936
9	121475000	121500000	121575000	121600000	84	35.8732	39.0518	47.182	39.6713	15	16	16	16	1.43323e-06	0.00344458	0.00709428	0.00386396
9	121475000	121500000	121600000	121625000	92	33.5958	35.7838	47.8225	37.0251	15	15	16	15	9.92571e-09	5.00049e-09	0.000224847	3.36097e-09
9	122000000	122025000	122175000	122200000	41	13.9046	14.5996	19.2624	16.6949	11	11	12	12	0.00018888	0.00014765	0.0153194	0.0127386
9	123250000	123275000	123425000	123450000	48	10.3444	9.90825	13.6599	11.555	10	10	11	10	1.17024e-10	9.08716e-11	2.50999e-07	1.50691e-10
10	3325000	3350000	3500000	3525000	98	48.2927	45.9162	51.9377	47.8235	16	16	17	16	1.25617e-06	2.90717e-06	0.0160126	3.98021e-06
10	3325000	3350000	3525000	3550000	86	46.2707	40.5212	45.0588	41.603	16	16	16	16	0.000595529	0.0016149	0.00227048	0.00182404
10	3325000	3350000	3925000	3950000	49	18.9074	14.3243	15.1577	20.2455	12	11	11	13	6.6912e-05	6.86406e-08	8.18136e-08	0.0087278
10	3525000	3550000	3925000	3950000	104	43.238	30.7012	31.0857	40.9695	16	14	15	16	5.60373e-08	4.90013e-20	2.7072e-13	1.77555e-07
10	3550000	3575000	3925000	3950000	80	41.8406	31.7613	35.3488	42.9314	16	15	15	16	0.00854656	1.70009e-05	2.32257e-05	0.023363
10	3975000	4000000	4325000	4350000	22	7.06123	5.37064	7.58469	7.12752	8	7	8	8	0.0220247	0.00185169	0.033493	0.038228
10	5600000	5625000	5775000	5800000	56	21.6833	18.9831	22.7898	19.7171	13	12	13	13	0.000128491	1.33591e-07	0.000114221	0.000113893
10	7475000	7500000	7575000	7600000	24	0	2.07517	1.15154	0.823547	0	3	0	0	9.86748e-17	5.75756e-11	1.48255e-15	1.48257e-15
10	7875000	7900000	8175000	8200000	37	7.52145	10.158	14.3259	10.7309	8	10	11	10	6.32966e-10	3.46059e-05	0.00311765	6.73494e-05
10	7875000	7900000	8200000	8225000	33	8.63133	9.96193	13.1016	11.459	9	10	11	10	1.84435e-05	0.00116563	0.0385165	0.00153459
10	13000000	13025000	13425000	13450000	39	15.7748	10.8649	10.3762	16.0852	12	10	10	12	0.0299928	4.41304e-06	7.24638e-06	0.0376237
10	18025000	18050000	18175000	18200000	28	11.8324	10.3901	10.8783	11.7352	10	10	10	10	0.0431091	0.0473146	0.0719209	0.0621559
10	19225000	19250000	19500000	19525000	46	22.1379	17.4888	18.0115	21.8613	13	12	12	13	0.0278958	0.00041233	0.000633315	0.0423248
10	19700000	19725000	19875000	19900000	52	23.5318	19.1566	20.818	18.6414	13	12	13	12	0.00118073	4.24327e-06	0.00142539	3.2771e-06
10	20975000	21000000	21150000	21175000	40	17.7089	15.9985	17.3814	17.5962	12	12	12	12	0.0183198	0.0224128	0.0259873	0.0216369
10	20975000	21000000	21175000	21200000	61	20.6041	17.1366	18.4562	19.5497	13	12	12	12	4.03213e-06	1.1949e-09	2.37509e-09	7.90998e-10
10	21375000	21400000	22000000	22025000	40	12.2441	10.165	10.0231	18.1866	10	10	10	12	2.33845e-06	1.73244e-06	3.41367e-06	0.0216369
10	21425000	21450000	22000000	22025000	42	14.7781	11.7899	10.4975	18.4073	11	10	10	12	5.80147e-05	3.18096e-07	6.26791e-07	0.00608859
10	21450000	21475000	22000000	22025000	39	12.5672	11.8198	10.0014	19.3871	11	10	10	12	0.000551634	4.41304e-06	7.24638e-06	0.0376237
10	22775000	22800000	23075000	23100000	31	8.74758	6.9999	8.08365	8.01462	9	8	9	9	0.000131104	1.37364e-06	0.00038293	0.000210806
10	23100000	23125000	23400000	23425000	32	15.1799	11.669	15.5007	9.20599	11	10	11	9	0.055663	0.00244363	0.0619718	7.37208e-05
10	23100000	23125000	23600000	23625000	38	9.98521	8.11456	13.0605	7.82071	10	9	11	8	1.54208e-05	1.00013e-07	0.00147461	1.27641e-10
10	23800000	23825000	23975000	24000000	26	9.51362	8.82729	9.48249	9.32663	9	9	9	9	0.0113246	0.01384	0.0169978	0.0224578
10	23975000	24000000	24075000	24100000	43	16.2732	16.9117	16.4797	17.3634	12	12	12	12	0.00382296	0.00341038	0.00451918	0.00338638
10	24175000	24200000	24275000	24300000	53	23.2871	18.6927	19.5647	21.2602	13	12	13	13	0.000720806	1.86266e-06	0.000756446	0.000754275
10	24175000	24200000	24300000	24325000	45	18.1702	13.8505	12.5817	13.6375	12	11	11	11	0.000872511	2.37618e-06	3.67138e-06	5.55029e-06
10	24325000	24350000	24600000	24625000	30	9.0731	8.09026	7.38467	12.2652	9	9	8	10	0.000322881	0.000506583	6.06043e-06	0.0169495
10	24400000	24425000	24600000	24625000	34	7.64007	8.76476	8.51469	14.2942	8	9	9	11	2.21056e-08	7.65152e-06	1.75417e-05	0.0314034
10	24925000	24950000	25225000	25250000	31	14.389	10.2718	11.1325	11.7021	11	10	10	10	0.093107	0.00568371	0.00746628	0.00804475
10	24950000	24975000	25200000	25225000	40	13.2678	11.0762	11.7929	14.2425	11	10	10	11	0.000289774	1.73244e-06	3.41367e-06	0.000620458
10	24950000	24975000	25225000	25250000	36	13.4659	10.5992	11.9861	11.9797	11	10	10	10	0.00504467	8.75541e-05	0.000120764	0.000149097
10	25250000	25275000	25475000	25500000	34	10.9556	9.1155	13.3234	10.0743	10	9	11	10	0.000586906	7.65152e-06	0.0196436	0.000685032
10	26700000	26725000	26875000	26900000	32	11.7823	10.2239	10.67	13.9367	10	10	10	11	0.00298919	0.00244363	0.00349089	0.0996358
10	26750000	26775000	26875000	26900000	32	14.4817	11.7019	10.1434	13.0744	11	10	10	11	0.055663	0.00244363	0.00349089	0.0996358
10	30800000	30825000	31275000	31300000	22	5.58507	4.24366	4.35495	4.55415	7	6	6	6	0.00292351	9.73351e-05	9.91803e-05	0.000697622
10	30825000	30850000	31275000	31300000	34	11.136	8.33762	9.85037	9.26519	10	9	10	9	0.000586906	7.65152e-06	0.000693573	2.60734e-05
10	30825000	30850000	31300000	31325000	46	11.094	7.78652	9.88702	7.60165	10	8	10	8	4.13405e-09	1.47223e-16	8.04653e-09	5.85387e-16
10	37000000	37025000	38850000	38875000	28	11.914	10.3191	11.4727	11.6818	10	10	10	10	0.0431091	0.0473146	0.0719209	0.0621559
10	38850000	38875000	39025000	39050000	81	36.0926	35.8189	36.0175	41.5054	15	15	15	16	1.3529e-05	9.56154e-06	1.37156e-05	0.0163044
10	38875000	38900000	39025000	39050000	96	45.2519	45.498	49.3533	50.9743	16	16	17	17	4.25286e-06	8.7488e-06	0.0288508	0.0493935
10	38875000	38900000	39050000	39075000	89	45.0232	39.6178	41.5681	44.0225	16	16	16	16	0.000176903	0.000363918	0.0006698	0.00056052
10	39175000	39200000	39500000	39525000	38	17.3882	14.5057	14.2755	19.1576	12	11	11	12	0.0470374	0.00119911	0.00147461	0.0666035
10	40050000	40075000	40200000	40225000	28	7.58273	7.01909	6.53705	9.65624	8	8	8	9	6.31241e-05	6.12331e-05	7.49575e-05	0.0040249
10	41500000	41525000	41675000	41700000	52	15.8006	13.3492	12.7749	19.1923	12	11	11	12	6.3818e-06	4.13396e-09	4.1061e-09	3.2771e-06
10	41825000	41850000	41975000	42000000	32	9.28338	7.80215	12.2227	5.8948	9	8	10	7	5.09426e-05	3.82599e-07	0.00349089	1.07174e-08
10	41975000	42000000	42275000	42300000	38	10.9706	9.84339	10.9266	13.8579	10	9	10	11	1.54208e-05	1.00013e-07	1.68835e-05	0.00260082
10	42300000	42325000	42625000	42650000	53	17.7128	13.2669	19.3607	12.7173	12	11	12	11	3.00151e-06	1.85753e-09	2.77679e-06	1.85949e-09
10	43575000	43600000	43900000	43925000	36	11.2434	10.7398	14.7779	11.8552	10	10	11	10	9.54537e-05	8.75541e-05	0.00587474	0.000149097
10	43950000	43975000	44150000	44175000	35	11.383	11.6602	15.4738	12.2178	10	10	11	10	0.000254776	0.000234889	0.0109307	0.000380948
10	43950000	43975000	44175000	44200000	30	9.45216	8.78928	12.1485	10.3089	9	9	10	10	0.000322881	0.000506583	0.0165252	0.0169495
10	45100000	45125000	45350000	45375000	46	15.2555	13.2333	13.5864	17.4182	11	11	11	12	2.00681e-06	1.04058e-06	1.42116e-06	0.00046402
10	45375000	45400000	45500000	45525000	25	9.16085	8.11235	9.20747	6.16464	9	9	9	7	0.023493	0.0312611	0.0346783	0.000116474
10	50875000	50900000	51250000	51275000	55	27.5507	26.0329	28.8971	28.0333	14	14	14	14	0.0315447	0.0358706	0.0435444	0.0750952
10	51775000	51800000	52050000	52075000	51	16.1626	16.1711	18.5811	18.0842	12	12	12	12	1.38749e-05	8.61041e-06	1.54033e-05	7.69484e-06
10	51775000	51800000	52075000	52100000	59	24.406	22.0386	24.9022	22.7827	13	13	14	13	1.55958e-05	1.50932e-05	0.00537404	1.31657e-05
10	51800000	51825000	52075000	52100000	47	19.5612	19.4111	23.501	21.3668	12	12	13	13	0.000244843	0.000197526	0.0218528	0.0258757
10	53325000	53350000	53500000	53525000	53	15.8963	12.7974	15.9592	12.3851	12	11	12	11	3.00151e-06	1.85753e-09	2.77679e-06	1.85949e-09
10	53350000	53375000	53475000	53500000	34	11.3122	11.9346	13.9316	10.9909	10	10	11	10	0.000586906	0.000518719	0.0196436	0.000685032
10	55550000	55575000	55725000	55750000	64	30.9376	34.804	35.2554	36.9867	15	15	15	15	0.0456807	0.0968538	0.0868326	0.0906231
10	56350000	56375000	57000000	57025000	45	15.4877	13.0458	18.054	10.9426	11	11	12	10	4.99917e-06	2.37618e-06	0.00124183	1.45075e-08
10	56350000	56375000	57175000	57200000	46	8.97983	15.9434	23.5271	16.3124	9	12	13	12	1.44914e-12	0.00041233	0.0341419	0.00046402
10	57425000	57450000	57825000	57850000	89	44.2552	30.2145	39.7454	35.6253	16	14	16	15	0.000176903	2.9057e-13	0.0006698	2.59021e-08
10	57425000	57450000	58200000	58225000	208	4.38085	10.3334	14.5493	37.4458	6	10	11	15	0	0	0	0
10	57425000	57450000	58225000	58250000	85	2.29268	5.57186	3.54438	17.8251	3	7	5	12	0	0	0	7.66324e-23
10	57650000	57675000	58200000	58225000	79	0	6.8925	4.5217	33.4438	0	8	6	15	0	0	0	2.7984e-05
10	57675000	57700000	58200000	58225000	57	0	5.37274	4.21145	25.7705	0	7	6	14	0	1.83311e-30	3.16946e-35	0.0385556
10	57700000	57725000	58200000	58225000	55	0	6.38962	6.36088	27.1356	0	8	8	14	0	1.65876e-23	1.10757e-23	0.0750952
10	57725000	57750000	57825000	57850000	144	62.941	49.3997	49.3233	63.6609	18	17	17	18	1.84548e-07	1.87428e-14	1.92877e-14	2.38702e-07
10	57725000	57750000	58200000	58225000	61	0	5.61933	7.34987	24.0716	0	7	8	13	0	3.14733e-34	1.07223e-28	3.97116e-06
10	57750000	57775000	58200000	58225000	59	0	3.92867	5.37461	17.8732	0	5	7	12	0	0	4.28932e-32	5.42767e-09
10	57775000	57800000	58200000	58225000	62	0	4.49729	5.73587	20.2845	0	6	7	13	0	1.14388e-40	9.62407e-35	2.14643e-06
10	57800000	57825000	58200000	58225000	85	0	5.61472	7.52108	23.5704	0	7	8	13	0	0	0	1.25152e-16
10	57825000	57850000	58200000	58225000	72	0	4.22224	12.6083	16.6204	0	6	11	12	0	0	8.78902e-21	2.05183e-15
10	57825000	57850000	58225000	58250000	28	0	1.57864	3.77393	7.3856	0	1	5	8	5.38216e-22	5.38779e-20	3.81203e-11	0.000133911
10	57850000	57875000	58200000	58225000	20	0	0.572625	1.58792	2.51581	0	0	2	4	8.40644e-12	1.51762e-10	8.73654e-09	1.43463e-05
10	59150000	59175000	59275000	59300000	48	14.485	14.2814	12.85	17.8144	11	11	11	12	2.67838e-07	1.27308e-07	1.80642e-07	0.000101549
10	60300000	60325000	60400000	60425000	90	39.8726	33.3719	38.2153	34.4032	16	15	15	15	0.000118244	1.68397e-08	3.45081e-08	1.7257e-08
10	60400000	60425000	60675000	60700000	93	43.5291	38.4429	41.3099	41.3323	16	15	16	16	2.21316e-05	1.84472e-09	0.000151298	7.5968e-05
10	60425000	60450000	60700000	60725000	92	50.9087	42.0494	48.5142	45.9474	17	16	16	16	0.0391373	7.83324e-05	0.000186891	0.000112607
10	61200000	61225000	61325000	61350000	62	15.7202	19.2375	22.0809	22.3135	12	12	13	13	8.28575e-10	7.7129e-10	2.15261e-06	2.14643e-06
10	62250000	62275000	62400000	62425000	45	20.1926	17.7879	21.0324	17.0032	13	12	13	12	0.0427129	0.000854935	0.0501894	0.00084892
10	64750000	64775000	66800000	66825000	22	7.5802	6.17969	6.51767	7.30608	8	7	8	8	0.0220247	0.00185169	0.033493	0.038228
10	67300000	67325000	67850000	67875000	32	15.24	9.2446	13.5472	9.75115	11	9	11	9	0.055663	7.57195e-05	0.0619718	7.37208e-05
10	69650000	69675000	69775000	69800000	44	13.9387	13.1174	16.144	11.6295	11	11	12	10	9.95505e-06	5.91474e-06	0.00244201	3.4556e-08
10	69650000	69675000	69825000	69850000	32	11.0138	9.85239	14.5298	9.46711	10	10	11	9	0.00298919	0.00244363	0.0619718	7.37208e-05
10	70325000	70350000	70550000	70575000	45	21.7886	17.8632	23.8228	18.1677	13	12	13	12	0.0427129	0.000854935	0.0501894	0.00084892
10	71300000	71325000	71400000	71425000	82	34.6076	25.5804	25.0757	32.4952	15	14	14	15	1.64477e-05	1.84571e-10	4.51726e-10	4.16933e-06
10	71450000	71475000	73025000	73050000	47	22.0757	21.1891	24.5462	21.5603	13	13	13	13	0.017888	0.0254263	0.0218528	0.0258757
10	73600000	73625000	74025000	74050000	64	33.6234	34.0761	36.2778	31.2057	15	15	15	15	0.0456807	0.0968538	0.0868326	0.0906231
10	75050000	75075000	75150000	75175000	44	15.4827	12.514	13.7661	15.9013	11	11	11	12	9.95505e-06	5.91474e-06	9.3998e-06	0.00182988
10	75175000	75200000	75425000	75450000	31	8.05155	8.43244	10.4925	11.3477	9	9	10	10	0.000131104	0.000216521	0.00746628	0.00804475
10	75300000	75325000	75425000	75450000	59	24.7567	26.6498	30.7016	29.1558	14	14	14	14	0.00595644	0.00494051	0.00537404	0.0166822
10	76600000	76625000	76700000	76725000	49	21.9136	21.7928	20.3939	24.5649	13	13	13	13	0.00714662	0.00857621	0.00911763	0.0087278
10	76825000	76850000	77000000	77025000	62	20.5813	23.3745	27.673	26.5233	13	13	14	14	2.17938e-06	3.16372e-06	0.00147786	0.00458761
10	76825000	76850000	77025000	77050000	66	19.6623	20.4707	23.6376	26.3208	13	13	13	14	7.57113e-08	1.46543e-07	7.47811e-08	0.000394426
10	77275000	77300000	77500000	77525000	40	15.9959	11.0316	14.9769	13.0481	12	10	11	11	0.0183198	1.73244e-06	0.000307813	0.000620458
10	78025000	78050000	78150000	78175000	87	27.7225	25.2659	27.2419	30.6469	14	14	14	14	3.25511e-12	1.68745e-12	6.60789e-12	6.83745e-12
10	78275000	78300000	78375000	78400000	59	22.1727	22.534	26.8134	23.336	13	13	14	13	1.55958e-05	1.50932e-05	0.00537404	1.31657e-05
10	81600000	81625000	82150000	82175000	21	5.60984	4.54977	4.21835	7.23006	7	6	6	8	0.00772349	0.000334578	0.000383536	0.07965
10	85200000	85225000	85625000	85650000	77	39.9229	34.2113	39.2602	41.1365	16	15	16	16	0.0258781	0.000117915	0.092858	0.0689236
10	86050000	86075000	86275000	86300000	32	12.5693	11.6916	13.7244	15.389	11	10	11	11	0.055663	0.00244363	0.0619718	0.0996358
10	86050000	86075000	86450000	86475000	49	7.633	9.15808	9.08281	12.5984	8	9	9	11	2.77803e-18	2.61826e-14	2.57252e-14	1.0307e-07
10	86075000	86100000	86275000	86300000	34	9.73118	9.82927	10.0779	13.0286	9	9	10	11	6.75648e-06	7.65152e-06	0.000693573	0.0314034
10	87000000	87025000	87500000	87525000	86	45.2997	33.4504	33.1245	39.7529	16	15	15	16	0.000595529	2.70054e-07	4.15049e-07	0.00182404
10	87025000	87050000	87475000	87500000	114	47.8814	43.4441	52.7906	51.7611	16	16	17	17	7.21865e-11	3.71247e-11	1.14336e-05	1.71278e-05
10	87025000	87050000	87500000	87525000	115	56.4577	43.953	53.4325	52.3863	17	16	17	17	1.62324e-05	3.25811e-11	9.44768e-06	1.88705e-05
10	87550000	87575000	88300000	88325000	81	35.0827	24.839	23.4571	39.6363	15	14	13	16	1.3529e-05	3.97082e-10	1.49572e-14	0.0163044
10	87575000	87600000	88300000	88325000	79	38.2147	27.4116	25.0407	45.2603	15	14	14	16	3.94267e-05	1.91425e-09	4.99734e-09	0.0318756
10	88925000	88950000	89200000	89225000	57	26.8417	30.468	30.1626	29.6685	14	14	14	14	0.0150179	0.0137021	0.0159691	0.0385556
10	89450000	89475000	89625000	89650000	48	15.0482	13.4024	16.4655	18.0174	11	11	12	12	2.67838e-07	1.27308e-07	0.000135519	0.000101549
10	89475000	89500000	89600000	89625000	53	21.0473	23.5711	20.8654	24.1106	13	13	13	13	0.000720806	0.000741174	0.000756446	0.000754275
10	90075000	90100000	90675000	90700000	78	30.5485	27.4277	24.9593	40.7063	14	14	14	16	9.1911e-09	4.23526e-09	9.32898e-09	0.0459678
10	90725000	90750000	91025000	91050000	48	16.9594	11.957	16.5671	12.1025	12	10	12	10	0.000109864	2.87682e-10	0.000135519	5.59881e-10
10	91275000	91300000	92650000	92675000	47	23.0836	19.5299	24.4449	21.5212	13	12	13	13	0.017888	0.000197526	0.0218528	0.0258757
10	93600000	93625000	93750000	93775000	40	11.1653	11.2401	14.7123	11.7952	10	10	11	10	2.33845e-06	1.73244e-06	0.000307813	3.37164e-06
10	94375000	94400000	94600000	94625000	56	24.1333	22.3085	21.8851	25.8523	13	13	13	14	0.000128491	0.00012435	0.000114221	0.0525357
10	94400000	94425000	94600000	94625000	54	20.1209	20.6661	24.8353	23.4645	13	13	14	13	0.000436745	0.000457892	0.0637496	0.000430141
10	94650000	94675000	94800000	94825000	45	18.8363	22.769	23.4208	23.8194	12	13	13	13	0.000872511	0.0633825	0.0501894	0.0691102
10	94600000	94625000	94925000	94950000	49	22.2483	18.61	21.3884	22.5287	13	12	13	13	0.00714662	4.98287e-05	0.00911763	0.0087278
10	94625000	94650000	94925000	94950000	48	17.3421	17.3509	21.1186	19.6131	12	12	13	13	0.000109864	9.44019e-05	0.0134516	0.0153292
10	94625000	94650000	94950000	94975000	53	20.5943	16.3316	21.5473	17.8703	13	12	13	12	0.000720806	1.86266e-06	0.000756446	1.84956e-06
10	94975000	95000000	95450000	95475000	48	16.6517	13.0793	14.9113	21.8222	12	11	11	13	0.000109864	1.27308e-07	1.80642e-07	0.0153292
10	94975000	95000000	95475000	95500000	37	17.8806	10.8559	13.7325	12.7635	12	10	11	11	0.0727566	3.46059e-05	0.00311765	0.00538649
10	95550000	95575000	95850000	95875000	34	13.2223	11.4306	14.1862	14.9652	11	10	11	11	0.0177219	0.000518719	0.0196436	0.0314034
10	95875000	95900000	96025000	96050000	40	18.5095	16.1486	19.4964	16.4792	12	12	12	12	0.0183198	0.0224128	0.0259873	0.0216369
10	95875000	95900000	96050000	96075000	33	11.6068	9.84999	11.4489	9.72548	10	10	10	9	0.00135703	0.00116563	0.00176088	5.93116e-05
10	97325000	97350000	97675000	97700000	30	9.92837	6.98008	6.25834	9.69712	10	8	8	9	0.0127352	4.84078e-06	6.06043e-06	0.000538048
10	97350000	97375000	97650000	97675000	29	4.66591	4.25214	5.93386	5.64909	6	6	7	7	3.53403e-09	1.68119e-09	4.19965e-07	6.37757e-07
10	97350000	97375000	97675000	97700000	37	8.48813	6.15534	6.25463	7.00576	9	7	8	8	1.91964e-07	2.90366e-13	3.68979e-10	4.57763e-10
10	99150000	99175000	99575000	99600000	32	7.50781	6.10797	7.79209	9.42376	8	7	8	9	3.5059e-07	1.17971e-09	5.10929e-07	7.37208e-05
10	99150000	99175000	99600000	99625000	38	8.14468	6.08648	8.9617	7.82272	9	7	9	8	6.05581e-08	5.63201e-14	1.47399e-07	1.27641e-10
10	99625000	99650000	100150000	100175000	27	6.81735	7.37935	8.17065	8.05837	8	8	9	9	0.000175877	0.000183732	0.0087849	0.00986575
10	99675000	99700000	100275000	100300000	54	29.1391	25.7898	26.2888	24.0197	14	14	14	13	0.0471056	0.0574577	0.0637496	0.000430141
10	101500000	101525000	101975000	102000000	45	19.115	22.635	22.2207	23.9476	12	13	13	13	0.000872511	0.0633825	0.0501894	0.0691102
10	102450000	102475000	102800000	102825000	101	43.0922	35.9179	50.1002	33.0842	16	15	17	15	1.79931e-07	2.24265e-12	0.00514646	1.53215e-12
10	102450000	102475000	102825000	102850000	102	38.945	34.024	48.747	33.2221	16	15	16	15	1.18385e-07	1.762e-12	7.47058e-07	9.02832e-13
10	102475000	102500000	102800000	102825000	86	30.1824	32.1027	42.2763	34.7556	14	15	16	15	5.9379e-12	2.70054e-07	0.00227048	2.37211e-07
10	102475000	102500000	102825000	102850000	89	26.7136	29.8804	36.6385	37.4545	14	14	15	15	8.40769e-13	2.9057e-13	5.17955e-08	2.59021e-08
10	105850000	105875000	106575000	106600000	59	30.0022	18.7687	23.0342	21.2267	14	12	13	13	0.00595644	7.28818e-09	1.54042e-05	1.31657e-05
10	105875000	105900000	106550000	106575000	71	37.0999	30.9356	37.4447	36.7535	15	15	15	15	0.00309984	0.0038339	0.00428536	0.00336763
10	107425000	107450000	107725000	107750000	32	11.4573	10.1188	12.0256	11.1581	10	10	10	10	0.00298919	0.00244363	0.00349089	0.00362938
10	107425000	107450000	107750000	107775000	45	19.5421	15.2652	18.4805	17.0861	12	11	12	12	0.000872511	2.37618e-06	0.00124183	0.00084892
10	109750000	109775000	109850000	109875000	54	22.7186	20.5845	24.0159	23.8075	13	13	13	13	0.000436745	0.000457892	0.000509812	0.000430141
10	109900000	109925000	110075000	110100000	79	34.9176	30.4135	31.7585	33.6227	15	14	15	15	3.94267e-05	1.91425e-09	3.99704e-05	2.7984e-05
10	109925000	109950000	110075000	110100000	103	47.6857	43.5471	49.1338	45.3478	16	16	17	16	8.67979e-08	1.19038e-07	0.00227336	1.83347e-07
10	110775000	110800000	111100000	111125000	20	5.3302	4.22965	5.46956	4.28956	7	6	7	6	0.018364	0.00127195	0.0255568	0.00651169
10	111275000	111300000	111475000	111500000	26	8.41419	6.65385	6.26682	8.14659	9	8	8	9	0.0113246	0.0005451	0.00074448	0.0224578
10	111500000	111525000	111925000	111950000	25	6.8795	6.40356	6.55611	8.98527	8	8	8	9	0.00146425	0.0014993	0.0020792	0.0463156
10	116200000	116225000	116300000	116325000	48	16.8911	12.5782	15.9486	12.4712	12	11	12	11	0.000109864	1.27308e-07	0.000135519	2.54885e-07
10	116325000	116350000	116825000	116850000	60	29.1326	23.0648	29.1988	27.4114	14	13	14	14	0.00384364	9.47496e-06	0.00362264	0.0104958
10	117225000	117250000	117425000	117450000	42	13.8218	12.4907	14.2509	17.4913	11	11	11	12	5.80147e-05	3.9831e-05	5.08662e-05	0.00608859
10	117250000	117275000	117650000	117675000	24	9.8081	7.83762	8.78776	9.48574	9	9	9	9	0.0475186	0.061736	0.0682398	0.0901596
10	118150000	118175000	118350000	118375000	32	14.7976	12.5592	13.2698	8.09272	11	11	11	9	0.055663	0.0614748	0.0619718	7.37208e-05
10	118275000	118300000	118375000	118400000	38	0	15.488	14.2313	14.9812	0	11	11	11	3.64769e-36	0.00119911	0.00147461	0.00260082
10	118575000	118600000	119075000	119100000	71	21.4694	25.6528	31.0898	32.0018	13	14	15	15	9.8395e-10	1.57755e-06	0.00428536	0.00336763
10	119775000	119800000	120125000	120150000	64	34.3936	29.9013	33.0473	33.8698	15	14	15	15	0.0456807	0.000239372	0.0868326	0.0906231
10	121400000	121425000	121500000	121525000	49	14.8589	15.2369	21.426	14.0298	11	11	13	11	1.44411e-07	6.86406e-08	0.00911763	1.0307e-07
10	121675000	121700000	122050000	122075000	50	20.032	14.1706	14.8331	21.4618	13	11	11	13	0.00409206	3.26561e-08	3.2436e-08	0.00544075
10	122100000	122125000	122525000	122550000	42	19.4808	14.9969	17.4473	17.8984	12	11	12	12	0.00658715	3.9831e-05	0.00883627	0.00608859
10	122800000	122825000	122975000	123000000	42	14.4977	11.5203	13.8089	9.80806	11	10	11	9	5.80147e-05	3.18096e-07	5.08662e-05	1.08805e-09
10	122800000	122825000	123000000	123025000	39	15.9554	13.2635	19.2517	11.8305	12	11	12	10	0.0299928	0.000572074	0.0416209	8.58858e-06
10	127725000	127750000	127925000	127950000	53	25.3427	22.1233	24.3996	22.6545	14	13	13	13	0.0638033	0.000741174	0.000756446	0.000754275
10	129975000	130000000	130075000	130100000	81	33.6855	39.5759	42.563	40.491	15	16	16	16	1.3529e-05	0.0158784	0.0202949	0.0163044
11	4225000	4250000	4425000	4450000	30	10.7073	9.25803	9.65881	11.517	10	9	9	10	0.00919957	0.000369932	0.000506696	0.0146941
11	4250000	4275000	4400000	4425000	25	6.82931	6.84107	6.89258	8.67337	8	8	8	9	0.00132718	0.00389364	0.00252985	0.0480104
11	5275000	5300000	5450000	5475000	53	10.3873	8.85717	8.4421	12.1213	10	9	9	10	8.90987e-14	3.21677e-17	3.14715e-17	4.1653e-13
11	6650000	6675000	6750000	6775000	55	25.9838	22.3911	22.1897	21.7594	14	13	13	13	0.0301644	0.000152975	0.000251608	0.000224004
11	6650000	6675000	7150000	7175000	32	11.4371	9.71223	11.6529	12.472	10	9	10	11	0.00178852	6.45098e-05	0.00516804	0.086247
11	8525000	8550000	8850000	8875000	26	8.61808	6.84572	7.85353	8.14609	9	8	9	9	0.0117364	0.00353902	0.0150469	0.0266276
11	8950000	8975000	9125000	9150000	65	30.473	27.9026	24.9686	36.3135	14	14	14	15	0.000182888	0.000117408	0.000142358	0.0501289
11	8975000	9000000	9125000	9150000	109	33.3508	30.764	29.4878	36.2905	15	14	14	15	1.69742e-15	9.12815e-23	9.0556e-23	1.74516e-15
11	3150000	3175000	109000000	109025000	12	0.796203	0.430109	1.61297	0.736295	0	0	2	0	0.00688747	0.0552627	0.0257583	0.0551612
11	12350000	12375000	12525000	12550000	43	13.3617	12.6423	11.6718	18.078	11	11	10	12	1.83969e-05	1.59027e-05	1.49348e-07	0.00407388
11	13275000	13300000	13375000	13400000	38	16.4362	19.2146	19.4841	19.0427	12	12	12	12	0.0486442	0.0522935	0.0533069	0.0697387
11	18875000	18900000	19000000	19025000	24	7.33112	5.62609	4.78208	6.67357	8	7	6	8	0.00316355	0.000510015	2.43568e-05	0.00802053
11	18900000	18925000	19000000	19025000	23	8.56208	6.47335	6.35995	6.35195	9	8	8	8	0.076256	0.0206281	0.0138218	0.0169694
11	20250000	20275000	20400000	20425000	32	11.0497	9.02461	9.55437	11.8382	10	9	9	10	0.00178852	6.45098e-05	0.000126227	0.0050167
11	20775000	20800000	20900000	20925000	38	15.7824	12.0471	14.8605	15.1014	12	10	11	11	0.0486442	2.72714e-05	0.00189259	0.00174593
11	22225000	22250000	22600000	22625000	19	4.32148	3.55267	4.50702	5.06349	6	5	6	7	0.00328434	0.00084537	0.0101695	0.0485562
11	24000000	24025000	26950000	26975000	28	10.6608	9.22201	10.6088	10.7421	10	9	10	10	0.0386902	0.0021803	0.0621099	0.048527
11	24025000	24050000	25850000	25875000	34	13.1433	12.0909	14.5824	13.8238	11	10	11	11	0.0162228	0.000490134	0.0211156	0.0264164
11	28050000	28075000	29000000	29025000	14	1.41419	2.47188	2.97913	1.83132	1	3	4	2	4.24122e-05	0.0207021	0.0618299	0.00386237
11	32175000	32200000	32275000	32300000	36	12.5602	12.4623	13.6605	14.1302	11	11	11	11	0.00381321	0.00386849	0.00666799	0.00579639
11	32175000	32200000	32300000	32325000	50	17.5306	14.3362	15.1921	17.734	12	11	11	12	1.3776e-05	1.70872e-08	1.03084e-07	1.975e-05
11	33175000	33200000	33275000	33300000	58	19.2824	16.9	18.3248	17.7796	12	12	12	12	8.96113e-09	1.02756e-08	1.30935e-08	1.71295e-08
11	33700000	33725000	33900000	33925000	79	40.681	39.0486	40.1854	46.6321	16	16	16	16	0.0200459	0.0253583	0.0386747	0.030196
11	33725000	33750000	33900000	33925000	166	42.0086	43.8041	51.8423	51.6334	16	16	17	17	6.89157e-34	7.32306e-34	4.62956e-23	4.61219e-23
11	34400000	34425000	34675000	34700000	95	9.86006	29.2373	34.8452	47.0873	10	14	15	16	0	2.87077e-16	1.45267e-10	1.04526e-05
11	34425000	34450000	34675000	34700000	78	0	24.3824	27.9718	47.9727	0	13	14	16	0	6.17032e-14	6.00185e-09	0.0453792
11	34450000	34475000	34675000	34700000	95	0	22.1678	29.2226	40.8196	0	13	14	16	0	9.51883e-23	3.79727e-16	1.04526e-05
11	34475000	34500000	34675000	34700000	125	0	23.0054	34.3942	39.6736	0	13	15	16	0	1.1408e-41	5.98243e-23	4.78108e-15
11	34500000	34525000	34675000	34700000	120	0	19.328	37.2601	24.5666	0	12	15	13	0	0	5.37121e-21	2.74551e-38
11	34500000	34525000	34700000	34725000	120	0	21.8676	34.4525	43.2515	0	13	15	16	0	2.70825e-38	5.37121e-21	2.04504e-13
11	34525000	34550000	34675000	34700000	137	0	12.6255	21.496	21.9032	0	11	13	13	0	0	0	0
11	34525000	34550000	34700000	34725000	103	0	15.2761	16.8335	33.5448	0	11	12	15	0	0	5.11707e-35	3.06211e-13
11	34525000	34550000	34725000	34750000	99	0	13.1704	20.3098	26.6781	0	11	13	14	0	8.8779e-41	6.56328e-25	1.31872e-17
11	34525000	34550000	34750000	34775000	55	0	10.5213	16.4323	21.5735	0	10	12	13	0	2.28643e-14	2.02714e-07	0.000224004
11	34525000	34550000	34775000	34800000	52	0	10.7047	19.5316	17.1933	0	10	12	12	0	8.93228e-13	2.41081e-06	4.7309e-06
11	34675000	34700000	37200000	37225000	22	7.68939	4.11739	5.95666	3.67919	8	6	7	5	0.0184011	0.000264686	0.00533266	1.22431e-05
11	43800000	43825000	44325000	44350000	38	13.7892	14.8199	19.4845	18.1768	11	11	12	12	0.000871004	0.00101958	0.0533069	0.0697387
11	44575000	44600000	45000000	45025000	56	24.1659	18.8171	19.0395	21.9843	13	12	12	13	0.000113759	7.09112e-08	8.67425e-08	0.000128855
11	44600000	44625000	45000000	45025000	98	30.8078	27.3768	31.1339	32.5387	14	14	15	15	4.0274e-17	1.35428e-17	1.22578e-11	2.07778e-11
11	46000000	46025000	46200000	46225000	49	20.756	20.4667	24.1208	23.495	13	13	13	13	0.00758047	0.00681826	0.00784224	0.00785461
11	46025000	46050000	46200000	46225000	54	23.6742	25.8026	29.5588	27.9372	13	14	14	14	0.000446821	0.0645972	0.0480629	0.0977565
11	48850000	48875000	49100000	49125000	23	4.15772	3.80065	2.58536	5.07604	6	5	4	7	2.45997e-05	1.9577e-06	3.73668e-08	0.00117715
11	49975000	50000000	50100000	50125000	33	13.2465	11.7987	12.9389	12.3521	11	10	11	10	0.0325006	0.00118512	0.0390177	0.00231965
11	49975000	50000000	50125000	50150000	30	10.5113	9.14247	11.856	8.80401	10	9	10	9	0.00919957	0.000369932	0.0242198	0.00168938
11	51275000	51300000	51525000	51550000	53	23.4953	17.1937	16.4693	22.7109	13	12	12	13	0.000803614	1.1123e-06	1.00788e-06	0.000735206
11	51275000	51300000	51550000	51575000	48	23.6694	14.4512	15.8177	16.5642	13	11	12	12	0.0137188	1.42743e-07	7.11475e-05	0.000108592
11	51300000	51325000	51500000	51525000	85	38.4336	38.8713	46.1654	42.0237	15	16	16	16	6.06438e-07	0.00261895	0.00532566	0.00267307
11	55200000	55225000	55375000	55400000	32	14.8818	13.0663	14.2919	14.506	11	11	11	11	0.0522925	0.052919	0.0673251	0.086247
11	57525000	57550000	57775000	57800000	36	14.7375	11.1459	12.3991	14.5313	11	10	11	11	0.00381321	8.86667e-05	0.00666799	0.00579639
11	57800000	57825000	57925000	57950000	44	18.3854	13.297	11.9479	16.057	12	11	10	12	0.00146239	7.42767e-06	8.54628e-08	0.00195679
11	58400000	58425000	58625000	58650000	80	41.9681	41.2801	48.7797	42.151	16	16	16	16	0.0148674	0.0174613	0.0306657	0.0211637
11	59150000	59175000	59275000	59300000	29	7.33249	8.36622	8.41601	10.7525	8	9	9	10	1.80558e-05	0.000920733	0.00139216	0.0274575
11	59300000	59325000	59475000	59500000	27	8.74945	7.46048	9.03175	8.54216	9	8	9	9	0.00512274	0.00206764	0.00745257	0.0140804
11	54125000	54150000	109000000	109025000	14	0.138449	0.130466	0.118348	0.264017	0	0	0	0	7.89891e-05	0.000950673	0.000948962	0.000948925
11	59625000	59650000	59750000	59775000	32	12.9768	11.2136	12.596	12.9628	11	10	11	11	0.0522925	0.00256306	0.0673251	0.086247
11	62125000	62150000	62250000	62275000	33	11.4067	11.1223	12.4255	12.1935	10	10	11	10	0.000930358	0.00118512	0.0390177	0.00231965
11	62750000	62775000	62850000	62875000	38	16.6158	14.3286	17.0787	13.3341	12	11	12	11	0.0486442	0.00101958	0.0533069	0.00174593
11	62900000	62925000	63125000	63150000	26	7.35204	6.11724	7.41412	7.16286	8	7	8	8	0.000556758	9.26612e-05	0.00114972	0.00229376
11	62900000	62925000	63150000	63175000	25	8.28567	6.26002	7.37807	6.68585	9	8	8	8	0.0233844	0.00389364	0.00252985	0.0037854
11	63900000	63925000	64425000	64450000	47	13.8363	14.8109	17.1662	16.3678	11	11	12	12	4.6178e-07	3.36341e-07	0.000141459	0.000214506
11	65250000	65275000	65675000	65700000	30	8.72233	9.09722	8.71434	10.6958	9	9	9	10	0.000332927	0.000369932	0.000506696	0.0146941
11	66900000	66925000	67000000	67025000	91	39.4252	35.5815	44.7193	34.16	16	15	16	15	0.000162316	1.30869e-08	0.000438422	6.60968e-09
11	67100000	67125000	67325000	67350000	96	44.5991	36.2027	41.9938	42.0406	16	15	16	16	1.17698e-05	3.65912e-10	3.81489e-05	9.57391e-06
11	67100000	67125000	67350000	67375000	78	38.7296	28.053	33.1365	28.4582	15	14	15	14	4.7062e-05	5.04161e-09	2.97341e-05	1.52592e-08
11	67100000	67125000	67650000	67675000	43	10.2396	12.7561	15.229	13.6247	10	11	11	11	4.43018e-08	1.59027e-05	6.92889e-05	5.16273e-05
11	67150000	67175000	67300000	67325000	148	67.8318	85.9749	81.3304	87.6018	18	19	19	19	1.15358e-08	0.00465644	0.00526665	0.00566095
11	67650000	67675000	67800000	67825000	53	25.083	21.3813	21.6986	23.3423	14	13	13	13	0.0680511	0.000628531	0.000867511	0.000735206
11	68000000	68025000	68375000	68400000	32	9.31733	11.1986	14.7606	13.7551	9	10	11	11	4.42337e-05	0.00256306	0.0673251	0.086247
11	68000000	68025000	68400000	68425000	32	11.0952	9.62228	12.5968	12.5846	10	9	11	11	0.00178852	6.45098e-05	0.0673251	0.086247
11	70050000	70075000	70200000	70225000	54	17.3124	13.6571	16.3859	15.4103	12	11	12	11	4.91507e-07	1.71513e-10	4.18927e-07	8.56625e-10
11	71325000	71350000	72000000	72025000	51	20.8327	15.9435	16.6259	19.7032	13	12	12	13	0.00265954	6.17012e-06	5.71791e-06	0.00263591
11	72325000	72350000	72425000	72450000	27	11.3034	9.428	8.53863	11.5946	10	9	9	10	0.0677828	0.00498063	0.00745257	0.0865324
11	74375000	74400000	74500000	74525000	66	32.4983	31.0853	31.666	34.7793	15	15	15	15	0.0207052	0.0272209	0.0231733	0.0347322
11	74375000	74400000	74525000	74550000	67	23.3028	19.8148	23.5749	24.7793	13	13	13	14	8.95706e-09	6.25499e-09	1.10793e-08	4.90092e-05
11	74400000	74425000	74525000	74550000	49	20.225	20.0862	22.7303	22.3883	13	13	13	13	0.00758047	0.00681826	0.00784224	0.00785461
11	74975000	75000000	75150000	75175000	23	6.05319	5.53998	7.16062	6.7948	7	7	8	8	0.000436808	0.00146565	0.0138218	0.0169694
11	75175000	75200000	75275000	75300000	59	16.9767	12.6764	15.7099	15.6791	12	11	12	12	3.64362e-09	3.62115e-13	5.91538e-09	8.70613e-09
11	76250000	76275000	76375000	76400000	30	11.4072	9.07144	8.99415	11.1364	10	9	9	10	0.00919957	0.000369932	0.000506696	0.0146941
11	76525000	76550000	76625000	76650000	50	17.2731	15.9	17.3066	14.5944	12	12	12	11	1.3776e-05	1.21514e-05	1.23869e-05	5.12054e-08
11	77825000	77850000	77950000	77975000	87	28.4585	23.1207	28.0862	30.9669	14	13	14	15	1.76995e-12	2.08783e-18	1.32851e-12	1.10754e-07
11	79575000	79600000	79675000	79700000	59	27.6471	19.442	20.4919	26.5206	14	12	13	14	0.00706644	4.35219e-09	1.21453e-05	0.00988896
11	81625000	81650000	82175000	82200000	45	13.2701	17.4574	19.4479	18.8715	11	12	12	12	2.78815e-06	0.000760791	0.0006939	0.000995081
11	81950000	81975000	82175000	82200000	88	43.4798	35.3774	36.1626	43.7883	16	15	15	16	0.000521743	7.46697e-08	3.29605e-08	0.000636601
11	81975000	82000000	82175000	82200000	104	32.8487	27.9485	27.5916	40.4465	15	14	14	16	1.14785e-13	1.94436e-20	1.9289e-20	5.04598e-08
11	83800000	83825000	83925000	83950000	38	18.3717	15.664	16.2404	19.4729	12	12	12	12	0.0486442	0.0522935	0.0533069	0.0697387
11	85850000	85875000	85950000	85975000	65	22.4761	18.6369	22.927	18.8229	13	12	13	12	5.20752e-08	9.4019e-12	6.18373e-08	1.88076e-11
11	87250000	87275000	87375000	87400000	37	10.3277	11.1872	11.5268	12.7817	10	10	10	11	3.14422e-05	5.50718e-05	8.32832e-05	0.00347415
11	88050000	88075000	88175000	88200000	21	6.02728	4.80968	4.27234	5.42168	7	6	6	7	0.00344368	0.000584889	0.00119509	0.0108902
11	89150000	89175000	89300000	89325000	84	31.9318	34.2146	30.9482	40.2419	15	15	15	16	1.07612e-06	9.38833e-07	5.02082e-07	0.00413067
11	89975000	90000000	90150000	90175000	77	26.5113	26.3816	29.0416	33.685	14	14	14	15	1.84278e-08	1.06229e-08	1.22948e-08	0.00013543
11	90000000	90025000	90150000	90175000	58	24.675	24.4845	21.8573	26.6854	14	13	13	14	0.00767929	1.4104e-05	2.44724e-05	0.0134999
11	90300000	90325000	90600000	90625000	36	9.17341	8.87796	7.99786	11.7262	9	9	9	10	4.118e-07	1.20113e-06	1.17513e-06	0.000238629
11	93125000	93150000	93450000	93475000	115	60.858	55.1528	59.5197	60.8761	17	17	17	17	4.40106e-06	7.1137e-06	4.96386e-06	7.41786e-06
11	93475000	93500000	93800000	93825000	71	33.5444	31.7105	33.163	37.2364	15	15	15	15	0.00210389	0.00290617	0.00161637	0.00293558
11	93500000	93525000	93800000	93825000	76	34.0383	31.5921	33.3079	35.6652	15	15	15	15	0.000162208	0.00018161	0.000100207	0.000203831
11	94850000	94875000	94950000	94975000	30	10.3015	11.3754	10.9002	10.6903	10	10	10	10	0.00919957	0.0102957	0.0242198	0.0146941
11	95100000	95125000	95225000	95250000	47	17.4809	13.2468	13.2411	18.1753	12	11	11	12	0.000164584	3.36341e-07	1.52182e-06	0.000214506
11	95250000	95275000	95500000	95525000	21	3.70142	4.03124	5.24509	5.11001	5	6	7	7	1.40302e-05	0.000584889	0.0125228	0.0108902
11	95375000	95400000	95500000	95525000	22	6.52713	6.41317	7.16873	7.76305	8	8	8	8	0.0184011	0.0369893	0.0282132	0.0359611
11	95525000	95550000	95625000	95650000	50	24.139	19.3228	22.7407	21.2733	13	12	13	13	0.00483054	1.21514e-05	0.00452849	0.00506924
11	95875000	95900000	96200000	96225000	19	5.05919	4.99018	5.26166	5.6158	7	7	7	7	0.0245044	0.0548142	0.0625849	0.0485562
11	99175000	99200000	99275000	99300000	50	16.2035	16.3828	18.2166	17.7521	12	12	12	12	1.3776e-05	1.21514e-05	1.23869e-05	1.975e-05
11	100175000	100200000	100275000	100300000	39	17.4236	12.7865	16.4787	13.4524	12	11	12	11	0.0315712	0.000470384	0.036904	0.000986726
11	101075000	101100000	101175000	101200000	37	14.7329	11.0925	11.0503	12.6817	11	10	10	11	0.00185697	5.50718e-05	8.32832e-05	0.00347415
11	101800000	101825000	101900000	101925000	75	31.7439	30.8361	30.7494	33.6818	15	14	14	15	0.000262277	5.40731e-08	6.13067e-08	0.000350549
11	103150000	103175000	103325000	103350000	32	9.93635	8.47015	7.38132	11.6784	10	9	8	10	0.00178852	6.45098e-05	1.29116e-06	0.0050167
11	103175000	103200000	103325000	103350000	32	13.0371	11.5699	12.1696	13.049	11	10	10	11	0.0522925	0.00256306	0.00516804	0.086247
11	103625000	103650000	103750000	103775000	47	15.9892	17.2672	18.044	20.2426	12	12	12	13	0.000164584	0.000157273	0.000141459	0.0262304
11	103750000	103775000	103875000	103900000	45	18.6424	20.2821	20.3486	24.0697	12	13	13	13	0.000676737	0.0515355	0.0546462	0.0676106
11	103750000	103775000	103900000	103925000	61	18.0873	16.731	16.8783	21.1797	12	12	12	13	4.97813e-10	6.34263e-10	9.69832e-10	3.14499e-06
11	103975000	104000000	104150000	104175000	71	29.792	28.782	31.7678	33.3223	14	14	15	15	2.48202e-06	1.25193e-06	0.00161637	0.00293558
11	103975000	104000000	104175000	104200000	62	30.3938	24.8693	27.6392	30.3984	14	14	14	14	0.00118755	0.000770149	0.000891366	0.00155398
11	104000000	104025000	104150000	104175000	95	43.2198	45.255	60.1402	43.1914	16	16	17	16	1.68657e-05	2.38956e-05	0.0694651	1.04526e-05
11	104000000	104025000	104175000	104200000	90	34.774	33.5468	45.1068	37.942	15	15	16	15	1.95086e-08	1.98564e-08	0.000530336	1.20344e-08
11	105350000	105375000	105575000	105600000	43	15.3177	13.9934	16.4438	14.2058	11	11	12	11	1.83969e-05	1.59027e-05	0.002768	5.16273e-05
11	107250000	107275000	107450000	107475000	47	19.0487	18.3442	18.2299	21.8379	12	12	12	13	0.000164584	0.000157273	0.000141459	0.0262304
11	107850000	107875000	107975000	108000000	58	23.3361	21.395	26.9856	22.6189	13	13	14	13	2.47308e-05	1.4104e-05	0.00695339	2.85962e-05
11	107850000	107875000	108400000	108425000	25	5.71421	5.56809	5.49492	9.4918	7	7	7	9	3.6394e-05	0.000191896	0.000189887	0.0480104
11	108425000	108450000	109175000	109200000	37	14.2155	9.19398	13.1776	10.9814	11	9	11	10	0.00185697	4.86176e-07	0.00424634	0.000161689
11	109875000	109900000	110250000	110275000	40	15.1717	12.8458	13.8853	15.4661	11	11	11	11	0.000207789	0.000216206	0.000489126	0.000485932
11	110550000	110575000	111425000	111450000	80	38.7826	40.6614	42.5562	44.3423	15	16	16	16	1.47716e-05	0.0174613	0.0306657	0.0211637
11	110625000	110650000	111025000	111050000	79	38.6971	45.6638	43.7175	46.7295	15	16	16	16	2.63628e-05	0.0253583	0.0386747	0.030196
11	111525000	111550000	113150000	113175000	26	5.69031	4.39344	6.28889	5.2853	7	6	8	7	1.20819e-05	9.14955e-07	0.00114972	4.65133e-05
11	112850000	112875000	113775000	113800000	17	2.77544	3.79794	4.21793	4.29556	4	5	6	6	0.000257575	0.0123758	0.056777	0.0713136
11	113175000	113200000	113275000	113300000	44	23.6401	17.4545	19.7934	17.1511	13	12	13	12	0.0825817	0.00154452	0.0886737	0.00195679
11	113675000	113700000	113800000	113825000	42	18.4202	15.0287	15.426	18.0439	12	11	11	12	0.00510912	4.01942e-05	9.42996e-05	0.00786726
11	113700000	113725000	113800000	113825000	82	24.0607	19.6311	23.8986	23.5168	13	13	13	13	1.8359e-15	7.17956e-16	1.21114e-15	1.21306e-15
11	113850000	113875000	114625000	114650000	54	24.2449	16.7253	18.3946	21.8481	13	12	12	13	0.000446821	4.69672e-07	4.18927e-07	0.00044285
11	116925000	116950000	117025000	117050000	81	37.7649	41.5404	40.7702	47.7988	15	16	16	16	8.30773e-06	0.0145921	0.0296732	0.0160393
11	117050000	117075000	117150000	117175000	38	19.3781	17.3466	16.564	18.0298	12	12	12	12	0.0486442	0.0522935	0.0533069	0.0697387
11	117050000	117075000	117175000	117200000	39	14.9717	12.399	13.8758	14.3721	11	11	11	11	0.000439513	0.000470384	0.00090292	0.000986726
11	117850000	117875000	118075000	118100000	34	11.9176	8.73601	13.2346	6.35907	10	9	11	8	0.000432023	1.14079e-05	0.0211156	1.44373e-07
11	119050000	119075000	119175000	119200000	51	18.5971	18.1833	19.6417	21.9923	12	12	13	13	7.17442e-06	6.17012e-06	0.00263176	0.00263591
11	119500000	119525000	119850000	119875000	36	11.9971	11.7876	13.4822	13.5889	10	10	11	11	8.50741e-05	8.86667e-05	0.00666799	0.00579639
11	119500000	119525000	119875000	119900000	38	14.9116	12.6317	13.1541	16.652	11	11	11	12	0.000871004	0.00101958	0.00189259	0.0697387
12	8325000	8350000	8500000	8525000	24	6.43269	5.30507	6.93456	4.47389	8	7	8	6	0.00621984	0.000484448	0.00727709	2.22865e-05
12	8750000	8775000	9000000	9025000	19	4.28008	3.64457	4.3575	4.5303	6	5	6	6	0.0126977	0.00146045	0.0124743	0.0124068
12	10600000	10625000	11150000	11175000	42	17.791	13.9052	17.5798	15.1706	12	11	12	11	0.0163388	0.000157192	0.0167288	0.000119801
12	12175000	12200000	12300000	12325000	40	11.6406	12.2339	14.2521	13.002	10	10	11	11	4.83077e-06	1.57727e-06	0.000661713	0.000473448
12	16700000	16725000	17000000	17025000	22	7.55715	6.94217	6.64915	7.58681	8	8	8	8	0.0306763	0.0498187	0.045177	0.0395587
12	17000000	17025000	17250000	17275000	25	7.32229	5.95178	6.53328	7.30072	8	7	8	8	0.00430547	0.000182276	0.00412143	0.00694017
12	18250000	18275000	21575000	21600000	18	1.23559	1.47251	1.18995	3.59823	0	1	0	5	1.53086e-08	1.08232e-08	3.06534e-08	0.0035575
12	24700000	24725000	24925000	24950000	35	13.783	10.6489	11.8788	12.9086	11	10	10	11	0.0140555	0.000267313	0.000798378	0.0247411
12	29900000	29925000	30025000	30050000	46	19.174	15.9051	17.4392	16.0498	12	12	12	12	0.00225425	0.00116229	0.00230805	0.00462114
12	31950000	31975000	32125000	32150000	35	10.9475	9.46765	12.5638	9.57256	10	9	11	9	0.000409357	2.71923e-06	0.0246995	5.45328e-06
12	31950000	31975000	32225000	32250000	34	11.9299	8.69177	11.192	9.0414	10	9	10	9	0.000858804	7.63555e-06	0.00167495	1.27606e-05
12	32625000	32650000	32875000	32900000	48	13.1755	10.4002	13.0611	13.9332	11	10	11	11	2.92972e-07	1.96436e-10	4.24738e-07	2.83635e-07
12	32900000	32925000	33000000	33025000	42	12.5993	10.9564	8.74215	17.3943	11	10	9	12	9.89956e-05	2.89605e-07	7.99622e-10	0.0234459
12	34650000	34675000	35175000	35200000	33	6.71727	4.73738	5.72045	5.61003	8	6	7	7	5.86536e-07	3.14724e-12	1.56223e-09	1.57859e-09
12	36200000	36225000	36650000	36675000	33	11.813	9.17563	9.64156	10.7625	10	9	9	10	0.001699	2.17116e-05	3.26916e-05	0.00448523
12	38150000	38175000	39475000	39500000	42	15.1777	15.3931	14.2959	18.6165	11	11	11	12	9.89956e-05	0.000157192	0.000159466	0.0234459
12	39525000	39550000	40025000	40050000	33	9.94069	11.563	14.1567	14.1433	10	10	11	11	0.001699	0.00166419	0.0824764	0.0695707
12	40250000	40275000	40675000	40700000	22	6.93732	5.73446	7.18766	5.15813	8	7	8	7	0.0306763	0.00341262	0.045177	0.00504224
12	40250000	40275000	40800000	40825000	21	4.40494	3.96603	5.07882	5.51303	6	6	7	7	0.00111915	0.00109775	0.011718	0.0101492
12	56225000	56250000	56400000	56425000	43	17.5598	18.5075	19.4339	19.2361	12	12	12	12	0.0105289	0.00678585	0.00898346	0.0179865
12	56675000	56700000	56975000	57000000	56	24.2403	23.4524	25.3373	24.8875	13	13	14	14	0.000172763	0.000668212	0.0695003	0.0889727
12	57275000	57300000	57775000	57800000	33	9.75565	7.64298	9.51195	9.1559	9	8	9	9	4.47268e-05	5.71525e-07	3.26916e-05	3.26561e-05
12	57800000	57825000	58925000	58950000	28	11.6056	7.8774	8.47361	10.7826	10	9	9	10	0.0523852	0.00383073	0.00480667	0.0777185
12	57825000	57850000	58625000	58650000	34	10.2412	15.1722	15.5339	15.406	10	11	11	11	0.000858804	0.0498647	0.0466947	0.0434324
12	57825000	57850000	58925000	58950000	63	22.4297	16.4674	18.8182	21.8639	13	12	12	13	1.55935e-06	1.62527e-10	1.61371e-10	1.5226e-06
12	61925000	61950000	63875000	63900000	16	3.23031	3.099	2.75894	3.66157	5	4	4	5	0.0237186	0.00221049	0.00890538	0.0233777
12	70475000	70500000	70900000	70925000	18	4.01387	2.98271	3.88569	2.70495	6	4	5	4	0.020866	0.000284614	0.00704874	0.000284026
12	72100000	72125000	72400000	72425000	28	8.77681	8.92244	10.0858	11.2268	9	9	10	10	0.00493216	0.00383073	0.0964921	0.0777185
12	73000000	73025000	73500000	73525000	38	12.4462	11.3082	14.5664	10.6349	11	10	11	10	0.00239157	1.3373e-05	0.00346719	4.58719e-05
12	73700000	73725000	74000000	74025000	35	11.7879	9.47961	10.6805	11.3418	10	9	10	10	0.000409357	2.71923e-06	0.000798378	0.000785944
12	74150000	74175000	74925000	74950000	28	11.3362	11.0281	10.5214	11.7576	10	10	10	10	0.0523852	0.0562776	0.0964921	0.0777185
12	75450000	75475000	75625000	75650000	19	5.85276	4.97644	5.96113	6.03232	7	7	7	7	0.046934	0.0459409	0.058563	0.0549496
12	83100000	83125000	83500000	83525000	41	15.9364	11.2478	11.8196	12.5216	12	10	10	11	0.0242979	5.80275e-07	2.88849e-06	0.000212496
12	90725000	90750000	91300000	91325000	31	10.1089	8.38019	8.89538	10.5913	10	9	9	10	0.00792428	0.000173627	0.000232385	0.0173877
12	91625000	91650000	91775000	91800000	38	9.74014	8.30354	8.74244	10.3327	9	9	9	10	2.20287e-07	2.13866e-07	1.07341e-07	4.58719e-05
12	100575000	100600000	100825000	100850000	24	7.68704	7.12266	7.32302	7.71522	8	8	8	8	0.00621984	0.0133335	0.00727709	0.0110286
12	103125000	103150000	103300000	103325000	98	35.4134	34.3606	42.5137	37.0726	15	15	16	15	3.13169e-11	3.42708e-11	4.66539e-06	3.53756e-11
12	104425000	104450000	104925000	104950000	28	5.87408	5.14071	5.89113	7.46273	7	7	7	8	4.69909e-06	4.59967e-06	2.24189e-06	0.000259824
12	105475000	105500000	105575000	105600000	74	32.0716	29.1271	30.5688	32.333	15	14	14	15	0.00110764	7.16401e-07	7.20069e-07	0.00187679
12	110000000	110025000	110350000	110375000	39	13.069	14.4779	18.0113	14.5929	11	11	12	11	0.00108612	0.00206954	0.0806149	0.0010515
12	110000000	110025000	110375000	110400000	37	12.736	12.834	15.4168	15.1073	11	11	11	11	0.00371483	0.00707841	0.0071808	0.00559447
12	112125000	112150000	112450000	112475000	89	36.6787	40.5159	43.1482	39.4044	15	16	16	16	3.40316e-08	0.00121596	0.000657013	0.0013156
12	113225000	113250000	113475000	113500000	35	12.1452	9.36629	15.2838	7.7055	10	9	11	8	0.000409357	2.71923e-06	0.0246995	3.00104e-08
12	117375000	117400000	117750000	117775000	41	12.5287	10.3375	12.3894	13.6497	11	10	11	11	0.000219491	5.80275e-07	0.000318208	0.000212496
12	117400000	117425000	117750000	117775000	50	12.6516	12.1981	15.3761	14.9597	11	10	11	11	9.01812e-08	2.55187e-11	8.71605e-08	8.73072e-08
13	3650000	3675000	3875000	3900000	19	4.96537	4.27638	4.17122	5.50795	7	6	6	7	0.0246608	0.0044898	0.00531367	0.0341106
13	13650000	13675000	13850000	13875000	20	5.11615	3.72369	4.2345	4.87714	7	5	6	6	0.0126028	6.93533e-05	0.00329714	0.00223432
13	20300000	20325000	20475000	20500000	46	15.212	13.1189	16.5188	14.6454	11	11	12	11	1.91517e-06	1.89778e-06	0.000809092	2.83608e-06
13	22975000	23000000	23150000	23175000	18	5.96714	3.99701	4.18524	4.36181	7	6	6	6	0.0578823	0.0129116	0.0145532	0.0172585
13	22975000	23000000	23375000	23400000	14	2.819	1.35849	1.23849	2.31887	4	1	0	3	0.0404526	8.99868e-05	0.000944245	0.0138393
13	24500000	24525000	24675000	24700000	32	6.92986	8.05617	9.96854	9.55925	8	9	10	9	8.81557e-07	7.87874e-05	0.00893971	0.000105657
13	30250000	30275000	30525000	30550000	21	5.06205	3.83804	4.92192	3.99882	7	5	6	6	0.00654762	3.92246e-05	0.00156112	0.00158685
13	40775000	40800000	41200000	41225000	35	12.6333	12.3102	15.4554	15.2149	11	10	11	11	0.0136255	0.000354296	0.028771	0.0144124
13	41275000	41300000	41550000	41575000	31	5.88916	5.91064	6.80188	6.77065	7	7	8	8	3.09183e-08	1.00149e-08	2.21698e-06	3.35179e-06
13	41300000	41325000	41450000	41475000	20	5.7244	5.63968	5.56421	5.14909	7	7	7	7	0.0126028	0.0100855	0.0114133	0.0141478
13	43575000	43600000	43725000	43750000	49	17.6724	14.0114	14.6867	15.862	12	11	11	12	5.59617e-05	2.04847e-07	2.03704e-07	7.78424e-05
13	45025000	45050000	45425000	45450000	45	13.8085	11.3767	16.6862	12.5249	11	10	12	11	4.17453e-06	1.49917e-08	0.00124997	5.49497e-06
13	45025000	45050000	45450000	45475000	33	14.0689	8.98416	13.041	9.96381	11	9	11	10	0.0451223	3.16939e-05	0.0698704	0.00449361
13	47125000	47150000	47275000	47300000	31	10.2869	6.81845	7.55479	8.18811	10	8	8	9	0.0119059	6.73042e-06	2.21698e-06	0.000254921
13	47150000	47175000	47275000	47300000	37	11.1733	8.86702	10.0309	9.78935	10	9	10	9	7.24902e-05	2.96889e-07	0.000104774	5.97212e-07
13	48525000	48550000	48625000	48650000	22	7.63506	6.16345	6.4658	6.40965	8	7	8	8	0.0233183	0.00206434	0.0344819	0.0320813
13	50950000	50975000	51400000	51425000	29	6.97359	8.09756	10.6726	10.2059	8	9	10	10	2.64365e-05	0.00159306	0.0551562	0.078519
13	51175000	51200000	51400000	51425000	36	13.0298	12.0587	13.8264	14.6691	11	10	11	11	0.00742207	0.000205431	0.0146273	0.00676367
13	51200000	51225000	51400000	51425000	40	13.6104	13.6023	16.7396	15.5267	11	11	12	11	0.000414813	0.000352324	0.0362183	0.000351014
13	51825000	51850000	52200000	52225000	34	4.8918	5.66038	8.05025	6.94239	6	7	9	8	3.46997e-13	2.09871e-10	1.38235e-05	9.30199e-08
13	51825000	51850000	52225000	52250000	26	6.29063	5.87122	8.7285	7.20807	8	7	9	8	0.000672847	1.24231e-05	0.0306171	0.00110841
13	52250000	52275000	52525000	52550000	47	14.48	13.2389	17.665	15.884	11	11	12	12	1.93591e-06	9.59162e-07	0.000683992	0.000347148
13	53775000	53800000	54050000	54075000	44	17.7521	14.5023	16.1047	14.8303	12	11	12	11	0.00275956	1.17677e-05	0.00243101	1.1724e-05
13	54100000	54125000	54225000	54250000	34	14.3067	13.2922	13.6802	13.2799	11	11	11	11	0.0268612	0.0266173	0.0449969	0.0281757
13	54100000	54125000	54325000	54350000	22	6.33531	7.17633	7.7538	5.9746	8	8	8	7	0.0233183	0.0279152	0.0344819	0.00476956
13	56175000	56200000	56400000	56425000	43	17.4197	15.1626	16.2902	19.5197	12	11	12	12	0.00525275	2.62026e-05	0.00472376	0.00639323
13	56275000	56300000	56400000	56425000	72	30.2427	32.6623	30.9712	36.9885	14	15	15	15	2.15472e-06	0.00724741	0.0073914	0.00765756
13	56800000	56825000	57250000	57275000	71	26.1778	22.7839	27.2196	24.8008	14	13	14	14	2.44944e-06	3.77734e-10	5.21883e-06	5.11153e-06
13	59850000	59875000	60475000	60500000	20	5.84664	5.23344	5.82492	5.80474	7	7	7	7	0.0126028	0.0100855	0.0114133	0.0141478
13	66875000	66900000	69250000	69275000	14	2.17807	2.47826	2.43383	1.07644	3	3	3	0	0.00357162	0.0067748	0.0069581	0.000944255
13	70650000	70675000	70825000	70850000	24	7.60697	6.79465	7.31654	6.87983	8	8	8	8	0.00494072	0.00778251	0.00576796	0.00664411
13	80850000	80875000	81350000	81375000	53	15.6079	16.2621	21.7817	16.6514	12	12	13	12	2.51031e-06	2.55409e-06	0.00239434	2.61887e-06
13	81425000	81450000	81750000	81775000	41	11.1454	9.35548	9.27721	12.7247	10	9	9	11	1.11259e-06	2.44007e-09	2.42095e-09	0.000157544
13	81925000	81950000	83650000	83675000	35	15.121	11.6174	11.8954	11.874	11	10	10	10	0.0136255	0.000354296	0.000592631	0.00177168
13	81950000	81975000	83625000	83650000	36	14.4843	13.9882	14.4716	15.1892	11	11	11	11	0.00742207	0.00678892	0.0146273	0.00676367
13	83725000	83750000	84750000	84775000	33	12.9277	13.6302	13.54	14.8092	11	11	11	11	0.0451223	0.0546485	0.0698704	0.0544453
13	84200000	84225000	84475000	84500000	20	3.44047	5.83674	5.78537	5.34086	5	7	7	7	0.000215068	0.0100855	0.0114133	0.0141478
13	87075000	87100000	87425000	87450000	25	8.30063	9.31782	9.35206	9.82811	9	9	9	9	0.0338569	0.0437873	0.0627528	0.0440405
13	92750000	92775000	93250000	93275000	23	8.98397	6.52098	7.37074	7.63392	9	8	8	8	0.0879246	0.011892	0.0141018	0.0142134
13	92975000	93000000	93225000	93250000	39	9.405	11.4095	12.2415	17.2764	9	10	10	12	2.14144e-08	1.10941e-05	2.22684e-05	0.067802
13	98025000	98050000	98200000	98225000	25	8.29093	6.59048	6.01472	7.67188	9	8	7	8	0.0338569	0.00489743	0.000128447	0.00292673
13	98025000	98050000	98225000	98250000	20	7.80896	5.76533	5.67563	5.88584	8	7	7	7	0.0729235	0.0100855	0.0114133	0.0141478
13	99350000	99375000	99825000	99850000	31	6.39245	5.20961	7.17252	5.329	8	7	8	7	2.37378e-06	1.00149e-08	2.21698e-06	2.97503e-08
13	104800000	104825000	104925000	104950000	25	7.71446	6.21391	5.24197	8.7474	8	7	7	9	0.0019432	4.28793e-05	0.000128447	0.0440405
13	104950000	104975000	105225000	105250000	50	23.1021	20.9676	24.2951	21.4969	13	13	13	13	0.00658014	0.008483	0.0107943	0.0219541
13	110375000	110400000	111225000	111250000	18	3.39328	4.48119	4.30933	5.12602	5	6	6	7	0.00261629	0.0129116	0.0145532	0.0795651
13	111750000	111775000	112525000	112550000	13	2.69227	2.35034	2.44339	2.45004	4	3	3	3	0.0660635	0.0254452	0.0196002	0.0389838
13	111775000	111800000	112250000	112275000	20	5.29077	4.17756	5.45253	6.1464	7	6	7	7	0.0126028	0.0033431	0.0114133	0.0141478
13	113050000	113075000	113250000	113275000	26	7.39063	6.05891	7.39288	8.03391	8	7	8	9	0.000672847	1.24231e-05	0.00109971	0.019751
13	114825000	114850000	114950000	114975000	23	7.98131	6.92047	7.08826	7.37669	9	8	8	8	0.0879246	0.011892	0.0141018	0.0142134
13	119475000	119500000	119600000	119625000	47	0	1.17858	1.32661	1.52147	0	0	1	1	0	0	0	0
14	12900000	12925000	13175000	13200000	58	25.3727	26.5234	27.406	29.2809	14	14	14	14	0.0210224	0.0489948	0.0498435	0.0529401
14	13350000	13375000	13900000	13925000	35	9.11773	7.06174	8.33903	9.63228	9	8	9	9	9.55082e-06	2.57104e-08	4.72432e-06	9.45457e-06
14	19825000	19850000	20050000	20075000	24	7.1942	5.54728	6.15565	7.02794	8	7	7	8	0.0589891	0.00124336	0.000613148	0.0189105
14	20100000	20125000	20250000	20275000	45	13.2416	11.9809	13.9209	13.7724	11	10	11	11	8.02046e-06	1.65109e-08	8.20949e-06	4.12727e-06
14	24625000	24650000	24725000	24750000	31	0	10.558	12.0053	12.1963	0	10	10	10	4.78186e-25	0.0100713	0.0201024	0.0199119
14	34075000	34100000	34200000	34225000	29	8.73462	8.11237	9.39454	9.43271	9	9	9	9	0.00229982	0.00376766	0.00284402	0.0028458
14	34600000	34625000	34750000	34775000	23	6.0717	5.38517	6.09941	6.23701	7	7	7	8	0.00251758	0.00158804	0.00156625	0.0288959
14	34600000	34625000	34775000	34800000	29	5.86727	4.46786	5.00884	4.45877	7	6	7	6	9.02428e-07	4.26836e-09	8.42136e-07	4.19833e-09
14	36850000	36875000	37025000	37050000	46	15.0815	13.6229	15.1519	14.6703	11	11	11	11	5.51938e-06	2.78578e-06	5.64946e-06	1.89349e-06
14	44975000	45000000	45150000	45175000	25	8.46195	7.485	9.72164	7.27539	9	8	9	8	0.0402831	0.00297288	0.0521143	0.00892508
14	48125000	48150000	48350000	48375000	37	13.2519	11.6858	12.7988	14.2739	11	10	11	11	0.00518918	5.74876e-05	0.00619672	0.00467305
14	59600000	59625000	60000000	60025000	38	14.3182	10.3718	14.8111	10.7484	11	10	11	10	0.00300666	2.53047e-05	0.0038469	7.50446e-05
14	60500000	60525000	60675000	60700000	32	8.25104	7.00624	8.56307	8.93967	9	8	9	9	0.000126379	1.01151e-06	0.000125027	0.000187658
14	63200000	63225000	63350000	63375000	35	11.2904	8.901	8.17574	11.001	10	9	9	10	0.000961803	9.38793e-06	4.72432e-06	0.000964329
14	66150000	66175000	66275000	66300000	27	8.8634	7.00246	7.31911	8.84319	9	8	8	9	0.0118918	0.000526229	0.00158159	0.0188352
14	66175000	66200000	66275000	66300000	26	8.76157	6.38298	8.59096	6.40031	9	8	9	8	0.0259871	0.00135106	0.0367272	0.00540814
14	66375000	66400000	66775000	66800000	41	14.8828	11.7189	13.1347	14.895	11	10	11	11	0.000229951	1.17644e-06	0.000313828	0.00018933
14	67975000	68000000	68150000	68175000	54	16.8941	14.6142	24.2306	13.4567	12	11	13	11	1.72688e-06	5.31835e-10	0.00202403	5.42231e-10
14	69850000	69875000	70125000	70150000	23	6.75146	5.77584	6.51003	6.57625	8	7	8	8	0.0600917	0.00158804	0.0867845	0.0288959
14	74750000	74775000	74975000	75000000	25	8.45501	7.55458	8.84116	9.72603	9	8	9	9	0.0402831	0.00297288	0.0521143	0.0753234
14	75875000	75900000	76075000	76100000	22	5.27714	4.04657	5.66454	4.0679	7	6	7	6	0.00617128	0.000216233	0.00345539	0.000141791
14	109875000	109900000	110750000	110775000	41	13.33	13.0114	11.5816	16.1246	11	11	10	12	0.000229951	0.000309501	2.34819e-06	0.0828001
15	6225000	6250000	6425000	6450000	20	4.98351	3.84588	4.63625	4.48542	7	5	6	6	0.0392003	0.000101754	0.00322715	0.00323286
15	7450000	7475000	7800000	7825000	33	10.7643	9.97207	10.6967	10.0958	10	10	10	10	0.00244367	0.00151985	0.0015177	0.00237904
15	8450000	8475000	8575000	8600000	47	16.5214	13.5427	13.671	14.3874	12	11	11	11	0.000543482	5.61698e-07	1.11461e-06	1.10454e-06
15	9450000	9475000	9600000	9625000	31	12.046	9.7284	9.91916	8.96354	10	9	10	9	0.00773649	0.000147496	0.00596101	0.000163994
15	12350000	12375000	12550000	12575000	32	12.2407	10.0542	10.4534	12.9609	10	10	10	11	0.00411049	0.0029461	0.00315207	0.0997657
15	12575000	12600000	12775000	12800000	58	19.6867	15.236	17.7214	18.6471	13	11	12	12	3.84955e-05	1.99424e-12	1.73341e-08	1.74657e-08
15	24575000	24600000	25400000	25425000	22	5.78906	3.86954	4.92782	4.41461	7	5	6	6	0.00991154	5.18316e-06	0.000518605	0.000259762
15	25025000	25050000	25400000	25425000	21	6.92947	5.0985	4.72851	5.57551	8	7	6	7	0.0601917	0.00971117	0.00114598	0.0137753
15	25425000	25450000	25700000	25725000	33	8.92504	6.6451	10.1032	6.95296	9	8	10	8	3.22016e-05	5.37352e-07	0.0015177	5.34286e-07
15	27900000	27925000	28175000	28200000	31	7.13052	7.33216	8.46228	10.1812	8	8	9	10	3.09565e-06	2.25864e-06	0.000265549	0.00941487
15	31300000	31325000	31425000	31450000	54	26.3272	23.0685	26.5298	27.9412	14	13	14	14	0.036537	0.000478998	0.0821634	0.0838143
15	31300000	31325000	31575000	31600000	22	6.32298	6.38415	6.88165	7.7421	8	8	8	8	0.0275133	0.0295831	0.0392799	0.0399194
15	36175000	36200000	36475000	36500000	22	6.45444	5.19518	7.1963	6.24931	8	7	8	8	0.0275133	0.0032164	0.0392799	0.0399194
15	38275000	38300000	38475000	38500000	32	4.36128	3.92116	5.74533	3.90379	6	5	7	5	2.19417e-11	4.37014e-14	8.01113e-09	4.33597e-14
15	38700000	38725000	38875000	38900000	23	0	1.1753	3.49555	0.817067	0	0	5	0	1.7976e-14	1.80216e-14	1.82139e-06	1.79955e-14
15	38725000	38750000	38900000	38925000	12	0	0.555772	1.02649	0.855059	0	0	0	0	0.0267	0.0401516	0.0802068	0.0400935
15	39350000	39375000	39825000	39850000	29	10.576	7.34135	10.5182	8.60025	10	8	10	9	0.0290593	2.23594e-05	0.0261795	0.00123692
15	39850000	39875000	40100000	40125000	37	10.3535	10.1881	10.9494	12.7921	10	10	10	11	8.83209e-05	5.17926e-05	5.17194e-05	0.00479423
15	39850000	39875000	40125000	40150000	56	7.96034	7.8944	8.24397	9.0694	9	9	9	9	1.61909e-19	1.56491e-19	1.56525e-19	1.54663e-19
15	39875000	39900000	40100000	40125000	34	10.5335	10.6784	11.3113	11.9573	10	10	10	10	0.00104806	0.00076825	0.000767163	0.00122442
15	51900000	51925000	52125000	52150000	32	7.67683	7.03562	11.9649	9.19885	8	8	10	9	2.29928e-06	1.1184e-06	0.00315207	8.1565e-05
15	51900000	51925000	52150000	52175000	48	11.722	9.08891	15.5264	12.119	10	9	11	10	3.6711e-10	4.35742e-14	7.35836e-07	3.57401e-10
15	54050000	54075000	54400000	54425000	26	4.77607	4.83434	5.76902	6.89808	6	6	7	8	3.03146e-07	9.01503e-07	2.8027e-05	0.000990203
15	55100000	55125000	55250000	55275000	34	9.17764	7.89533	8.74804	8.92455	9	9	9	9	1.88745e-05	9.12147e-06	1.82468e-05	1.80298e-05
15	55100000	55125000	55275000	55300000	25	6.84664	5.44048	6.76473	5.58135	8	7	8	7	0.00225257	0.00011453	0.00482387	0.000174066
15	55300000	55325000	55525000	55550000	24	6.41962	5.36557	6.48934	7.46627	8	7	8	8	0.00585746	0.000342445	0.0102208	0.00692482
15	56050000	56075000	57500000	57525000	28	7.77705	6.03936	7.13344	5.92804	8	7	8	7	0.000126496	4.33519e-06	0.000481585	4.39248e-06
15	66675000	66700000	66900000	66925000	31	8.04182	6.81287	9.26815	6.55642	9	8	9	8	0.000196202	2.25864e-06	0.000265549	4.49151e-06
15	66675000	66700000	67075000	67100000	20	4.12069	5.32779	5.75919	5.87655	6	7	7	7	0.00196457	0.0228977	0.0386806	0.025778
15	71450000	71475000	71875000	71900000	83	37.9465	31.411	34.9506	32.2454	15	15	15	15	2.40481e-06	1.86485e-06	2.51608e-06	3.78892e-06
15	71475000	71500000	71750000	71775000	64	34.0337	34.2489	38.2329	33.3763	15	15	15	15	0.0446684	0.0692777	0.0817865	0.0821074
15	71475000	71500000	71875000	71900000	77	36.7137	32.6913	38.6569	34.981	15	15	15	15	0.000122359	0.000101211	0.000128021	0.000102818
15	73975000	74000000	74500000	74525000	79	39.7095	42.4249	42.972	47.8611	16	16	16	16	0.0211436	0.0368371	0.0453312	0.0452568
15	76225000	76250000	76325000	76350000	36	15.2165	12.0072	12.1931	13.5237	11	10	10	11	0.00966672	0.000127397	0.000127217	0.00923934
15	76725000	76750000	76850000	76875000	50	19.2786	17.6558	21.8996	14.3289	12	12	13	11	0.000109177	2.63109e-05	0.00637652	7.48187e-08
15	77750000	77775000	77900000	77925000	31	11.4891	10.5835	11.4175	11.5948	10	10	10	10	0.00773649	0.00630109	0.00596101	0.00941487
15	77975000	78000000	78150000	78175000	64	33.0415	30.3011	37.9109	29.7835	15	14	15	14	0.0446684	0.000282376	0.0817865	0.00086267
15	78600000	78625000	78725000	78750000	84	41.3193	37.708	43.4153	43.07	16	15	16	16	0.00388859	1.1812e-06	0.00757911	0.00567501
15	78625000	78650000	78725000	78750000	79	41.0874	44.3591	47.2121	46.5284	16	16	16	16	0.0211436	0.0368371	0.0453312	0.0452568
15	79750000	79775000	79900000	79925000	32	10.3879	9.6614	9.08673	13.6431	10	9	9	11	0.00411049	6.87742e-05	0.000137578	0.0997657
15	80275000	80300000	80650000	80675000	66	35.4397	28.4046	36.3399	30.127	15	14	15	14	0.0243356	9.8426e-05	0.0445577	0.000400927
15	80275000	80300000	80675000	80700000	77	38.9526	27.2213	40.0737	31.3193	16	14	16	15	0.0340197	2.36858e-08	0.0676326	0.000102818
15	81200000	81225000	81300000	81325000	33	15.3204	12.9008	11.7742	14.0731	11	11	10	11	0.0697156	0.0523684	0.0015177	0.0666333
15	82800000	82825000	83025000	83050000	65	15.4043	14.8567	19.8228	17.5614	11	11	13	12	3.02196e-16	2.93767e-16	6.87415e-08	1.27845e-11
15	83625000	83650000	83725000	83750000	78	45.6481	41.3704	47.9602	47.0399	16	16	16	16	0.0283803	0.0454495	0.0616366	0.0615355
15	84200000	84225000	84600000	84625000	72	23.1845	20.7429	22.2518	32.2106	13	13	13	15	1.80911e-10	1.7443e-10	1.78989e-10	0.00204711
15	84250000	84275000	84600000	84625000	77	28.5194	29.5976	26.6323	42.4967	14	14	14	16	4.55639e-08	2.36858e-08	4.72905e-08	0.075024
15	85150000	85175000	85250000	85275000	88	37.3543	41.4127	45.9409	38.9748	15	16	16	16	7.78809e-08	0.000805374	0.00127425	0.000848104
15	85250000	85275000	85575000	85600000	55	25.6549	17.1788	17.2172	26.5047	14	12	12	14	0.0245786	2.64974e-07	2.68369e-07	0.0636108
15	85275000	85300000	85575000	85600000	49	20.4187	17.0188	19.8447	20.3445	13	12	13	13	0.0232621	4.40536e-05	0.00958961	0.0161133
15	85300000	85325000	85575000	85600000	49	16.3192	15.7553	17.1096	19.9639	12	12	12	13	0.000137101	4.40536e-05	5.35416e-05	0.0161133
15	85475000	85500000	85575000	85600000	59	29.1724	24.6043	23.468	23.7018	14	14	13	13	0.00480487	0.0049955	9.72097e-06	1.58803e-05
15	85875000	85900000	86025000	86050000	40	18.0904	12.3244	14.4204	15.9727	12	10	11	12	0.0392429	4.3214e-06	0.00095532	0.053081
15	85900000	85925000	86025000	86050000	69	20.235	16.4515	20.348	21.2119	13	12	13	13	2.02049e-09	9.73217e-14	1.99903e-09	3.91877e-09
15	86025000	86050000	86125000	86150000	39	17.7279	16.3793	13.0992	19.34	12	12	11	12	0.0583816	0.0496571	0.00145489	0.0783158
15	86250000	86275000	86400000	86425000	56	27.6366	21.7574	28.8441	22.7109	14	13	14	13	0.0189144	0.000117074	0.0523497	0.000147189
15	89625000	89650000	90200000	90225000	63	31.8247	20.7289	25.3793	25.0153	15	13	14	14	0.0585868	6.60437e-07	0.00171569	0.00116677
15	90225000	90250000	90825000	90850000	31	7.69647	8.37667	11.1709	8.08078	8	9	10	9	3.09565e-06	0.000147496	0.00596101	0.000163994
15	91600000	91625000	91750000	91775000	94	37.9849	35.2699	38.6358	38.3796	15	15	15	15	1.0864e-09	5.61646e-10	5.68335e-10	1.14113e-09
15	92250000	92275000	93200000	93225000	59	25.4959	18.3653	18.7181	22.6542	14	12	12	13	0.00480487	5.79913e-09	1.17469e-08	1.58803e-05
15	92275000	92300000	93200000	93225000	58	25.1324	20.5762	20.4972	28.1677	14	13	13	14	0.00693776	2.78373e-05	1.90433e-05	0.0119362
15	93250000	93275000	93425000	93450000	27	9.72738	7.97299	8.60034	7.87752	9	9	9	9	0.00824053	0.00739589	0.0115072	0.00730949
15	96525000	96550000	96650000	96675000	39	14.4838	12.3961	10.7299	16.0902	11	11	10	12	0.00107746	0.00122197	1.37404e-05	0.0783158
15	96675000	96700000	96925000	96950000	27	7.42301	5.65501	5.77162	7.21397	8	7	7	8	0.000299045	9.65205e-06	9.78301e-06	0.000433887
15	96950000	96975000	97125000	97150000	49	15.2507	15.1257	18.3931	15.9731	11	11	12	12	1.23403e-07	7.99741e-08	5.35416e-05	8.99132e-05
15	99475000	99500000	99650000	99675000	32	8.7211	8.4381	10.9556	8.03465	9	9	10	9	7.1155e-05	6.87742e-05	0.00315207	8.1565e-05
15	99475000	99500000	99675000	99700000	25	7.34745	7.48777	8.81465	8.17693	8	8	9	9	0.00225257	0.00219135	0.0621246	0.0409238
15	101325000	101350000	101475000	101500000	40	13.8631	11.6876	12.2698	12.7936	11	10	10	11	0.000990484	4.3214e-06	8.63057e-06	0.000946693
15	101325000	101350000	101750000	101775000	27	6.74851	7.99681	10.3464	8.63331	8	9	10	9	0.000299045	0.00739589	0.0946916	0.00730949
15	101525000	101550000	101950000	101975000	58	30.121	23.6205	25.7592	28.4056	14	13	14	14	0.00693776	2.78373e-05	0.0234021	0.0119362
15	101775000	101800000	101950000	101975000	94	39.1543	33.635	37.7972	40.2342	16	15	15	16	5.92167e-05	5.61646e-10	5.68335e-10	6.91366e-05
15	102750000	102775000	102925000	102950000	38	11.4886	10.1297	11.6095	13.0542	10	10	10	11	4.37363e-05	2.84973e-05	2.8457e-05	0.00297624
15	102750000	102775000	102950000	102975000	35	13.066	9.7307	12.1196	10.6042	11	9	10	10	0.0187701	3.46497e-06	0.000313436	0.000729537
15	102775000	102800000	102925000	102950000	39	13.2971	12.524	14.1646	15.3728	11	11	11	11	0.00107746	0.00122197	0.00145489	0.00180219
15	102975000	103000000	103150000	103175000	29	9.33066	7.31789	8.43839	6.72398	9	8	9	8	0.00143874	2.23594e-05	0.00178829	4.44636e-05
16	8900000	8925000	9475000	9500000	28	9.61684	8.15935	10.5232	7.57867	9	9	10	8	0.00761504	0.00461467	0.0639784	0.000472487
16	10275000	10300000	10375000	10400000	43	15.6552	13.5415	15.8459	13.4494	12	11	12	11	0.00570177	4.28647e-05	0.0252588	5.76866e-05
16	10400000	10425000	10500000	10525000	46	15.206	13.5926	12.4874	19.1487	11	11	11	12	2.57112e-06	3.72547e-06	2.48818e-06	0.00109294
16	10550000	10575000	10850000	10875000	34	12.6871	7.69554	10.797	9.40182	11	8	10	9	0.0408695	6.09465e-08	0.00095191	9.07989e-06
16	10650000	10675000	10750000	10775000	40	17.6616	17.4811	19.2231	16.0834	12	12	12	12	0.0351297	0.0443913	0.096833	0.0543605
16	10875000	10900000	11025000	11050000	34	9.89694	10.6768	12.9676	12.2406	10	10	11	10	0.00136724	0.00131398	0.0593267	0.00654544
16	13100000	13125000	13400000	13425000	25	9.40107	6.4202	7.15116	8.04945	9	8	8	9	0.0455984	0.00479398	0.00933242	0.0494625
16	18425000	18450000	18600000	18625000	50	14.4426	12.0522	14.3951	15.7336	11	10	11	12	8.80236e-08	1.24564e-11	8.51841e-08	0.000123739
16	21200000	21225000	21375000	21400000	34	11.388	8.66007	11.7159	8.91272	10	9	10	9	0.00136724	1.83963e-05	0.00095191	9.07989e-06
16	22300000	22325000	22525000	22550000	55	21.5392	19.7293	24.3432	21.4398	13	13	13	13	0.00015528	0.000196086	0.00017756	0.000233612
16	22300000	22325000	22550000	22575000	65	22.7377	18.3139	22.6219	20.3082	13	12	13	13	2.14667e-07	7.35046e-12	5.45485e-08	1.07652e-07
16	22300000	22325000	22800000	22825000	29	11.5733	8.30588	10.584	9.72232	10	9	10	9	0.0421211	0.00180294	0.0335915	0.00155729
16	22550000	22575000	22775000	22800000	67	24.8525	22.7524	22.3559	28.145	14	13	13	14	3.80991e-05	1.00736e-08	1.0425e-08	6.68899e-05
16	22550000	22575000	22800000	22825000	56	22.6384	17.3808	19.1717	20.4867	13	12	12	13	7.81575e-05	8.31581e-08	3.29813e-07	0.000125424
16	23550000	23575000	23875000	23900000	61	23.8997	22.6806	27.0849	23.3303	13	13	14	13	2.18012e-06	2.14125e-06	0.00487395	2.18659e-06
16	27450000	27475000	28475000	28500000	39	17.018	11.7098	12.7059	14.7679	12	10	11	11	0.0554299	9.80595e-06	0.00136791	0.00206725
16	27475000	27500000	28450000	28475000	48	21.7568	18.7522	23.5805	18.3107	13	12	13	12	0.0130908	0.000109132	0.0199589	0.000382698
16	27475000	27500000	28475000	28500000	64	23.7968	18.9885	22.862	20.5877	13	12	13	13	1.84839e-07	1.59056e-11	9.39381e-08	1.85389e-07
16	28600000	28625000	29550000	29575000	43	18.6213	12.964	12.5548	18.7169	12	11	11	12	0.00570177	4.28647e-05	4.2943e-05	0.0102095
16	28825000	28850000	29025000	29050000	60	24.4587	24.0718	27.6621	26.4351	13	13	14	14	4.23486e-06	4.15936e-06	0.00708281	0.00707641
16	28825000	28850000	29550000	29575000	50	6.24344	11.3801	11.4402	14.8251	8	10	10	11	3.14589e-19	1.24564e-11	2.52673e-11	8.58228e-08
16	33800000	33825000	33975000	34000000	31	11.9459	9.20953	11.9772	8.09365	10	9	10	9	0.0157696	0.000334654	0.00819783	0.000264282
16	35100000	35125000	35275000	35300000	58	22.3306	21.6541	22.9032	26.2257	13	13	13	14	1.98229e-05	1.94695e-05	1.72703e-05	0.0168898
16	38850000	38875000	39025000	39050000	82	31.9232	27.0362	34.2584	32.1712	15	14	15	15	1.56887e-05	2.52854e-10	1.72178e-05	5.72994e-06
16	38850000	38875000	39050000	39075000	73	29.3777	21.639	28.6802	25.1106	14	13	14	14	7.8092e-07	6.32248e-11	8.23373e-07	1.64526e-06
16	52300000	52325000	52450000	52475000	29	12.2506	10.4445	11.2337	8.53799	10	10	10	9	0.0421211	0.0383498	0.0335915	0.00155729
16	56775000	56800000	56900000	56925000	58	25.1051	24.7803	27.8234	26.0188	14	14	14	14	0.0106889	0.0169395	0.0202861	0.0168898
16	63850000	63875000	64725000	64750000	25	7.96939	5.55127	5.99901	8.01037	9	7	7	9	0.0455984	0.000314941	0.000313428	0.0494625
16	64900000	64925000	65475000	65500000	39	10.5369	8.33865	12.2461	9.04208	10	9	10	9	1.53051e-05	5.28205e-08	9.94547e-06	5.21415e-08
16	71250000	71275000	72200000	72225000	20	5.17174	4.87799	5.78458	4.87639	7	6	7	6	0.0431615	0.00396521	0.069625	0.00397748
16	87825000	87850000	88200000	88225000	90	43.0969	35.5801	43.205	38.181	16	15	16	15	0.000253297	3.46704e-08	0.000875252	3.55745e-08
16	87850000	87875000	88200000	88225000	101	48.1825	47.6924	56.6448	49.851	16	16	17	17	6.16703e-07	6.69544e-07	0.0130538	0.0129236
16	91075000	91100000	91325000	91350000	69	27.1454	18.0898	20.9905	21.5055	14	12	13	13	1.01494e-05	1.14204e-13	2.11506e-09	4.17411e-09
16	91100000	91125000	91300000	91325000	70	36.1957	34.9541	38.6305	38.4925	15	15	15	15	0.00794122	0.0211997	0.0145254	0.0108763
16	91925000	91950000	92275000	92300000	38	10.1435	7.76197	11.1696	8.3427	10	8	10	9	3.16976e-05	2.73716e-10	2.31722e-05	1.01728e-07
16	93925000	93950000	94250000	94275000	32	10.3613	9.43372	10.9417	11.1203	10	9	10	10	0.00819238	0.000138705	0.00368551	0.0235318
16	94025000	94050000	94250000	94275000	46	15.9767	14.7902	13.8156	18.8697	12	11	11	12	0.00109868	3.72547e-06	2.48818e-06	0.00109294
16	95625000	95650000	95925000	95950000	82	28.0649	24.9559	26.9435	32.8541	14	14	14	15	4.7866e-10	2.52854e-10	5.04682e-10	5.72994e-06
16	95625000	95650000	95950000	95975000	71	29.78	21.3628	24.5457	27.0264	14	13	13	14	2.72745e-06	2.61261e-10	5.40749e-10	4.30968e-06
16	95650000	95675000	95925000	95950000	54	16.3611	18.2493	20.1639	23.1552	12	12	13	13	2.58883e-06	5.14069e-07	0.000346698	0.000439853
16	96225000	96250000	96325000	96350000	97	43.1709	45.6222	52.3957	44.8386	16	16	17	16	4.7206e-06	5.12507e-06	0.0406649	1.08528e-05
17	3575000	3600000	3775000	3800000	62	24.9455	22.2442	26.9308	26.3532	14	13	14	14	0.00100842	6.09634e-07	0.000689084	0.00122792
17	5425000	5450000	5750000	5775000	24	9.05859	5.80791	7.42106	5.68596	9	7	8	7	0.0540503	0.000327627	0.00922501	0.000478854
17	5775000	5800000	5875000	5900000	35	8.93128	7.25816	8.0681	7.6307	9	8	9	8	2.67197e-06	6.96221e-09	1.87292e-06	2.03949e-08
17	7425000	7450000	7525000	7550000	46	0	17.397	18.8512	16.2663	0	12	12	12	0	0.000595529	0.00120189	0.000900019
17	7425000	7450000	7800000	7825000	38	13.1844	12.4816	18.5324	13.3099	11	11	12	11	0.00158161	0.00128196	0.0853495	0.00153608
17	7425000	7450000	7825000	7850000	43	11.3455	8.14772	12.8353	11.3047	10	9	11	10	9.55653e-08	6.53473e-11	3.26097e-05	9.05864e-08
17	7450000	7475000	7600000	7625000	64	20.1675	29.4247	27.4302	32.5109	13	14	14	15	9.62676e-08	0.000303457	0.000218532	0.0793073
17	7450000	7475000	7750000	7775000	54	23.786	30.6623	29.0688	28.0845	13	14	14	14	0.000266472	0.0520288	0.0594492	0.0630571
17	8450000	8475000	8575000	8600000	86	32.901	32.5804	35.3418	36.7769	15	15	15	15	3.53008e-07	3.73363e-07	3.82007e-07	3.79079e-07
17	8450000	8475000	8600000	8625000	65	31.8509	27.2983	31.2428	30.9048	15	14	15	14	0.0358618	0.000184203	0.0727647	0.000183851
17	8600000	8625000	8900000	8925000	71	23.9155	24.706	30.1856	30.3694	13	14	14	14	1.1545e-10	2.38083e-06	1.80025e-06	3.56441e-06
17	8600000	8625000	8925000	8950000	88	29.0445	25.136	29.2876	30.5549	14	14	14	14	1.08627e-12	5.52183e-13	1.11342e-12	1.10226e-12
[truncated: 242 more rows]

## Sheet: S3.6 CRE_Loop_25k
Table S3.6 Genomic coordinates and information of loops in Ad-CRE cells
[truncated: 677 more rows]
