# Supplementary material for: ARID1A deficiency weakens BRG1-RAD21 interaction that jeopardizes chromatin compactness and drives liver cancer cell metastasis
Source: Cell Death Dis. 2021 Oct 23;12(11):990. doi: 10.1038/s41419-021-04291-6 (PMC8542038; doi:10.1038/s41419-021-04291-6)
Supplement: Supplementary file 12 — Table S4 [file 41419_2021_4291_MOESM12_ESM.xlsx]

## Sheet: S4.1 Down-regulated genes
Table S4.1 Enrichment analysis on the down-regulated genes upon Arid1a deficiency
GroupID	Category	Term	Description	LogP	Log(q-value)	InTerm_InList	Symbols
1_Summary	GO Cellular Components	GO:0062023	collagen-containing extracellular matrix	-8.76138	-4.67032	17/330	Anxa3,Col5a2,Fn1,Gpc4,Il16,Anxa1,Ltbp2,Pcsk6,Pmp22,Slit2,Serpinb9,Thbs2,Timp3,Ngly1,Ccdc80,Bmper,Tinagl1,Fgf10,Mmp19,Cpz,Fgf2,Lipg,Cemip,Trem2,Bves,Add3,Sync,Sntg1,Actn1
1_Member	GO Cellular Components	GO:0062023	collagen-containing extracellular matrix	-8.76138	-4.67032	17/330	Anxa3,Col5a2,Fn1,Gpc4,Il16,Anxa1,Ltbp2,Pcsk6,Pmp22,Slit2,Serpinb9,Thbs2,Timp3,Ngly1,Ccdc80,Bmper,Tinagl1
1_Member	GO Cellular Components	GO:0031012	extracellular matrix	-8.72294	-4.67032	20/474	Anxa3,Col5a2,Fgf10,Fn1,Gpc4,Il16,Anxa1,Ltbp2,Pcsk6,Pmp22,Slit2,Serpinb9,Thbs2,Timp3,Mmp19,Ngly1,Ccdc80,Bmper,Tinagl1,Cpz
1_Member	GO Molecular Functions	GO:0005539	glycosaminoglycan binding	-6.01586	-2.91748	11/205	Fgf10,Fgf2,Fn1,Lipg,Ltbp2,Pcsk6,Slit2,Thbs2,Ccdc80,Cemip,Trem2
1_Member	GO Molecular Functions	GO:0008201	heparin binding	-5.41171	-2.54419	9/150	Fgf10,Fgf2,Fn1,Lipg,Ltbp2,Pcsk6,Slit2,Thbs2,Ccdc80
1_Member	GO Molecular Functions	GO:1901681	sulfur compound binding	-3.75013	-1.23069	9/244	Fgf10,Fgf2,Fn1,Lipg,Ltbp2,Pcsk6,Slit2,Thbs2,Ccdc80
1_Member	GO Molecular Functions	GO:0005201	extracellular matrix structural constituent	-3.01303	-0.727571	6/139	Col5a2,Fn1,Ltbp2,Slit2,Bmper,Tinagl1
1_Member	GO Molecular Functions	GO:0005198	structural molecule activity	-1.80492	-0.0577034	12/726	Col5a2,Fn1,Anxa1,Ltbp2,Slit2,Bves,Add3,Sync,Sntg1,Bmper,Tinagl1,Actn1
2_Summary	GO Biological Processes	GO:0052696	flavonoid glucuronidation	-8.38765	-4.63606	5/9	Ugt1a2,Ugt1a6a,Ugt1a10,Ugt1a7c,Ugt1a5,Edn1,Hif1a,Anxa1,Per2,Ptgs2,Mpc1,Mid1ip1,Pck2,Acox2,Me3,Dhrs9,Bmp6,Crlf1,Cybb,Nfe2l2,Sox4,Tead1,Clcf1,Taf9b,B3gnt7,Fibin,Naprt,Glrb,Cemip
2_Member	GO Biological Processes	GO:0052696	flavonoid glucuronidation	-8.38765	-4.63606	5/9	Ugt1a2,Ugt1a6a,Ugt1a10,Ugt1a7c,Ugt1a5
2_Member	GO Biological Processes	GO:0052697	xenobiotic glucuronidation	-8.38765	-4.63606	5/9	Ugt1a2,Ugt1a6a,Ugt1a10,Ugt1a7c,Ugt1a5
2_Member	GO Biological Processes	GO:0009812	flavonoid metabolic process	-7.8291	-4.17442	5/11	Ugt1a2,Ugt1a6a,Ugt1a10,Ugt1a7c,Ugt1a5
2_Member	GO Biological Processes	GO:0052695	cellular glucuronidation	-7.38988	-3.89359	5/13	Ugt1a2,Ugt1a6a,Ugt1a10,Ugt1a7c,Ugt1a5
2_Member	GO Biological Processes	GO:0006063	uronic acid metabolic process	-7.20085	-3.8886	5/14	Ugt1a2,Ugt1a6a,Ugt1a10,Ugt1a7c,Ugt1a5
2_Member	GO Biological Processes	GO:0019585	glucuronate metabolic process	-7.20085	-3.8886	5/14	Ugt1a2,Ugt1a6a,Ugt1a10,Ugt1a7c,Ugt1a5
2_Member	KEGG Pathway	M00129	Ascorbate biosynthesis, animals, glucose-1P => ascorbate	-5.90245	-2.87102	5/24	Ugt1a2,Ugt1a6a,Ugt1a10,Ugt1a7c,Ugt1a5
2_Member	KEGG Pathway	mmu_M00129	Ascorbate biosynthesis, animals, glucose-1P => ascorbate	-5.90245	-2.87102	5/24	Ugt1a2,Ugt1a6a,Ugt1a10,Ugt1a7c,Ugt1a5
2_Member	KEGG Pathway	M00014	Glucuronate pathway (uronate pathway)	-5.7185	-2.74506	5/26	Ugt1a2,Ugt1a6a,Ugt1a10,Ugt1a7c,Ugt1a5
2_Member	KEGG Pathway	mmu_M00014	Glucuronate pathway (uronate pathway)	-5.7185	-2.74506	5/26	Ugt1a2,Ugt1a6a,Ugt1a10,Ugt1a7c,Ugt1a5
2_Member	KEGG Pathway	mmu00053	Ascorbate and aldarate metabolism	-5.63241	-2.71012	5/27	Ugt1a2,Ugt1a6a,Ugt1a10,Ugt1a7c,Ugt1a5
2_Member	GO Molecular Functions	GO:0015020	glucuronosyltransferase activity	-5.18119	-2.38384	5/33	Ugt1a2,Ugt1a6a,Ugt1a10,Ugt1a7c,Ugt1a5
2_Member	KEGG Pathway	mmu00040	Pentose and glucuronate interconversions	-5.11496	-2.32951	5/34	Ugt1a2,Ugt1a6a,Ugt1a10,Ugt1a7c,Ugt1a5
2_Member	GO Biological Processes	GO:0032787	monocarboxylic acid metabolic process	-4.91339	-2.17388	16/554	Edn1,Hif1a,Anxa1,Per2,Ptgs2,Ugt1a2,Mpc1,Mid1ip1,Pck2,Acox2,Ugt1a6a,Me3,Dhrs9,Ugt1a10,Ugt1a7c,Ugt1a5
2_Member	KEGG Pathway	mmu00860	Porphyrin and chlorophyll metabolism	-4.70463	-2.05855	5/41	Ugt1a2,Ugt1a6a,Ugt1a10,Ugt1a7c,Ugt1a5
2_Member	KEGG Pathway	mmu00983	Drug metabolism - other enzymes	-4.23689	-1.63143	5/51	Ugt1a2,Ugt1a6a,Ugt1a10,Ugt1a7c,Ugt1a5
2_Member	KEGG Pathway	mmu00830	Retinol metabolism	-4.05747	-1.48198	6/89	Ugt1a2,Ugt1a6a,Dhrs9,Ugt1a10,Ugt1a7c,Ugt1a5
2_Member	KEGG Pathway	mmu05204	Chemical carcinogenesis	-3.95123	-1.39693	6/93	Ptgs2,Ugt1a2,Ugt1a6a,Ugt1a10,Ugt1a7c,Ugt1a5
2_Member	KEGG Pathway	mmu00980	Metabolism of xenobiotics by cytochrome P450	-3.73055	-1.222	5/65	Ugt1a2,Ugt1a6a,Ugt1a10,Ugt1a7c,Ugt1a5
2_Member	KEGG Pathway	mmu00982	Drug metabolism - cytochrome P450	-3.66833	-1.17201	5/67	Ugt1a2,Ugt1a6a,Ugt1a10,Ugt1a7c,Ugt1a5
2_Member	KEGG Pathway	mmu00140	Steroid hormone biosynthesis	-3.14218	-0.807355	5/87	Ugt1a2,Ugt1a6a,Ugt1a10,Ugt1a7c,Ugt1a5
2_Member	GO Molecular Functions	GO:0046982	protein heterodimerization activity	-3.10451	-0.78506	13/569	Bmp6,Crlf1,Cybb,Hif1a,Nfe2l2,Sox4,Tead1,Ugt1a2,Clcf1,Ugt1a6a,Ugt1a10,Ugt1a5,Taf9b
2_Member	GO Biological Processes	GO:0005996	monosaccharide metabolic process	-2.98648	-0.708378	8/250	Hif1a,Per2,Ugt1a2,Pck2,Ugt1a6a,Ugt1a10,Ugt1a7c,Ugt1a5
2_Member	GO Molecular Functions	GO:0008194	UDP-glycosyltransferase activity	-2.93368	-0.693978	6/144	Ugt1a2,Ugt1a6a,B3gnt7,Ugt1a10,Ugt1a7c,Ugt1a5
2_Member	GO Biological Processes	GO:0071466	cellular response to xenobiotic stimulus	-2.93368	-0.693978	6/144	Ugt1a2,Pck2,Ugt1a6a,Ugt1a10,Ugt1a7c,Ugt1a5
2_Member	GO Biological Processes	GO:0006805	xenobiotic metabolic process	-2.85052	-0.647218	5/101	Ugt1a2,Ugt1a6a,Ugt1a10,Ugt1a7c,Ugt1a5
2_Member	GO Biological Processes	GO:0009410	response to xenobiotic stimulus	-2.64934	-0.536246	7/221	Ugt1a2,Fibin,Pck2,Ugt1a6a,Ugt1a10,Ugt1a7c,Ugt1a5
2_Member	GO Molecular Functions	GO:0016758	transferase activity, transferring hexosyl groups	-2.28865	-0.30236	6/194	Ugt1a2,Ugt1a6a,B3gnt7,Ugt1a10,Ugt1a7c,Ugt1a5
2_Member	GO Molecular Functions	GO:0016757	transferase activity, transferring glycosyl groups	-2.2271	-0.271392	7/264	Ugt1a2,Ugt1a6a,Naprt,B3gnt7,Ugt1a10,Ugt1a7c,Ugt1a5
2_Member	GO Molecular Functions	GO:0033293	monocarboxylic acid binding	-1.74542	-0.0252365	3/68	Ugt1a2,Acox2,Ugt1a10
2_Member	GO Biological Processes	GO:0005975	carbohydrate metabolic process	-1.54361	0	9/527	Hif1a,Per2,Ugt1a2,Pck2,Ugt1a6a,B3gnt7,Ugt1a10,Ugt1a7c,Ugt1a5
2_Member	GO Molecular Functions	GO:0031406	carboxylic acid binding	-1.53452	0	5/211	Glrb,Ugt1a2,Cemip,Acox2,Ugt1a10
2_Member	GO Molecular Functions	GO:0043177	organic acid binding	-1.42528	0	5/226	Glrb,Ugt1a2,Cemip,Acox2,Ugt1a10
3_Summary	GO Biological Processes	GO:0010632	regulation of epithelial cell migration	-7.48479	-3.9093	13/221	Adam9,Anxa3,Emp2,Fgf10,Fgf2,Hif1a,Anxa1,Nfe2l2,Ptgs2,Slit2,Bmper,Rhoj,Stard13,Arhgap5,Csf1,Dab2,Edn1,Fn1,Il16,Ccl20,Bves,Cemip,Fam110c,Cybb,Sox4,Thbs2,Zfpm2,Mmp19,Pmp22,Phldb2,Flrt3,Actn1
3_Member	GO Biological Processes	GO:0010632	regulation of epithelial cell migration	-7.48479	-3.9093	13/221	Adam9,Anxa3,Emp2,Fgf10,Fgf2,Hif1a,Anxa1,Nfe2l2,Ptgs2,Slit2,Bmper,Rhoj,Stard13
3_Member	GO Biological Processes	GO:0010594	regulation of endothelial cell migration	-7.2974	-3.89359	11/153	Anxa3,Emp2,Fgf2,Hif1a,Anxa1,Nfe2l2,Ptgs2,Slit2,Bmper,Rhoj,Stard13
3_Member	GO Biological Processes	GO:0040017	positive regulation of locomotion	-7.29299	-3.89359	20/577	Adam9,Anxa3,Arhgap5,Csf1,Dab2,Edn1,Fgf10,Fgf2,Fn1,Hif1a,Il16,Anxa1,Nfe2l2,Ptgs2,Ccl20,Slit2,Bves,Rhoj,Cemip,Fam110c
3_Member	GO Biological Processes	GO:0043534	blood vessel endothelial cell migration	-6.41071	-3.13625	9/114	Emp2,Fgf2,Hif1a,Anxa1,Nfe2l2,Ptgs2,Slit2,Rhoj,Stard13
3_Member	GO Biological Processes	GO:0010631	epithelial cell migration	-6.32975	-3.10337	13/278	Adam9,Anxa3,Emp2,Fgf10,Fgf2,Hif1a,Anxa1,Nfe2l2,Ptgs2,Slit2,Bmper,Rhoj,Stard13
3_Member	GO Biological Processes	GO:0090132	epithelium migration	-6.29445	-3.10337	13/280	Adam9,Anxa3,Emp2,Fgf10,Fgf2,Hif1a,Anxa1,Nfe2l2,Ptgs2,Slit2,Bmper,Rhoj,Stard13
3_Member	GO Biological Processes	GO:0090130	tissue migration	-6.25945	-3.10337	13/282	Adam9,Anxa3,Emp2,Fgf10,Fgf2,Hif1a,Anxa1,Nfe2l2,Ptgs2,Slit2,Bmper,Rhoj,Stard13
3_Member	GO Biological Processes	GO:0043542	endothelial cell migration	-6.25289	-3.10337	11/194	Anxa3,Emp2,Fgf2,Hif1a,Anxa1,Nfe2l2,Ptgs2,Slit2,Bmper,Rhoj,Stard13
3_Member	GO Biological Processes	GO:0048514	blood vessel morphogenesis	-6.1959	-3.0727	19/614	Anxa3,Cybb,Edn1,Emp2,Fgf10,Fgf2,Fn1,Hif1a,Anxa1,Nfe2l2,Ptgs2,Slit2,Sox4,Thbs2,Zfpm2,Mmp19,Bmper,Rhoj,Stard13
3_Member	GO Biological Processes	GO:0001667	ameboidal-type cell migration	-5.94778	-2.87288	15/404	Adam9,Anxa3,Emp2,Fgf10,Fgf2,Fn1,Hif1a,Anxa1,Nfe2l2,Pmp22,Ptgs2,Slit2,Bmper,Rhoj,Stard13
3_Member	GO Biological Processes	GO:0030335	positive regulation of cell migration	-5.84426	-2.83304	17/526	Adam9,Anxa3,Arhgap5,Csf1,Dab2,Edn1,Fgf10,Fgf2,Fn1,Hif1a,Anxa1,Nfe2l2,Ptgs2,Ccl20,Rhoj,Cemip,Fam110c
3_Member	GO Biological Processes	GO:2000147	positive regulation of cell motility	-5.63591	-2.71012	17/545	Adam9,Anxa3,Arhgap5,Csf1,Dab2,Edn1,Fgf10,Fgf2,Fn1,Hif1a,Anxa1,Nfe2l2,Ptgs2,Ccl20,Rhoj,Cemip,Fam110c
3_Member	GO Biological Processes	GO:0010634	positive regulation of epithelial cell migration	-5.63347	-2.71012	9/141	Adam9,Anxa3,Fgf10,Fgf2,Hif1a,Anxa1,Nfe2l2,Ptgs2,Rhoj
3_Member	GO Biological Processes	GO:0051272	positive regulation of cellular component movement	-5.46767	-2.57642	17/561	Adam9,Anxa3,Arhgap5,Csf1,Dab2,Edn1,Fgf10,Fgf2,Fn1,Hif1a,Anxa1,Nfe2l2,Ptgs2,Ccl20,Rhoj,Cemip,Fam110c
3_Member	GO Biological Processes	GO:0001525	angiogenesis	-5.40648	-2.54419	16/506	Anxa3,Cybb,Edn1,Emp2,Fgf2,Fn1,Hif1a,Anxa1,Nfe2l2,Ptgs2,Slit2,Thbs2,Mmp19,Bmper,Rhoj,Stard13
3_Member	GO Biological Processes	GO:0001568	blood vessel development	-5.2711	-2.42556	19/710	Anxa3,Cybb,Edn1,Emp2,Fgf10,Fgf2,Fn1,Hif1a,Anxa1,Nfe2l2,Ptgs2,Slit2,Sox4,Thbs2,Zfpm2,Mmp19,Bmper,Rhoj,Stard13
3_Member	GO Biological Processes	GO:0002042	cell migration involved in sprouting angiogenesis	-5.2607	-2.42556	6/55	Fgf2,Anxa1,Ptgs2,Slit2,Rhoj,Stard13
3_Member	GO Biological Processes	GO:0043536	positive regulation of blood vessel endothelial cell migration	-5.21439	-2.39222	6/56	Fgf2,Hif1a,Anxa1,Nfe2l2,Ptgs2,Rhoj
3_Member	GO Biological Processes	GO:0045765	regulation of angiogenesis	-5.18272	-2.38384	12/300	Anxa3,Cybb,Emp2,Fgf2,Hif1a,Anxa1,Nfe2l2,Ptgs2,Thbs2,Bmper,Rhoj,Stard13
3_Member	GO Biological Processes	GO:0043535	regulation of blood vessel endothelial cell migration	-5.05824	-2.28438	7/90	Fgf2,Hif1a,Anxa1,Nfe2l2,Ptgs2,Rhoj,Stard13
3_Member	GO Biological Processes	GO:0001944	vasculature development	-4.99971	-2.24813	19/742	Anxa3,Cybb,Edn1,Emp2,Fgf10,Fgf2,Fn1,Hif1a,Anxa1,Nfe2l2,Ptgs2,Slit2,Sox4,Thbs2,Zfpm2,Mmp19,Bmper,Rhoj,Stard13
3_Member	GO Biological Processes	GO:0010595	positive regulation of endothelial cell migration	-4.90303	-2.17388	7/95	Anxa3,Fgf2,Hif1a,Anxa1,Nfe2l2,Ptgs2,Rhoj
3_Member	GO Biological Processes	GO:0072358	cardiovascular system development	-4.89405	-2.17388	19/755	Anxa3,Cybb,Edn1,Emp2,Fgf10,Fgf2,Fn1,Hif1a,Anxa1,Nfe2l2,Ptgs2,Slit2,Sox4,Thbs2,Zfpm2,Mmp19,Bmper,Rhoj,Stard13
3_Member	GO Biological Processes	GO:0090049	regulation of cell migration involved in sprouting angiogenesis	-4.81341	-2.11297	5/39	Fgf2,Anxa1,Ptgs2,Rhoj,Stard13
3_Member	GO Biological Processes	GO:0045766	positive regulation of angiogenesis	-4.77106	-2.08951	9/180	Anxa3,Cybb,Fgf2,Hif1a,Anxa1,Nfe2l2,Ptgs2,Bmper,Rhoj
3_Member	GO Biological Processes	GO:1901342	regulation of vasculature development	-4.74203	-2.06962	12/332	Anxa3,Cybb,Emp2,Fgf2,Hif1a,Anxa1,Nfe2l2,Ptgs2,Thbs2,Bmper,Rhoj,Stard13
3_Member	GO Biological Processes	GO:1903670	regulation of sprouting angiogenesis	-4.72153	-2.05855	6/68	Fgf2,Anxa1,Ptgs2,Bmper,Rhoj,Stard13
3_Member	GO Biological Processes	GO:1903672	positive regulation of sprouting angiogenesis	-4.70463	-2.05855	5/41	Fgf2,Anxa1,Ptgs2,Bmper,Rhoj
3_Member	GO Biological Processes	GO:0090050	positive regulation of cell migration involved in sprouting angiogenesis	-4.64577	-2.00813	4/21	Fgf2,Anxa1,Ptgs2,Rhoj
3_Member	GO Biological Processes	GO:1904018	positive regulation of vasculature development	-4.44431	-1.81494	9/198	Anxa3,Cybb,Fgf2,Hif1a,Anxa1,Nfe2l2,Ptgs2,Bmper,Rhoj
3_Member	GO Biological Processes	GO:0002040	sprouting angiogenesis	-4.36372	-1.75044	7/115	Fgf2,Anxa1,Ptgs2,Slit2,Bmper,Rhoj,Stard13
3_Member	GO Biological Processes	GO:0010596	negative regulation of endothelial cell migration	-2.1315	-0.220337	3/49	Fgf2,Slit2,Stard13
3_Member	GO Biological Processes	GO:0042060	wound healing	-2.11184	-0.20844	8/348	Fgf10,Fgf2,Fn1,Hif1a,Anxa1,Nfe2l2,Phldb2,Stard13
3_Member	GO Biological Processes	GO:0009611	response to wounding	-1.75794	-0.031663	9/483	Fgf10,Fgf2,Fn1,Hif1a,Anxa1,Nfe2l2,Flrt3,Phldb2,Stard13
3_Member	GO Biological Processes	GO:0010633	negative regulation of epithelial cell migration	-1.74542	-0.0252365	3/68	Fgf2,Slit2,Stard13
3_Member	GO Biological Processes	GO:0061041	regulation of wound healing	-1.66361	0	4/130	Fgf2,Anxa1,Nfe2l2,Phldb2
3_Member	GO Biological Processes	GO:0051271	negative regulation of cellular component movement	-1.38904	0	6/309	Fgf2,Nfe2l2,Slit2,Actn1,Phldb2,Stard13
3_Member	GO Biological Processes	GO:1903034	regulation of response to wounding	-1.35441	0	4/163	Fgf2,Anxa1,Nfe2l2,Phldb2
4_Summary	GO Biological Processes	GO:0061180	mammary gland epithelium development	-5.51219	-2.6057	7/77	Csf1,Fgf10,Fgf2,Hif1a,Prlr,Slit2,Lbh,Arhgap5,Lmo4,Anxa1,Msn,Pck2,Lims1,Bmp6,Dab2,Ptgs2,Sox4,Cdh23,Lats2,Fndc3b,Serpinb6b,Zfpm2
4_Member	GO Biological Processes	GO:0061180	mammary gland epithelium development	-5.51219	-2.6057	7/77	Csf1,Fgf10,Fgf2,Hif1a,Prlr,Slit2,Lbh
4_Member	GO Biological Processes	GO:0060644	mammary gland epithelial cell differentiation	-5.03524	-2.27265	4/17	Fgf2,Hif1a,Prlr,Lbh
4_Member	GO Biological Processes	GO:0030879	mammary gland development	-4.22254	-1.62476	8/164	Arhgap5,Csf1,Fgf10,Fgf2,Hif1a,Prlr,Slit2,Lbh
4_Member	GO Biological Processes	GO:0048732	gland development	-3.93328	-1.38582	13/466	Arhgap5,Csf1,Fgf10,Fgf2,Hif1a,Lmo4,Anxa1,Msn,Prlr,Slit2,Pck2,Lbh,Lims1
4_Member	GO Biological Processes	GO:0030855	epithelial cell differentiation	-3.79646	-1.26888	15/617	Bmp6,Dab2,Fgf10,Fgf2,Hif1a,Anxa1,Msn,Prlr,Ptgs2,Sox4,Cdh23,Lats2,Fndc3b,Pck2,Lbh
4_Member	GO Biological Processes	GO:0048608	reproductive structure development	-1.5278	0	8/446	Bmp6,Fgf10,Hif1a,Anxa1,Prlr,Ptgs2,Serpinb6b,Zfpm2
4_Member	GO Biological Processes	GO:0061458	reproductive system development	-1.50814	0	8/450	Bmp6,Fgf10,Hif1a,Anxa1,Prlr,Ptgs2,Serpinb6b,Zfpm2
5_Summary	GO Biological Processes	GO:0031589	cell-substrate adhesion	-4.87387	-2.16367	12/322	Adam9,Csf1,Dab2,Emp2,Fn1,Bves,Bcam,Ccdc80,Fndc3b,Actn1,Lims1,Phldb2,Cdh11,Fgf2,Msn,Lrrc4c,Igfbp2,Anxa1,Il1rl2,Myo5b,Osmr,Cdh23,Dync2li1,Prlr,Ndfip1
5_Member	GO Biological Processes	GO:0031589	cell-substrate adhesion	-4.87387	-2.16367	12/322	Adam9,Csf1,Dab2,Emp2,Fn1,Bves,Bcam,Ccdc80,Fndc3b,Actn1,Lims1,Phldb2
5_Member	GO Biological Processes	GO:2001046	positive regulation of integrin-mediated signaling pathway	-4.36931	-1.75044	3/9	Dab2,Emp2,Lims1
5_Member	GO Molecular Functions	GO:0050839	cell adhesion molecule binding	-3.95757	-1.39693	9/229	Adam9,Cdh11,Dab2,Emp2,Fgf2,Fn1,Msn,Actn1,Lrrc4c
5_Member	GO Biological Processes	GO:2001044	regulation of integrin-mediated signaling pathway	-3.74548	-1.23069	3/14	Dab2,Emp2,Lims1
5_Member	GO Biological Processes	GO:0007160	cell-matrix adhesion	-3.65581	-1.16549	8/198	Adam9,Csf1,Emp2,Fn1,Bcam,Actn1,Lims1,Phldb2
5_Member	GO Molecular Functions	GO:0005178	integrin binding	-3.31063	-0.92351	6/122	Adam9,Dab2,Emp2,Fgf2,Fn1,Actn1
5_Member	GO Biological Processes	GO:0010811	positive regulation of cell-substrate adhesion	-3.27315	-0.897225	6/124	Csf1,Dab2,Emp2,Fn1,Ccdc80,Lims1
5_Member	GO Biological Processes	GO:0034446	substrate adhesion-dependent cell spreading	-3.09731	-0.78506	5/89	Dab2,Fn1,Bves,Fndc3b,Lims1
5_Member	GO Biological Processes	GO:0010810	regulation of cell-substrate adhesion	-2.83441	-0.636102	7/205	Csf1,Dab2,Emp2,Fn1,Ccdc80,Lims1,Phldb2
5_Member	GO Biological Processes	GO:0045785	positive regulation of cell adhesion	-2.78376	-0.622908	10/400	Adam9,Csf1,Dab2,Emp2,Fn1,Igfbp2,Anxa1,Ccdc80,Il1rl2,Lims1
5_Member	GO Cellular Components	GO:0045177	apical part of cell	-2.70522	-0.576884	10/410	Dab2,Emp2,Fn1,Igfbp2,Anxa1,Msn,Myo5b,Osmr,Cdh23,Dync2li1
5_Member	GO Biological Processes	GO:0030155	regulation of cell adhesion	-2.50591	-0.433297	13/665	Adam9,Csf1,Dab2,Emp2,Fn1,Igfbp2,Anxa1,Prlr,Ndfip1,Ccdc80,Il1rl2,Lims1,Phldb2
5_Member	GO Biological Processes	GO:0045022	early endosome to late endosome transport	-2.37903	-0.357819	3/40	Dab2,Emp2,Msn
5_Member	GO Biological Processes	GO:0098927	vesicle-mediated transport between endosomal compartments	-2.31898	-0.321363	3/42	Dab2,Emp2,Msn
5_Member	GO Biological Processes	GO:0001954	positive regulation of cell-matrix adhesion	-2.06018	-0.193671	3/52	Csf1,Emp2,Lims1
5_Member	GO Biological Processes	GO:0001952	regulation of cell-matrix adhesion	-1.89059	-0.104252	4/111	Csf1,Emp2,Lims1,Phldb2
5_Member	GO Cellular Components	GO:0016324	apical plasma membrane	-1.85275	-0.0864576	7/312	Dab2,Emp2,Fn1,Igfbp2,Anxa1,Msn,Osmr
5_Member	GO Biological Processes	GO:0007229	integrin-mediated signaling pathway	-1.48095	0	3/86	Dab2,Emp2,Lims1
6_Summary	GO Biological Processes	GO:0000904	cell morphogenesis involved in differentiation	-4.78308	-2.09219	19/769	Bdnf,Cdh11,Dab2,Fn1,Myo5b,Pmp22,Slit2,Trpc6,Cdh23,Bves,Lats2,Pdlim5,Flrt3,Fndc3b,Actn1,Arhgef28,Lims1,Farp1,Lrrc4c,Eps8,Anxa1,Msn,Rhoj,Edn1,Igfbp2,Crim1,Taf9b,Nfe2l2,Dguok,Fam110c,Dync2li1,Csf1,Fgf10,Arhgap5,Hif1a,Per2,Ptgs2,Add3,Bmp6
6_Member	GO Biological Processes	GO:0000904	cell morphogenesis involved in differentiation	-4.78308	-2.09219	19/769	Bdnf,Cdh11,Dab2,Fn1,Myo5b,Pmp22,Slit2,Trpc6,Cdh23,Bves,Lats2,Pdlim5,Flrt3,Fndc3b,Actn1,Arhgef28,Lims1,Farp1,Lrrc4c
6_Member	GO Biological Processes	GO:0022604	regulation of cell morphogenesis	-4.13233	-1.54953	14/509	Bdnf,Dab2,Eps8,Fn1,Anxa1,Msn,Myo5b,Slit2,Trpc6,Bves,Pdlim5,Rhoj,Lims1,Lrrc4c
6_Member	GO Biological Processes	GO:0048667	cell morphogenesis involved in neuron differentiation	-2.88923	-0.669103	13/601	Bdnf,Cdh11,Fn1,Myo5b,Pmp22,Slit2,Trpc6,Cdh23,Pdlim5,Flrt3,Arhgef28,Farp1,Lrrc4c
6_Member	GO Biological Processes	GO:0010769	regulation of cell morphogenesis involved in differentiation	-2.7825	-0.622908	9/333	Bdnf,Dab2,Fn1,Myo5b,Slit2,Trpc6,Pdlim5,Lims1,Lrrc4c
6_Member	GO Biological Processes	GO:0016049	cell growth	-2.49083	-0.424989	11/513	Bdnf,Dab2,Edn1,Fn1,Igfbp2,Myo5b,Slit2,Crim1,Pdlim5,Flrt3,Taf9b
6_Member	GO Biological Processes	GO:0031344	regulation of cell projection organization	-2.45039	-0.398486	14/756	Bdnf,Dab2,Eps8,Fn1,Myo5b,Nfe2l2,Pmp22,Slit2,Trpc6,Dguok,Pdlim5,Fam110c,Dync2li1,Lrrc4c
6_Member	GO Biological Processes	GO:0048588	developmental cell growth	-2.33535	-0.328054	7/252	Bdnf,Edn1,Fn1,Myo5b,Slit2,Pdlim5,Flrt3
6_Member	GO Biological Processes	GO:0060560	developmental growth involved in morphogenesis	-2.24468	-0.278423	7/262	Bdnf,Csf1,Fgf10,Fn1,Myo5b,Slit2,Flrt3
6_Member	GO Biological Processes	GO:0090066	regulation of anatomical structure size	-2.23155	-0.271888	11/556	Arhgap5,Bdnf,Edn1,Eps8,Fn1,Hif1a,Myo5b,Per2,Ptgs2,Slit2,Add3
6_Member	GO Biological Processes	GO:0048812	neuron projection morphogenesis	-2.16802	-0.234326	12/648	Bdnf,Cdh11,Fn1,Myo5b,Pmp22,Slit2,Trpc6,Pdlim5,Flrt3,Arhgef28,Farp1,Lrrc4c
6_Member	GO Biological Processes	GO:0008361	regulation of cell size	-2.16456	-0.23429	6/206	Arhgap5,Bdnf,Edn1,Fn1,Myo5b,Slit2
6_Member	GO Biological Processes	GO:0120039	plasma membrane bounded cell projection morphogenesis	-2.09774	-0.203485	12/662	Bdnf,Cdh11,Fn1,Myo5b,Pmp22,Slit2,Trpc6,Pdlim5,Flrt3,Arhgef28,Farp1,Lrrc4c
6_Member	GO Biological Processes	GO:0120035	regulation of plasma membrane bounded cell projection organization	-2.09121	-0.202098	13/747	Bdnf,Dab2,Eps8,Fn1,Myo5b,Nfe2l2,Pmp22,Slit2,Trpc6,Dguok,Pdlim5,Dync2li1,Lrrc4c
6_Member	GO Biological Processes	GO:0010975	regulation of neuron projection development	-2.08909	-0.202098	11/582	Bdnf,Dab2,Fn1,Myo5b,Nfe2l2,Pmp22,Slit2,Trpc6,Dguok,Pdlim5,Lrrc4c
6_Member	GO Biological Processes	GO:0048858	cell projection morphogenesis	-2.08299	-0.202098	12/665	Bdnf,Cdh11,Fn1,Myo5b,Pmp22,Slit2,Trpc6,Pdlim5,Flrt3,Arhgef28,Farp1,Lrrc4c
6_Member	GO Biological Processes	GO:0001558	regulation of cell growth	-2.04766	-0.185333	9/432	Bdnf,Dab2,Edn1,Fn1,Igfbp2,Myo5b,Slit2,Crim1,Taf9b
6_Member	GO Biological Processes	GO:0045773	positive regulation of axon extension	-2.03743	-0.182096	3/53	Bdnf,Fn1,Myo5b
6_Member	GO Biological Processes	GO:0032990	cell part morphogenesis	-1.97802	-0.148117	12/687	Bdnf,Cdh11,Fn1,Myo5b,Pmp22,Slit2,Trpc6,Pdlim5,Flrt3,Arhgef28,Farp1,Lrrc4c
6_Member	GO Biological Processes	GO:0007409	axonogenesis	-1.94558	-0.131158	9/449	Bdnf,Cdh11,Fn1,Myo5b,Pmp22,Slit2,Flrt3,Arhgef28,Lrrc4c
6_Member	GO Biological Processes	GO:0030516	regulation of axon extension	-1.91723	-0.117091	4/109	Bdnf,Fn1,Myo5b,Slit2
6_Member	GO Biological Processes	GO:0010770	positive regulation of cell morphogenesis involved in differentiation	-1.83567	-0.0788965	5/176	Bdnf,Dab2,Fn1,Myo5b,Lims1
6_Member	GO Biological Processes	GO:0032535	regulation of cellular component size	-1.79303	-0.0521661	8/397	Arhgap5,Bdnf,Edn1,Eps8,Fn1,Myo5b,Slit2,Add3
6_Member	GO Biological Processes	GO:0061564	axon development	-1.75273	-0.0286575	9/484	Bdnf,Cdh11,Fn1,Myo5b,Pmp22,Slit2,Flrt3,Arhgef28,Lrrc4c
6_Member	GO Biological Processes	GO:0061387	regulation of extent of cell growth	-1.74217	-0.0239023	4/123	Bdnf,Fn1,Myo5b,Slit2
6_Member	GO Biological Processes	GO:1990138	neuron projection extension	-1.73307	-0.0199012	5/187	Bdnf,Fn1,Myo5b,Slit2,Flrt3
6_Member	GO Biological Processes	GO:0030307	positive regulation of cell growth	-1.69769	0	5/191	Bdnf,Edn1,Fn1,Myo5b,Taf9b
6_Member	GO Biological Processes	GO:0045664	regulation of neuron differentiation	-1.68211	0	12/756	Bdnf,Bmp6,Dab2,Fn1,Myo5b,Nfe2l2,Pmp22,Slit2,Trpc6,Dguok,Pdlim5,Lrrc4c
6_Member	GO Biological Processes	GO:0048675	axon extension	-1.62106	0	4/134	Bdnf,Fn1,Myo5b,Slit2
6_Member	GO Biological Processes	GO:0050770	regulation of axonogenesis	-1.61339	0	5/201	Bdnf,Fn1,Myo5b,Slit2,Lrrc4c
6_Member	GO Biological Processes	GO:0050772	positive regulation of axonogenesis	-1.33908	0	3/98	Bdnf,Fn1,Myo5b
7_Summary	KEGG Pathway	mmu04810	Regulation of actin cytoskeleton	-4.1824	-1.59219	9/214	Fgf10,Fgf2,Fn1,Gng12,Mras,Msn,Fgd3,Diaph2,Actn1,Flrt3,Csf1,Osmr,Prlr,Thbs2,Pck2,Rasgrf2,Ets2,Anxa1,Pmp22,Sox4,Clcf1,Bdnf,Ppp3cc,Pim1,Hif1a,Timp3,Dab2,Cdh23,Plcb4,Ptgs2
7_Member	KEGG Pathway	mmu04810	Regulation of actin cytoskeleton	-4.1824	-1.59219	9/214	Fgf10,Fgf2,Fn1,Gng12,Mras,Msn,Fgd3,Diaph2,Actn1
7_Member	GO Molecular Functions	GO:0005104	fibroblast growth factor receptor binding	-2.82751	-0.635229	3/28	Fgf10,Fgf2,Flrt3
7_Member	KEGG Pathway	mmu04151	PI3K-Akt signaling pathway	-2.66966	-0.552673	9/346	Csf1,Fgf10,Fgf2,Fn1,Gng12,Osmr,Prlr,Thbs2,Pck2
7_Member	KEGG Pathway	mmu04014	Ras signaling pathway	-2.57366	-0.484826	7/228	Csf1,Fgf10,Fgf2,Gng12,Mras,Rasgrf2,Ets2
7_Member	GO Biological Processes	GO:0042063	gliogenesis	-2.47474	-0.415881	8/302	Csf1,Fgf10,Fgf2,Fn1,Anxa1,Pmp22,Sox4,Clcf1
7_Member	KEGG Pathway	mmu04010	MAPK signaling pathway	-2.33535	-0.328054	7/252	Bdnf,Fgf10,Fgf2,Gng12,Mras,Ppp3cc,Rasgrf2
7_Member	GO Biological Processes	GO:0003156	regulation of animal organ formation	-2.26204	-0.292212	3/44	Fgf10,Fgf2,Pim1
7_Member	KEGG Pathway	mmu05205	Proteoglycans in cancer	-2.16456	-0.23429	6/206	Fgf2,Fn1,Hif1a,Mras,Msn,Timp3
7_Member	GO Biological Processes	GO:0030177	positive regulation of Wnt signaling pathway	-1.73061	-0.0194276	4/124	Dab2,Fgf10,Fgf2,Sox4
7_Member	GO Biological Processes	GO:0048645	animal organ formation	-1.68002	0	3/72	Fgf10,Fgf2,Pim1
7_Member	GO Biological Processes	GO:0008543	fibroblast growth factor receptor signaling pathway	-1.64889	0	3/74	Fgf10,Fgf2,Flrt3
7_Member	GO Biological Processes	GO:0060563	neuroepithelial cell differentiation	-1.64889	0	3/74	Fgf2,Sox4,Cdh23
7_Member	KEGG Pathway	mmu04015	Rap1 signaling pathway	-1.51935	0	5/213	Csf1,Fgf10,Fgf2,Mras,Plcb4
7_Member	GO Biological Processes	GO:0010001	glial cell differentiation	-1.46056	0	5/221	Fgf10,Fgf2,Pmp22,Sox4,Clcf1
7_Member	GO Biological Processes	GO:0044344	cellular response to fibroblast growth factor stimulus	-1.45569	0	3/88	Fgf10,Fgf2,Flrt3
7_Member	GO Biological Processes	GO:0071774	response to fibroblast growth factor	-1.43111	0	3/90	Fgf10,Fgf2,Flrt3
7_Member	GO Biological Processes	GO:0090263	positive regulation of canonical Wnt signaling pathway	-1.39547	0	3/93	Fgf10,Fgf2,Sox4
7_Member	KEGG Pathway	mmu05200	Pathways in cancer	-1.37745	0	7/393	Fgf10,Fgf2,Fn1,Gng12,Hif1a,Plcb4,Ptgs2
7_Member	GO Biological Processes	GO:0060993	kidney morphogenesis	-1.32823	0	3/99	Fgf10,Fgf2,Sox4
8_Summary	GO Molecular Functions	GO:0043236	laminin binding	-3.95251	-1.39693	4/31	Adam9,Slit2,Bcam,Tinagl1
8_Member	GO Molecular Functions	GO:0043236	laminin binding	-3.95251	-1.39693	4/31	Adam9,Slit2,Bcam,Tinagl1
8_Member	GO Molecular Functions	GO:0050840	extracellular matrix binding	-2.86888	-0.658248	4/59	Adam9,Slit2,Bcam,Tinagl1
9_Summary	GO Biological Processes	GO:0050921	positive regulation of chemotaxis	-3.90293	-1.3622	7/136	Csf1,Edn1,Fgf10,Fgf2,Fn1,Il16,Slit2,Bdnf,Dab2,Pim1,Lims1,Bmp6,Crlf1,Ccl20,Clcf1,Flrt3,Ptgs2,Anxa1,Msn,Eps8,Fam20a,Trem2
9_Member	GO Biological Processes	GO:0050921	positive regulation of chemotaxis	-3.90293	-1.3622	7/136	Csf1,Edn1,Fgf10,Fgf2,Fn1,Il16,Slit2
9_Member	GO Biological Processes	GO:2000027	regulation of animal organ morphogenesis	-3.52532	-1.06376	8/207	Bdnf,Csf1,Dab2,Edn1,Fgf10,Fgf2,Pim1,Lims1
9_Member	GO Molecular Functions	GO:0005125	cytokine activity	-3.42854	-1.00431	8/214	Bmp6,Crlf1,Csf1,Edn1,Fgf2,Il16,Ccl20,Clcf1
9_Member	GO Molecular Functions	GO:0048018	receptor ligand activity	-3.20973	-0.842851	12/484	Bdnf,Bmp6,Crlf1,Csf1,Edn1,Fgf10,Fgf2,Il16,Ccl20,Slit2,Clcf1,Flrt3
9_Member	GO Biological Processes	GO:0032103	positive regulation of response to external stimulus	-3.1807	-0.827049	9/292	Bmp6,Csf1,Edn1,Fgf10,Fgf2,Fn1,Il16,Ptgs2,Slit2
9_Member	GO Molecular Functions	GO:0030545	receptor regulator activity	-2.95463	-0.70397	12/518	Bdnf,Bmp6,Crlf1,Csf1,Edn1,Fgf10,Fgf2,Il16,Ccl20,Slit2,Clcf1,Flrt3
9_Member	GO Biological Processes	GO:0110110	positive regulation of animal organ morphogenesis	-2.9089	-0.682357	5/98	Csf1,Edn1,Fgf10,Fgf2,Pim1
9_Member	GO Biological Processes	GO:0050920	regulation of chemotaxis	-2.76294	-0.61341	7/211	Csf1,Edn1,Fgf10,Fgf2,Fn1,Il16,Slit2
9_Member	GO Biological Processes	GO:0071621	granulocyte chemotaxis	-2.47657	-0.415881	5/123	Csf1,Edn1,Anxa1,Ccl20,Slit2
9_Member	GO Biological Processes	GO:0071674	mononuclear cell migration	-2.42448	-0.386807	4/78	Csf1,Anxa1,Ccl20,Slit2
9_Member	GO Biological Processes	GO:0060603	mammary gland duct morphogenesis	-2.37903	-0.357819	3/40	Csf1,Fgf10,Slit2
9_Member	GO Biological Processes	GO:0002685	regulation of leukocyte migration	-2.35444	-0.343212	6/188	Csf1,Edn1,Anxa1,Msn,Ccl20,Slit2
9_Member	GO Biological Processes	GO:0050900	leukocyte migration	-2.27659	-0.295855	8/326	Csf1,Edn1,Eps8,Il16,Anxa1,Msn,Ccl20,Slit2
9_Member	GO Biological Processes	GO:0097530	granulocyte migration	-2.17539	-0.237537	5/145	Csf1,Edn1,Anxa1,Ccl20,Slit2
9_Member	GO Biological Processes	GO:0022612	gland morphogenesis	-2.16306	-0.23429	5/146	Csf1,Fgf10,Msn,Slit2,Lims1
9_Member	GO Molecular Functions	GO:0008083	growth factor activity	-2.15082	-0.229456	5/147	Bdnf,Bmp6,Csf1,Fgf10,Fgf2
9_Member	GO Biological Processes	GO:0006935	chemotaxis	-2.14269	-0.223614	11/572	Bdnf,Csf1,Edn1,Fgf10,Fgf2,Fn1,Il16,Anxa1,Ccl20,Slit2,Flrt3
9_Member	GO Biological Processes	GO:0042330	taxis	-2.13185	-0.220337	11/574	Bdnf,Csf1,Edn1,Fgf10,Fgf2,Fn1,Il16,Anxa1,Ccl20,Slit2,Flrt3
9_Member	GO Biological Processes	GO:0071622	regulation of granulocyte chemotaxis	-2.1315	-0.220337	3/49	Csf1,Edn1,Slit2
9_Member	GO Biological Processes	GO:0030595	leukocyte chemotaxis	-2.11558	-0.21064	6/211	Csf1,Edn1,Il16,Anxa1,Ccl20,Slit2
9_Member	GO Biological Processes	GO:0002548	monocyte chemotaxis	-1.99336	-0.155591	3/55	Anxa1,Ccl20,Slit2
9_Member	GO Biological Processes	GO:0060326	cell chemotaxis	-1.96818	-0.142163	7/296	Csf1,Edn1,Fgf2,Il16,Anxa1,Ccl20,Slit2
9_Member	KEGG Pathway	mmu04668	TNF signaling pathway	-1.94448	-0.131158	4/107	Csf1,Edn1,Ptgs2,Ccl20
9_Member	GO Biological Processes	GO:0060443	mammary gland morphogenesis	-1.93057	-0.122231	3/58	Csf1,Fgf10,Slit2
9_Member	GO Biological Processes	GO:0042476	odontogenesis	-1.87749	-0.0955516	4/112	Csf1,Edn1,Fgf10,Fam20a
9_Member	GO Biological Processes	GO:0070098	chemokine-mediated signaling pathway	-1.85239	-0.0864576	3/62	Ccl20,Slit2,Trem2
9_Member	GO Biological Processes	GO:0048754	branching morphogenesis of an epithelial tube	-1.73307	-0.0199012	5/187	Csf1,Edn1,Fgf10,Fgf2,Slit2
9_Member	GO Biological Processes	GO:1990868	response to chemokine	-1.71217	-0.00683266	3/70	Ccl20,Slit2,Trem2
9_Member	GO Biological Processes	GO:1990869	cellular response to chemokine	-1.71217	-0.00683266	3/70	Ccl20,Slit2,Trem2
9_Member	GO Biological Processes	GO:0097529	myeloid leukocyte migration	-1.63808	0	5/198	Csf1,Edn1,Anxa1,Ccl20,Slit2
9_Member	GO Biological Processes	GO:0042475	odontogenesis of dentin-containing tooth	-1.50692	0	3/84	Csf1,Fgf10,Fam20a
9_Member	GO Biological Processes	GO:0061138	morphogenesis of a branching epithelium	-1.43926	0	5/224	Csf1,Edn1,Fgf10,Fgf2,Slit2
9_Member	GO Biological Processes	GO:0070555	response to interleukin-1	-1.43111	0	3/90	Fn1,Anxa1,Ccl20
9_Member	GO Biological Processes	GO:0001959	regulation of cytokine-mediated signaling pathway	-1.32823	0	3/99	Csf1,Slit2,Trem2
9_Member	GO Biological Processes	GO:0030593	neutrophil chemotaxis	-1.31751	0	3/100	Edn1,Ccl20,Slit2
9_Member	GO Biological Processes	GO:0001763	morphogenesis of a branching structure	-1.31305	0	5/243	Csf1,Edn1,Fgf10,Fgf2,Slit2
10_Summary	GO Biological Processes	GO:0002009	morphogenesis of an epithelium	-3.80442	-1.27032	14/547	Csf1,Dab2,Edn1,Fgf10,Fgf2,Hif1a,Lmo4,Msn,Slit2,Sox4,Tead1,Flrt3,Phldb2,Stard13,Zfpm2,Pim1,Bves,Pdlim5
10_Member	GO Biological Processes	GO:0002009	morphogenesis of an epithelium	-3.80442	-1.27032	14/547	Csf1,Dab2,Edn1,Fgf10,Fgf2,Hif1a,Lmo4,Msn,Slit2,Sox4,Tead1,Flrt3,Phldb2,Stard13
10_Member	GO Biological Processes	GO:0048729	tissue morphogenesis	-3.41469	-0.995537	15/670	Csf1,Dab2,Edn1,Fgf10,Fgf2,Hif1a,Lmo4,Msn,Slit2,Sox4,Tead1,Zfpm2,Flrt3,Phldb2,Stard13
10_Member	GO Biological Processes	GO:0060562	epithelial tube morphogenesis	-2.96648	-0.704793	10/378	Csf1,Edn1,Fgf10,Fgf2,Hif1a,Lmo4,Slit2,Sox4,Tead1,Stard13
10_Member	GO Biological Processes	GO:0007507	heart development	-2.36026	-0.346765	12/612	Edn1,Fgf2,Hif1a,Lmo4,Pim1,Slit2,Sox4,Tead1,Zfpm2,Bves,Pdlim5,Flrt3
10_Member	GO Biological Processes	GO:0003281	ventricular septum development	-2.27337	-0.294471	4/86	Lmo4,Slit2,Sox4,Zfpm2
10_Member	GO Biological Processes	GO:0003179	heart valve morphogenesis	-2.18184	-0.241497	3/47	Slit2,Sox4,Zfpm2
10_Member	GO Biological Processes	GO:0003231	cardiac ventricle development	-2.13869	-0.222792	5/148	Hif1a,Lmo4,Slit2,Sox4,Zfpm2
10_Member	GO Biological Processes	GO:0060412	ventricular septum morphogenesis	-2.08343	-0.202098	3/51	Slit2,Sox4,Zfpm2
10_Member	GO Biological Processes	GO:0003170	heart valve development	-1.95108	-0.133993	3/57	Slit2,Sox4,Zfpm2
10_Member	GO Biological Processes	GO:0003279	cardiac septum development	-1.68551	0	4/128	Lmo4,Slit2,Sox4,Zfpm2
10_Member	GO Biological Processes	GO:0003205	cardiac chamber development	-1.6718	0	5/194	Hif1a,Lmo4,Slit2,Sox4,Zfpm2
10_Member	GO Biological Processes	GO:0003007	heart morphogenesis	-1.59969	0	6/275	Hif1a,Pim1,Slit2,Sox4,Tead1,Zfpm2
10_Member	GO Biological Processes	GO:0003208	cardiac ventricle morphogenesis	-1.56117	0	3/80	Hif1a,Sox4,Zfpm2
10_Member	GO Biological Processes	GO:0003206	cardiac chamber morphogenesis	-1.48391	0	4/148	Hif1a,Slit2,Sox4,Zfpm2
10_Member	GO Biological Processes	GO:0060411	cardiac septum morphogenesis	-1.48095	0	3/86	Slit2,Sox4,Zfpm2
11_Summary	GO Biological Processes	GO:0032370	positive regulation of lipid transport	-3.66833	-1.17201	5/67	Bmp6,Dab2,Edn1,Lipg,Pla2r1,Ttc39b,Anxa1,Ptgs2,Mid1ip1,Hif1a,Fgf2,Dhrs9,Per2,Pck2,Cyb5r2,Bdnf,Acox2,Mpc1
11_Member	GO Biological Processes	GO:0032370	positive regulation of lipid transport	-3.66833	-1.17201	5/67	Bmp6,Dab2,Edn1,Lipg,Pla2r1
11_Member	GO Biological Processes	GO:0032368	regulation of lipid transport	-3.5095	-1.05348	6/112	Bmp6,Dab2,Edn1,Lipg,Pla2r1,Ttc39b
11_Member	GO Biological Processes	GO:1905954	positive regulation of lipid localization	-3.14218	-0.807355	5/87	Bmp6,Dab2,Edn1,Lipg,Pla2r1
11_Member	GO Biological Processes	GO:0045723	positive regulation of fatty acid biosynthetic process	-3.13981	-0.807355	3/22	Anxa1,Ptgs2,Mid1ip1
11_Member	GO Biological Processes	GO:0046889	positive regulation of lipid biosynthetic process	-3.07531	-0.770886	5/90	Bmp6,Dab2,Anxa1,Ptgs2,Mid1ip1
11_Member	GO Biological Processes	GO:1905952	regulation of lipid localization	-2.96502	-0.704793	6/142	Bmp6,Dab2,Edn1,Lipg,Pla2r1,Ttc39b
11_Member	GO Biological Processes	GO:0062013	positive regulation of small molecule metabolic process	-2.93368	-0.693978	6/144	Bmp6,Dab2,Hif1a,Anxa1,Ptgs2,Mid1ip1
11_Member	GO Biological Processes	GO:0001516	prostaglandin biosynthetic process	-2.92271	-0.692915	3/26	Edn1,Anxa1,Ptgs2
11_Member	GO Biological Processes	GO:0046457	prostanoid biosynthetic process	-2.92271	-0.692915	3/26	Edn1,Anxa1,Ptgs2
11_Member	GO Biological Processes	GO:0045834	positive regulation of lipid metabolic process	-2.828	-0.635229	6/151	Bmp6,Dab2,Fgf2,Anxa1,Ptgs2,Mid1ip1
11_Member	GO Biological Processes	GO:0010565	regulation of cellular ketone metabolic process	-2.55418	-0.467705	5/118	Bmp6,Dab2,Anxa1,Ptgs2,Mid1ip1
11_Member	GO Biological Processes	GO:0006692	prostanoid metabolic process	-2.4425	-0.398486	3/38	Edn1,Anxa1,Ptgs2
11_Member	GO Biological Processes	GO:0006693	prostaglandin metabolic process	-2.4425	-0.398486	3/38	Edn1,Anxa1,Ptgs2
11_Member	GO Biological Processes	GO:0042304	regulation of fatty acid biosynthetic process	-2.4425	-0.398486	3/38	Anxa1,Ptgs2,Mid1ip1
11_Member	GO Biological Processes	GO:0042180	cellular ketone metabolic process	-2.41132	-0.378886	6/183	Bmp6,Dab2,Anxa1,Ptgs2,Mid1ip1,Dhrs9
11_Member	GO Biological Processes	GO:0006636	unsaturated fatty acid biosynthetic process	-2.41031	-0.378886	3/39	Edn1,Anxa1,Ptgs2
11_Member	GO Biological Processes	GO:0045923	positive regulation of fatty acid metabolic process	-2.37903	-0.357819	3/40	Anxa1,Ptgs2,Mid1ip1
11_Member	GO Biological Processes	GO:0072330	monocarboxylic acid biosynthetic process	-2.36348	-0.346765	7/249	Edn1,Hif1a,Anxa1,Per2,Ptgs2,Mid1ip1,Dhrs9
11_Member	GO Biological Processes	GO:0046456	icosanoid biosynthetic process	-2.31898	-0.321363	3/42	Edn1,Anxa1,Ptgs2
11_Member	GO Biological Processes	GO:0032309	icosanoid secretion	-2.20792	-0.259111	3/46	Edn1,Anxa1,Pla2r1
11_Member	GO Biological Processes	GO:0071715	icosanoid transport	-2.08343	-0.202098	3/51	Edn1,Anxa1,Pla2r1
11_Member	GO Biological Processes	GO:1901571	fatty acid derivative transport	-2.08343	-0.202098	3/51	Edn1,Anxa1,Pla2r1
11_Member	GO Biological Processes	GO:1901570	fatty acid derivative biosynthetic process	-2.01517	-0.172065	3/54	Edn1,Anxa1,Ptgs2
11_Member	GO Biological Processes	GO:0046890	regulation of lipid biosynthetic process	-1.97889	-0.148117	5/162	Bmp6,Dab2,Anxa1,Ptgs2,Mid1ip1
11_Member	GO Biological Processes	GO:0044283	small molecule biosynthetic process	-1.922	-0.117355	11/615	Bmp6,Dab2,Edn1,Fgf2,Hif1a,Anxa1,Per2,Ptgs2,Mid1ip1,Pck2,Dhrs9
11_Member	GO Biological Processes	GO:0008610	lipid biosynthetic process	-1.90033	-0.111038	10/537	Bmp6,Dab2,Edn1,Fgf2,Anxa1,Ptgs2,Mid1ip1,Pck2,Dhrs9,Cyb5r2
11_Member	GO Biological Processes	GO:0046717	acid secretion	-1.77755	-0.0450834	4/120	Bdnf,Edn1,Anxa1,Pla2r1
11_Member	GO Biological Processes	GO:0006869	lipid transport	-1.77152	-0.0421514	7/324	Bmp6,Dab2,Edn1,Lipg,Anxa1,Pla2r1,Ttc39b
11_Member	GO Biological Processes	GO:0019216	regulation of lipid metabolic process	-1.77152	-0.0421514	7/324	Bmp6,Dab2,Fgf2,Anxa1,Ptgs2,Mid1ip1,Ttc39b
11_Member	GO Biological Processes	GO:0062012	regulation of small molecule metabolic process	-1.71336	-0.00683266	7/333	Bmp6,Dab2,Hif1a,Anxa1,Ptgs2,Mid1ip1,Ttc39b
11_Member	GO Biological Processes	GO:0006633	fatty acid biosynthetic process	-1.65282	0	4/131	Edn1,Anxa1,Ptgs2,Mid1ip1
11_Member	GO Biological Processes	GO:0046394	carboxylic acid biosynthetic process	-1.63328	0	7/346	Edn1,Hif1a,Anxa1,Per2,Ptgs2,Mid1ip1,Dhrs9
11_Member	GO Biological Processes	GO:0016053	organic acid biosynthetic process	-1.6273	0	7/347	Edn1,Hif1a,Anxa1,Per2,Ptgs2,Mid1ip1,Dhrs9
11_Member	GO Biological Processes	GO:0032890	regulation of organic acid transport	-1.61875	0	3/76	Edn1,Per2,Pla2r1
11_Member	GO Biological Processes	GO:0010876	lipid localization	-1.54058	0	7/362	Bmp6,Dab2,Edn1,Lipg,Anxa1,Pla2r1,Ttc39b
11_Member	GO Biological Processes	GO:0019217	regulation of fatty acid metabolic process	-1.53365	0	3/82	Anxa1,Ptgs2,Mid1ip1
11_Member	GO Biological Processes	GO:0006631	fatty acid metabolic process	-1.4857	0	7/372	Edn1,Anxa1,Per2,Ptgs2,Mid1ip1,Pck2,Acox2
11_Member	GO Biological Processes	GO:0015908	fatty acid transport	-1.48095	0	3/86	Edn1,Anxa1,Pla2r1
11_Member	GO Biological Processes	GO:0015718	monocarboxylic acid transport	-1.46568	0	4/150	Edn1,Anxa1,Pla2r1,Mpc1
11_Member	GO Biological Processes	GO:0046942	carboxylic acid transport	-1.45337	0	6/298	Bdnf,Edn1,Anxa1,Per2,Pla2r1,Mpc1
11_Member	GO Biological Processes	GO:0015849	organic acid transport	-1.44738	0	6/299	Bdnf,Edn1,Anxa1,Per2,Pla2r1,Mpc1
11_Member	GO Biological Processes	GO:0033559	unsaturated fatty acid metabolic process	-1.30692	0	3/101	Edn1,Anxa1,Ptgs2
12_Summary	KEGG Pathway	mmu05146	Amoebiasis	-3.63902	-1.15461	6/106	Fn1,Plcb4,Serpinb9b,Serpinb6b,Serpinb9,Actn1,Anxa3,Anxa1,Renbp,Slit2,Timp3,Crim1,Ugt1a10,Ptgs2,Farp1,Cradd
12_Member	KEGG Pathway	mmu05146	Amoebiasis	-3.63902	-1.15461	6/106	Fn1,Plcb4,Serpinb9b,Serpinb6b,Serpinb9,Actn1
12_Member	GO Molecular Functions	GO:0004857	enzyme inhibitor activity	-2.95787	-0.70397	10/379	Anxa3,Anxa1,Renbp,Slit2,Serpinb9b,Serpinb6b,Serpinb9,Timp3,Crim1,Ugt1a10
12_Member	GO Biological Processes	GO:0010951	negative regulation of endopeptidase activity	-2.49433	-0.426243	6/176	Ptgs2,Renbp,Serpinb9b,Serpinb6b,Serpinb9,Timp3
12_Member	GO Molecular Functions	GO:0061134	peptidase regulator activity	-2.43089	-0.391112	7/242	Fn1,Renbp,Serpinb9b,Serpinb6b,Serpinb9,Timp3,Crim1
12_Member	GO Molecular Functions	GO:0030414	peptidase inhibitor activity	-2.12526	-0.215653	6/210	Renbp,Serpinb9b,Serpinb6b,Serpinb9,Timp3,Crim1
12_Member	GO Biological Processes	GO:0010466	negative regulation of peptidase activity	-1.85067	-0.085857	6/241	Ptgs2,Renbp,Serpinb9b,Serpinb6b,Serpinb9,Timp3
12_Member	GO Biological Processes	GO:0051346	negative regulation of hydrolase activity	-1.81686	-0.0641864	8/393	Anxa1,Ptgs2,Renbp,Serpinb9b,Serpinb6b,Serpinb9,Timp3,Farp1
12_Member	GO Molecular Functions	GO:0004867	serine-type endopeptidase inhibitor activity	-1.80176	-0.0577034	4/118	Serpinb9b,Serpinb6b,Serpinb9,Crim1
12_Member	GO Biological Processes	GO:0052548	regulation of endopeptidase activity	-1.73893	-0.0217677	7/329	Cradd,Ptgs2,Renbp,Serpinb9b,Serpinb6b,Serpinb9,Timp3
12_Member	GO Molecular Functions	GO:0004866	endopeptidase inhibitor activity	-1.6298	0	5/199	Serpinb9b,Serpinb6b,Serpinb9,Timp3,Crim1
12_Member	GO Molecular Functions	GO:0002020	protease binding	-1.58007	0	4/138	Cradd,Fn1,Serpinb9,Timp3
12_Member	GO Molecular Functions	GO:0061135	endopeptidase regulator activity	-1.56545	0	5/207	Serpinb9b,Serpinb6b,Serpinb9,Timp3,Crim1
12_Member	GO Biological Processes	GO:0052547	regulation of peptidase activity	-1.329	0	7/403	Cradd,Ptgs2,Renbp,Serpinb9b,Serpinb6b,Serpinb9,Timp3
13_Summary	GO Biological Processes	GO:0006954	inflammatory response	-3.58198	-1.10597	15/646	Bmp6,Csf1,Cybb,Fn1,Hif1a,Anxa1,Nfe2l2,Pmp22,Ptgs2,Ccl20,Slit2,Serpinb9,Clcf1,Ndfip1,Il1rl2,Edn1,Fgf10,Fgf2,Il16,Phldb2,Pim1
13_Member	GO Biological Processes	GO:0006954	inflammatory response	-3.58198	-1.10597	15/646	Bmp6,Csf1,Cybb,Fn1,Hif1a,Anxa1,Nfe2l2,Pmp22,Ptgs2,Ccl20,Slit2,Serpinb9,Clcf1,Ndfip1,Il1rl2
13_Member	GO Biological Processes	GO:0032101	regulation of response to external stimulus	-3.52798	-1.06376	16/727	Bmp6,Csf1,Edn1,Fgf10,Fgf2,Fn1,Il16,Anxa1,Nfe2l2,Pmp22,Ptgs2,Slit2,Clcf1,Ndfip1,Il1rl2,Phldb2
13_Member	GO Biological Processes	GO:0050727	regulation of inflammatory response	-1.81159	-0.0621666	7/318	Anxa1,Pmp22,Ptgs2,Slit2,Clcf1,Ndfip1,Il1rl2
13_Member	GO Biological Processes	GO:1903706	regulation of hemopoiesis	-1.78713	-0.0473218	8/398	Csf1,Hif1a,Anxa1,Nfe2l2,Pim1,Ccl20,Ndfip1,Il1rl2
14_Summary	GO Molecular Functions	GO:0005089	Rho guanyl-nucleotide exchange factor activity	-3.57881	-1.10597	5/70	Eps8,Rasgrf2,Fgd3,Arhgef28,Farp1,Csf1,Fgf10,Slit2,Diaph2,Rhoj,Myo5b,Rab11fip2
14_Member	GO Molecular Functions	GO:0005089	Rho guanyl-nucleotide exchange factor activity	-3.57881	-1.10597	5/70	Eps8,Rasgrf2,Fgd3,Arhgef28,Farp1
14_Member	GO Biological Processes	GO:0051056	regulation of small GTPase mediated signal transduction	-2.98648	-0.708378	8/250	Csf1,Eps8,Fgf10,Rasgrf2,Slit2,Fgd3,Arhgef28,Farp1
14_Member	GO Biological Processes	GO:0046578	regulation of Ras protein signal transduction	-2.67153	-0.552673	7/219	Csf1,Eps8,Fgf10,Rasgrf2,Fgd3,Arhgef28,Farp1
14_Member	GO Molecular Functions	GO:0017048	Rho GTPase binding	-2.63346	-0.527783	6/165	Eps8,Rasgrf2,Fgd3,Diaph2,Arhgef28,Farp1
14_Member	GO Molecular Functions	GO:0005088	Ras guanyl-nucleotide exchange factor activity	-2.4318	-0.391112	5/126	Eps8,Rasgrf2,Fgd3,Arhgef28,Farp1
14_Member	GO Biological Processes	GO:0035023	regulation of Rho protein signal transduction	-2.35997	-0.346765	5/131	Eps8,Rasgrf2,Fgd3,Arhgef28,Farp1
14_Member	GO Biological Processes	GO:0007266	Rho protein signal transduction	-2.32122	-0.321363	6/191	Eps8,Rasgrf2,Fgd3,Rhoj,Arhgef28,Farp1
14_Member	GO Biological Processes	GO:0007264	small GTPase mediated signal transduction	-1.83816	-0.0788965	9/468	Csf1,Eps8,Fgf10,Rasgrf2,Slit2,Fgd3,Rhoj,Arhgef28,Farp1
14_Member	GO Biological Processes	GO:0007265	Ras protein signal transduction	-1.77539	-0.0439556	8/400	Csf1,Eps8,Fgf10,Rasgrf2,Fgd3,Rhoj,Arhgef28,Farp1
14_Member	GO Molecular Functions	GO:0017016	Ras GTPase binding	-1.76374	-0.0364307	8/402	Eps8,Myo5b,Rasgrf2,Fgd3,Diaph2,Rab11fip2,Arhgef28,Farp1
14_Member	GO Molecular Functions	GO:0005085	guanyl-nucleotide exchange factor activity	-1.689	0	5/192	Eps8,Rasgrf2,Fgd3,Arhgef28,Farp1
14_Member	GO Molecular Functions	GO:0031267	small GTPase binding	-1.67356	0	8/418	Eps8,Myo5b,Rasgrf2,Fgd3,Diaph2,Rab11fip2,Arhgef28,Farp1
15_Summary	GO Biological Processes	GO:0035265	organ growth	-3.49726	-1.0521	8/209	Edn1,Fgf10,Fgf2,Pim1,Prlr,Zfpm2,Lats2,Pdlim5,Bdnf,Csf1,Fn1,Myo5b,Anxa1,Pmp22,Slit2,Flrt3,Taf9b,Dab2,Hif1a,Igfbp2,Crim1,Cybb,Plcb4,Bves,Btbd1
15_Member	GO Biological Processes	GO:0035265	organ growth	-3.49726	-1.0521	8/209	Edn1,Fgf10,Fgf2,Pim1,Prlr,Zfpm2,Lats2,Pdlim5
15_Member	GO Biological Processes	GO:0048639	positive regulation of developmental growth	-3.49726	-1.0521	8/209	Bdnf,Csf1,Edn1,Fgf2,Fn1,Myo5b,Pim1,Zfpm2
15_Member	GO Biological Processes	GO:0055023	positive regulation of cardiac muscle tissue growth	-3.4723	-1.0344	4/41	Edn1,Fgf2,Pim1,Zfpm2
15_Member	GO Biological Processes	GO:0060421	positive regulation of heart growth	-3.35326	-0.944097	4/44	Edn1,Fgf2,Pim1,Zfpm2
15_Member	GO Biological Processes	GO:0048589	developmental growth	-3.28585	-0.90533	16/765	Bdnf,Csf1,Edn1,Fgf10,Fgf2,Fn1,Anxa1,Myo5b,Pim1,Pmp22,Prlr,Slit2,Zfpm2,Lats2,Pdlim5,Flrt3
15_Member	GO Biological Processes	GO:0045927	positive regulation of growth	-3.04685	-0.750112	9/305	Bdnf,Csf1,Edn1,Fgf2,Fn1,Myo5b,Pim1,Zfpm2,Taf9b
15_Member	GO Biological Processes	GO:0055025	positive regulation of cardiac muscle tissue development	-3.01333	-0.727571	4/54	Edn1,Fgf2,Pim1,Zfpm2
15_Member	GO Biological Processes	GO:0040008	regulation of growth	-2.97926	-0.704793	15/739	Bdnf,Csf1,Dab2,Edn1,Fgf2,Fn1,Hif1a,Igfbp2,Myo5b,Pim1,Slit2,Zfpm2,Lats2,Crim1,Taf9b
15_Member	GO Biological Processes	GO:0046622	positive regulation of organ growth	-2.95381	-0.70397	4/56	Edn1,Fgf2,Pim1,Zfpm2
15_Member	GO Biological Processes	GO:0060045	positive regulation of cardiac muscle cell proliferation	-2.92271	-0.692915	3/26	Fgf2,Pim1,Zfpm2
15_Member	KEGG Pathway	mmu04933	AGE-RAGE signaling pathway in diabetic complications	-2.86975	-0.658248	5/100	Cybb,Edn1,Fn1,Pim1,Plcb4
15_Member	GO Biological Processes	GO:0055017	cardiac muscle tissue growth	-2.85052	-0.647218	5/101	Edn1,Fgf2,Pim1,Zfpm2,Pdlim5
15_Member	GO Biological Processes	GO:0048638	regulation of developmental growth	-2.84858	-0.647218	10/392	Bdnf,Csf1,Edn1,Fgf2,Fn1,Myo5b,Pim1,Slit2,Zfpm2,Lats2
15_Member	GO Biological Processes	GO:0060419	heart growth	-2.68689	-0.561125	5/110	Edn1,Fgf2,Pim1,Zfpm2,Pdlim5
15_Member	GO Biological Processes	GO:0046620	regulation of organ growth	-2.60266	-0.504282	5/115	Edn1,Fgf2,Pim1,Zfpm2,Lats2
15_Member	GO Biological Processes	GO:0055021	regulation of cardiac muscle tissue growth	-2.50693	-0.433297	4/74	Edn1,Fgf2,Pim1,Zfpm2
15_Member	GO Biological Processes	GO:0060420	regulation of heart growth	-2.36579	-0.346765	4/81	Edn1,Fgf2,Pim1,Zfpm2
15_Member	GO Biological Processes	GO:0045844	positive regulation of striated muscle tissue development	-2.30957	-0.317648	4/84	Edn1,Fgf2,Pim1,Zfpm2
15_Member	GO Biological Processes	GO:0048636	positive regulation of muscle organ development	-2.30957	-0.317648	4/84	Edn1,Fgf2,Pim1,Zfpm2
15_Member	GO Biological Processes	GO:1901863	positive regulation of muscle tissue development	-2.29134	-0.303185	4/85	Edn1,Fgf2,Pim1,Zfpm2
15_Member	GO Biological Processes	GO:0060043	regulation of cardiac muscle cell proliferation	-2.15638	-0.230867	3/48	Fgf2,Pim1,Zfpm2
15_Member	GO Biological Processes	GO:0055024	regulation of cardiac muscle tissue development	-2.07512	-0.19714	4/98	Edn1,Fgf2,Pim1,Zfpm2
15_Member	GO Biological Processes	GO:0060038	cardiac muscle cell proliferation	-1.89073	-0.104252	3/60	Fgf2,Pim1,Zfpm2
15_Member	GO Biological Processes	GO:0016202	regulation of striated muscle tissue development	-1.87506	-0.0954442	5/172	Bdnf,Edn1,Fgf2,Pim1,Zfpm2
15_Member	GO Biological Processes	GO:1901861	regulation of muscle tissue development	-1.84541	-0.0817109	5/175	Bdnf,Edn1,Fgf2,Pim1,Zfpm2
15_Member	GO Biological Processes	GO:0048634	regulation of muscle organ development	-1.83567	-0.0788965	5/176	Bdnf,Edn1,Fgf2,Pim1,Zfpm2
15_Member	GO Biological Processes	GO:0048738	cardiac muscle tissue development	-1.74925	-0.0270493	6/254	Edn1,Fgf2,Pim1,Zfpm2,Bves,Pdlim5
15_Member	GO Biological Processes	GO:0007517	muscle organ development	-1.66266	0	8/420	Bdnf,Edn1,Fgf2,Pim1,Pmp22,Zfpm2,Bves,Btbd1
15_Member	GO Biological Processes	GO:0014855	striated muscle cell proliferation	-1.6337	0	3/75	Fgf2,Pim1,Zfpm2
15_Member	GO Biological Processes	GO:0014706	striated muscle tissue development	-1.55278	0	8/441	Bdnf,Edn1,Fgf2,Pim1,Pmp22,Zfpm2,Bves,Pdlim5
15_Member	GO Biological Processes	GO:0060537	muscle tissue development	-1.45076	0	8/462	Bdnf,Edn1,Fgf2,Pim1,Pmp22,Zfpm2,Bves,Pdlim5
16_Summary	GO Biological Processes	GO:0046887	positive regulation of hormone secretion	-3.46897	-1.0344	7/160	Bmp6,Dab2,Edn1,Hif1a,Sox4,Clcf1,Pck2,Anxa1,Pcsk6,Per2,Rab11fip2,Dhrs9,Ugt1a7c,Adam9,Myo5b,Pla2r1,Mpc1,Me3,Fn1,Mdfic,Ptgs2,Ndfip1,Cemip,B3gnt7,Naprt
16_Member	GO Biological Processes	GO:0046887	positive regulation of hormone secretion	-3.46897	-1.0344	7/160	Bmp6,Dab2,Edn1,Hif1a,Sox4,Clcf1,Pck2
16_Member	GO Biological Processes	GO:0010817	regulation of hormone levels	-3.34563	-0.941371	13/536	Bmp6,Dab2,Edn1,Hif1a,Anxa1,Pcsk6,Per2,Sox4,Clcf1,Pck2,Rab11fip2,Dhrs9,Ugt1a7c
16_Member	GO Biological Processes	GO:0046879	hormone secretion	-3.19247	-0.83005	10/353	Bmp6,Dab2,Edn1,Hif1a,Anxa1,Per2,Sox4,Clcf1,Pck2,Rab11fip2
16_Member	GO Biological Processes	GO:0046883	regulation of hormone secretion	-3.15961	-0.81028	9/294	Bmp6,Dab2,Edn1,Hif1a,Anxa1,Per2,Sox4,Clcf1,Pck2
16_Member	GO Biological Processes	GO:0009914	hormone transport	-3.10871	-0.78506	10/362	Bmp6,Dab2,Edn1,Hif1a,Anxa1,Per2,Sox4,Clcf1,Pck2,Rab11fip2
16_Member	GO Biological Processes	GO:0030072	peptide hormone secretion	-2.80495	-0.622908	8/267	Edn1,Hif1a,Anxa1,Per2,Sox4,Clcf1,Pck2,Rab11fip2
16_Member	GO Biological Processes	GO:0030073	insulin secretion	-2.06809	-0.194336	6/216	Hif1a,Anxa1,Per2,Sox4,Pck2,Rab11fip2
16_Member	GO Biological Processes	GO:0051047	positive regulation of secretion	-2.05737	-0.192274	10/508	Adam9,Bmp6,Dab2,Edn1,Hif1a,Myo5b,Pla2r1,Sox4,Clcf1,Pck2
16_Member	GO Biological Processes	GO:0023061	signal release	-2.02932	-0.180718	10/513	Bmp6,Dab2,Edn1,Hif1a,Anxa1,Per2,Sox4,Clcf1,Pck2,Rab11fip2
16_Member	GO Biological Processes	GO:0006090	pyruvate metabolic process	-1.95833	-0.136613	4/106	Hif1a,Mpc1,Pck2,Me3
16_Member	GO Biological Processes	GO:1903532	positive regulation of secretion by cell	-1.9224	-0.117355	9/453	Adam9,Bmp6,Dab2,Edn1,Hif1a,Myo5b,Sox4,Clcf1,Pck2
16_Member	GO Biological Processes	GO:0090277	positive regulation of peptide hormone secretion	-1.82647	-0.0727031	4/116	Hif1a,Sox4,Clcf1,Pck2
16_Member	GO Biological Processes	GO:0090087	regulation of peptide transport	-1.81342	-0.0629126	12/724	Adam9,Fn1,Hif1a,Mdfic,Anxa1,Per2,Ptgs2,Sox4,Clcf1,Ndfip1,Pck2,Cemip
16_Member	GO Biological Processes	GO:0006094	gluconeogenesis	-1.71217	-0.00683266	3/70	Hif1a,Per2,Pck2
16_Member	GO Biological Processes	GO:0019319	hexose biosynthetic process	-1.66433	0	3/73	Hif1a,Per2,Pck2
16_Member	GO Biological Processes	GO:0034637	cellular carbohydrate biosynthetic process	-1.64889	0	3/74	Per2,Pck2,B3gnt7
16_Member	GO Biological Processes	GO:0051223	regulation of protein transport	-1.61566	0	11/684	Adam9,Fn1,Hif1a,Mdfic,Anxa1,Per2,Ptgs2,Sox4,Ndfip1,Pck2,Cemip
16_Member	GO Biological Processes	GO:0071333	cellular response to glucose stimulus	-1.61067	0	4/135	Hif1a,Sox4,Pck2,Rab11fip2
16_Member	GO Biological Processes	GO:0071331	cellular response to hexose stimulus	-1.59018	0	4/137	Hif1a,Sox4,Pck2,Rab11fip2
16_Member	GO Biological Processes	GO:0071326	cellular response to monosaccharide stimulus	-1.58007	0	4/138	Hif1a,Sox4,Pck2,Rab11fip2
16_Member	GO Biological Processes	GO:0046364	monosaccharide biosynthetic process	-1.57524	0	3/79	Hif1a,Per2,Pck2
16_Member	GO Biological Processes	GO:0002790	peptide secretion	-1.5501	0	10/612	Adam9,Edn1,Fn1,Hif1a,Anxa1,Per2,Sox4,Clcf1,Pck2,Rab11fip2
16_Member	GO Biological Processes	GO:0046496	nicotinamide nucleotide metabolic process	-1.52135	0	4/144	Hif1a,Mpc1,Pck2,Naprt
16_Member	GO Biological Processes	GO:1903530	regulation of secretion by cell	-1.52023	0	12/799	Adam9,Bmp6,Dab2,Edn1,Fn1,Hif1a,Anxa1,Myo5b,Per2,Sox4,Clcf1,Pck2
16_Member	GO Biological Processes	GO:0071322	cellular response to carbohydrate stimulus	-1.51187	0	4/145	Hif1a,Sox4,Pck2,Rab11fip2
16_Member	GO Biological Processes	GO:0019362	pyridine nucleotide metabolic process	-1.50247	0	4/146	Hif1a,Mpc1,Pck2,Naprt
16_Member	GO Biological Processes	GO:0070201	regulation of establishment of protein localization	-1.49825	0	11/714	Adam9,Fn1,Hif1a,Mdfic,Anxa1,Per2,Ptgs2,Sox4,Ndfip1,Pck2,Cemip
16_Member	GO Biological Processes	GO:0032024	positive regulation of insulin secretion	-1.49384	0	3/85	Hif1a,Sox4,Pck2
16_Member	GO Biological Processes	GO:0090276	regulation of peptide hormone secretion	-1.46056	0	5/221	Hif1a,Per2,Sox4,Clcf1,Pck2
16_Member	GO Biological Processes	GO:0072524	pyridine-containing compound metabolic process	-1.45668	0	4/151	Hif1a,Mpc1,Pck2,Naprt
16_Member	GO Biological Processes	GO:0001678	cellular glucose homeostasis	-1.44776	0	4/152	Hif1a,Sox4,Pck2,Rab11fip2
16_Member	GO Biological Processes	GO:0006733	oxidoreduction coenzyme metabolic process	-1.36255	0	4/162	Hif1a,Mpc1,Pck2,Naprt
17_Summary	GO Biological Processes	GO:0019229	regulation of vasoconstriction	-3.43883	-1.00947	5/75	Edn1,Hif1a,Per2,Ptgs2,Add3,Slit2,Fgf2,Fn1,Bmp6,Dab2,Emp2,Fgf10,Tead1,Bves,Nfe2l2,Lbh,Pim1,Zfpm2,Prlr,Cybb,Sox4,Pla2r1,Mpc1,Naprt,Acox2
17_Member	GO Biological Processes	GO:0019229	regulation of vasoconstriction	-3.43883	-1.00947	5/75	Edn1,Hif1a,Per2,Ptgs2,Add3
17_Member	GO Biological Processes	GO:0042310	vasoconstriction	-2.88921	-0.669103	5/99	Edn1,Hif1a,Per2,Ptgs2,Add3
17_Member	GO Biological Processes	GO:0097756	negative regulation of blood vessel diameter	-2.77576	-0.622908	5/105	Edn1,Hif1a,Per2,Ptgs2,Add3
17_Member	GO Biological Processes	GO:0003018	vascular process in circulatory system	-2.31029	-0.317648	6/192	Edn1,Hif1a,Per2,Ptgs2,Slit2,Add3
17_Member	GO Biological Processes	GO:0048864	stem cell development	-2.17043	-0.235082	4/92	Edn1,Fgf2,Fn1,Hif1a
17_Member	GO Biological Processes	GO:0044057	regulation of system process	-2.10502	-0.207735	11/579	Bmp6,Dab2,Edn1,Emp2,Fgf10,Hif1a,Per2,Ptgs2,Tead1,Bves,Add3
17_Member	GO Biological Processes	GO:0035296	regulation of tube diameter	-2.04517	-0.185333	5/156	Edn1,Hif1a,Per2,Ptgs2,Add3
17_Member	GO Biological Processes	GO:0097746	regulation of blood vessel diameter	-2.04517	-0.185333	5/156	Edn1,Hif1a,Per2,Ptgs2,Add3
17_Member	GO Biological Processes	GO:0048863	stem cell differentiation	-1.99502	-0.155591	6/224	Edn1,Fgf2,Fn1,Hif1a,Nfe2l2,Lbh
17_Member	GO Biological Processes	GO:0048661	positive regulation of smooth muscle cell proliferation	-1.97234	-0.1447	4/105	Edn1,Fgf2,Hif1a,Ptgs2
17_Member	GO Biological Processes	GO:0033002	muscle cell proliferation	-1.93387	-0.124288	6/231	Edn1,Fgf2,Hif1a,Pim1,Ptgs2,Zfpm2
17_Member	GO Biological Processes	GO:0050880	regulation of blood vessel size	-1.91564	-0.117091	5/168	Edn1,Hif1a,Per2,Ptgs2,Add3
17_Member	GO Biological Processes	GO:1903522	regulation of blood circulation	-1.90841	-0.114668	6/234	Edn1,Hif1a,Per2,Ptgs2,Bves,Add3
17_Member	GO Biological Processes	GO:0035150	regulation of tube size	-1.90538	-0.112837	5/169	Edn1,Hif1a,Per2,Ptgs2,Add3
17_Member	GO Biological Processes	GO:0007589	body fluid secretion	-1.86453	-0.091806	4/113	Edn1,Fgf10,Hif1a,Prlr
17_Member	GO Biological Processes	GO:0006801	superoxide metabolic process	-1.85239	-0.0864576	3/62	Cybb,Edn1,Nfe2l2
17_Member	GO Biological Processes	GO:0001666	response to hypoxia	-1.58122	0	5/205	Cybb,Edn1,Hif1a,Nfe2l2,Sox4
17_Member	GO Biological Processes	GO:0072593	reactive oxygen species metabolic process	-1.57301	0	6/279	Cybb,Edn1,Hif1a,Nfe2l2,Pla2r1,Ptgs2
17_Member	GO Biological Processes	GO:0014032	neural crest cell development	-1.48095	0	3/86	Edn1,Fn1,Hif1a
17_Member	GO Biological Processes	GO:1903524	positive regulation of blood circulation	-1.48095	0	3/86	Edn1,Ptgs2,Add3
17_Member	GO Biological Processes	GO:0008015	blood circulation	-1.42296	0	8/468	Edn1,Emp2,Hif1a,Per2,Ptgs2,Slit2,Bves,Add3
17_Member	GO Biological Processes	GO:0014031	mesenchymal cell development	-1.41908	0	3/91	Edn1,Fn1,Hif1a
17_Member	GO Biological Processes	GO:0036293	response to decreased oxygen levels	-1.39783	0	5/230	Cybb,Edn1,Hif1a,Nfe2l2,Sox4
17_Member	GO Biological Processes	GO:0051188	cofactor biosynthetic process	-1.39783	0	5/230	Cybb,Hif1a,Nfe2l2,Mpc1,Naprt
17_Member	GO Biological Processes	GO:0014033	neural crest cell differentiation	-1.39547	0	3/93	Edn1,Fn1,Hif1a
17_Member	GO Biological Processes	GO:0071456	cellular response to hypoxia	-1.39547	0	3/93	Cybb,Hif1a,Nfe2l2
17_Member	GO Biological Processes	GO:0003013	circulatory system process	-1.38677	0	8/476	Edn1,Emp2,Hif1a,Per2,Ptgs2,Slit2,Bves,Add3
17_Member	GO Biological Processes	GO:1902882	regulation of response to oxidative stress	-1.37248	0	3/95	Hif1a,Nfe2l2,Acox2
17_Member	GO Biological Processes	GO:0048660	regulation of smooth muscle cell proliferation	-1.36255	0	4/162	Edn1,Fgf2,Hif1a,Ptgs2
17_Member	GO Biological Processes	GO:2001243	negative regulation of intrinsic apoptotic signaling pathway	-1.3612	0	3/96	Hif1a,Nfe2l2,Ptgs2
17_Member	GO Biological Processes	GO:0048659	smooth muscle cell proliferation	-1.3225	0	4/167	Edn1,Fgf2,Hif1a,Ptgs2
18_Summary	GO Biological Processes	GO:0051963	regulation of synapse assembly	-3.40758	-0.993455	6/117	Bdnf,Gpc4,Thbs2,Pdlim5,Flrt3,Farp1,Glrb,Myo5b,Pmp22,Lrrc4c,Edn1,Eps8,Msn,Lims1,Phldb2
18_Member	GO Biological Processes	GO:0051963	regulation of synapse assembly	-3.40758	-0.993455	6/117	Bdnf,Gpc4,Thbs2,Pdlim5,Flrt3,Farp1
18_Member	GO Biological Processes	GO:0050808	synapse organization	-2.58497	-0.491272	10/426	Bdnf,Glrb,Gpc4,Myo5b,Pmp22,Thbs2,Pdlim5,Flrt3,Farp1,Lrrc4c
18_Member	GO Biological Processes	GO:0007416	synapse assembly	-2.58157	-0.490374	6/169	Bdnf,Gpc4,Thbs2,Pdlim5,Flrt3,Farp1
18_Member	GO Biological Processes	GO:0050807	regulation of synapse organization	-2.28039	-0.295956	7/258	Bdnf,Gpc4,Myo5b,Thbs2,Pdlim5,Flrt3,Farp1
18_Member	GO Biological Processes	GO:0050803	regulation of synapse structure or activity	-2.21837	-0.264401	7/265	Bdnf,Gpc4,Myo5b,Thbs2,Pdlim5,Flrt3,Farp1
18_Member	GO Biological Processes	GO:0051965	positive regulation of synapse assembly	-1.61875	0	3/76	Bdnf,Thbs2,Flrt3
18_Member	GO Biological Processes	GO:0044089	positive regulation of cellular component biogenesis	-1.5619	0	9/523	Bdnf,Edn1,Eps8,Msn,Myo5b,Thbs2,Flrt3,Lims1,Phldb2
19_Summary	GO Biological Processes	GO:0046886	positive regulation of hormone biosynthetic process	-3.33324	-0.935797	3/19	Bmp6,Dab2,Hif1a,Dhrs9,Fgf2,Sox4,Cdh23,Pcsk6,Ugt1a7c,Per2,Pck2,Cyb5r2,Pmp22,Ttc39b,Ndfip1,Bmper,Ptgs2,Fam20a,Csf1,Fndc3b
19_Member	GO Biological Processes	GO:0046886	positive regulation of hormone biosynthetic process	-3.33324	-0.935797	3/19	Bmp6,Dab2,Hif1a
19_Member	GO Biological Processes	GO:0032352	positive regulation of hormone metabolic process	-3.0263	-0.73335	3/24	Bmp6,Dab2,Hif1a
19_Member	GO Biological Processes	GO:0008207	C21-steroid hormone metabolic process	-2.47564	-0.415881	3/37	Bmp6,Dab2,Dhrs9
19_Member	GO Biological Processes	GO:0046885	regulation of hormone biosynthetic process	-2.4425	-0.398486	3/38	Bmp6,Dab2,Hif1a
19_Member	GO Biological Processes	GO:0002065	columnar/cuboidal epithelial cell differentiation	-2.21305	-0.262525	5/142	Bmp6,Fgf2,Hif1a,Sox4,Cdh23
19_Member	GO Biological Processes	GO:0042445	hormone metabolic process	-2.17454	-0.237537	6/205	Bmp6,Dab2,Hif1a,Pcsk6,Dhrs9,Ugt1a7c
19_Member	GO Biological Processes	GO:1901617	organic hydroxy compound biosynthetic process	-2.11558	-0.21064	6/211	Bmp6,Dab2,Fgf2,Per2,Pck2,Cyb5r2
19_Member	GO Biological Processes	GO:0034754	cellular hormone metabolic process	-2.1061	-0.207735	4/96	Bmp6,Dab2,Dhrs9,Ugt1a7c
19_Member	GO Biological Processes	GO:0008202	steroid metabolic process	-2.04483	-0.185333	7/286	Bmp6,Dab2,Pmp22,Ttc39b,Dhrs9,Cyb5r2,Ugt1a7c
19_Member	GO Biological Processes	GO:0032350	regulation of hormone metabolic process	-2.03743	-0.182096	3/53	Bmp6,Dab2,Hif1a
19_Member	GO Biological Processes	GO:0006879	cellular iron ion homeostasis	-1.97201	-0.1447	3/56	Bmp6,Hif1a,Ndfip1
19_Member	GO Biological Processes	GO:1901615	organic hydroxy compound metabolic process	-1.92817	-0.121064	9/452	Bmp6,Dab2,Fgf2,Hif1a,Per2,Pmp22,Ttc39b,Pck2,Cyb5r2
19_Member	GO Biological Processes	GO:0060393	regulation of pathway-restricted SMAD protein phosphorylation	-1.85239	-0.0864576	3/62	Bmp6,Dab2,Bmper
19_Member	GO Biological Processes	GO:0060389	pathway-restricted SMAD protein phosphorylation	-1.79748	-0.0555517	3/65	Bmp6,Dab2,Bmper
19_Member	GO Biological Processes	GO:0046165	alcohol biosynthetic process	-1.75384	-0.0286575	4/122	Bmp6,Dab2,Fgf2,Pck2
19_Member	GO Biological Processes	GO:0002066	columnar/cuboidal epithelial cell development	-1.68002	0	3/72	Bmp6,Hif1a,Cdh23
19_Member	GO Biological Processes	GO:0042446	hormone biosynthetic process	-1.68002	0	3/72	Bmp6,Dab2,Hif1a
19_Member	GO Biological Processes	GO:0006066	alcohol metabolic process	-1.52125	0	6/287	Bmp6,Dab2,Fgf2,Pmp22,Ttc39b,Pck2
19_Member	GO Biological Processes	GO:0031214	biomineral tissue development	-1.44776	0	4/152	Bmp6,Hif1a,Ptgs2,Fam20a
19_Member	GO Biological Processes	GO:0055072	iron ion homeostasis	-1.43111	0	3/90	Bmp6,Hif1a,Ndfip1
19_Member	GO Biological Processes	GO:0030278	regulation of ossification	-1.42528	0	5/226	Bmp6,Csf1,Fgf2,Hif1a,Fndc3b
19_Member	GO Biological Processes	GO:0046916	cellular transition metal ion homeostasis	-1.37248	0	3/95	Bmp6,Hif1a,Ndfip1
19_Member	GO Biological Processes	GO:0019218	regulation of steroid metabolic process	-1.31751	0	3/100	Bmp6,Dab2,Ttc39b
20_Summary	GO Biological Processes	GO:0033674	positive regulation of kinase activity	-3.3304	-0.935797	12/469	Adam9,Csf1,Dab2,Edn1,Emp2,Fgf10,Fgf2,Mdfic,Lmo4,Prlr,Tead1,Cemip,Fn1,Ccl20,Timp3,Clcf1,Bmper,Trem2,Pmp22,Lats2,Bmp6,Trpc6
20_Member	GO Biological Processes	GO:0033674	positive regulation of kinase activity	-3.3304	-0.935797	12/469	Adam9,Csf1,Dab2,Edn1,Emp2,Fgf10,Fgf2,Mdfic,Lmo4,Prlr,Tead1,Cemip
20_Member	GO Biological Processes	GO:0045860	positive regulation of protein kinase activity	-3.07726	-0.770886	11/432	Adam9,Csf1,Dab2,Edn1,Emp2,Fgf10,Fgf2,Mdfic,Prlr,Tead1,Cemip
20_Member	GO Biological Processes	GO:0070372	regulation of ERK1 and ERK2 cascade	-2.79143	-0.622908	9/332	Dab2,Fgf10,Fgf2,Fn1,Ccl20,Timp3,Clcf1,Bmper,Trem2
20_Member	GO Biological Processes	GO:0051347	positive regulation of transferase activity	-2.77516	-0.622908	12/544	Adam9,Csf1,Dab2,Edn1,Emp2,Fgf10,Fgf2,Mdfic,Lmo4,Prlr,Tead1,Cemip
20_Member	GO Biological Processes	GO:0071902	positive regulation of protein serine/threonine kinase activity	-2.72462	-0.585822	8/275	Adam9,Dab2,Edn1,Fgf10,Fgf2,Mdfic,Tead1,Cemip
20_Member	GO Biological Processes	GO:0043549	regulation of kinase activity	-2.66827	-0.552673	14/715	Adam9,Csf1,Dab2,Edn1,Emp2,Fgf10,Fgf2,Mdfic,Lmo4,Pmp22,Prlr,Tead1,Lats2,Cemip
20_Member	GO Biological Processes	GO:0071900	regulation of protein serine/threonine kinase activity	-2.63679	-0.527961	10/419	Adam9,Dab2,Edn1,Fgf10,Fgf2,Mdfic,Pmp22,Tead1,Lats2,Cemip
20_Member	GO Biological Processes	GO:0070371	ERK1 and ERK2 cascade	-2.6361	-0.527961	9/350	Dab2,Fgf10,Fgf2,Fn1,Ccl20,Timp3,Clcf1,Bmper,Trem2
20_Member	GO Biological Processes	GO:0045859	regulation of protein kinase activity	-2.58485	-0.491272	13/651	Adam9,Csf1,Dab2,Edn1,Emp2,Fgf10,Fgf2,Mdfic,Pmp22,Prlr,Tead1,Lats2,Cemip
20_Member	GO Biological Processes	GO:0032147	activation of protein kinase activity	-2.39206	-0.362699	7/246	Adam9,Dab2,Emp2,Fgf10,Fgf2,Mdfic,Prlr
20_Member	GO Biological Processes	GO:0043408	regulation of MAPK cascade	-2.07287	-0.196342	13/751	Adam9,Bmp6,Dab2,Edn1,Fgf10,Fgf2,Fn1,Mdfic,Ccl20,Timp3,Clcf1,Bmper,Trem2
20_Member	GO Molecular Functions	GO:0030276	clathrin binding	-2.06018	-0.193671	3/52	Dab2,Trpc6,Cemip
20_Member	GO Biological Processes	GO:0043406	positive regulation of MAP kinase activity	-2.03112	-0.180718	6/220	Adam9,Dab2,Edn1,Fgf10,Fgf2,Mdfic
20_Member	GO Biological Processes	GO:0043507	positive regulation of JUN kinase activity	-1.56117	0	3/80	Dab2,Edn1,Mdfic
20_Member	GO Biological Processes	GO:0043410	positive regulation of MAPK cascade	-1.50771	0	9/535	Adam9,Dab2,Edn1,Fgf10,Fgf2,Mdfic,Ccl20,Bmper,Trem2
20_Member	GO Biological Processes	GO:0043405	regulation of MAP kinase activity	-1.47763	0	6/294	Adam9,Dab2,Edn1,Fgf10,Fgf2,Mdfic
20_Member	GO Biological Processes	GO:0043506	regulation of JUN kinase activity	-1.37248	0	3/95	Dab2,Edn1,Mdfic
20_Member	GO Cellular Components	GO:0030136	clathrin-coated vesicle	-1.35007	0	3/97	Dab2,Edn1,Cemip

## Sheet: S4.2 Up-regulated genes
Table S4.2 Enrichment analysis on the up-regulated genes upon Arid1a deficiency
GroupID	Category	Term	Description	LogP	Log(q-value)	InTerm_InList	Symbols
1_Summary	GO Biological Processes	GO:0060716	labyrinthine layer blood vessel development	-3.62791	0	3/26	Esx1,Plg,Wnt2,Cd6,Cd83,Cdh5,Cxcr2,Enpep,Btn2a2,Nlrp10,Hpca,Apoh,Slitrk5
1_Member	GO Biological Processes	GO:0060716	labyrinthine layer blood vessel development	-3.62791	0	3/26	Esx1,Plg,Wnt2
1_Member	GO Biological Processes	GO:0060674	placenta blood vessel development	-3.16857	0	3/37	Esx1,Plg,Wnt2
1_Member	GO Biological Processes	GO:0060711	labyrinthine layer development	-2.57909	0	3/59	Esx1,Plg,Wnt2
1_Member	GO Cellular Components	GO:0009897	external side of plasma membrane	-2.45449	0	8/535	Cd6,Cd83,Cdh5,Cxcr2,Enpep,Plg,Wnt2,Btn2a2
1_Member	GO Cellular Components	GO:0019897	extrinsic component of plasma membrane	-1.96663	0	4/184	Cdh5,Plg,Wnt2,Nlrp10
1_Member	GO Cellular Components	GO:0019898	extrinsic component of membrane	-1.84086	0	5/307	Cdh5,Hpca,Plg,Wnt2,Nlrp10
1_Member	GO Biological Processes	GO:0001892	embryonic placenta development	-1.81006	0	3/112	Esx1,Plg,Wnt2
1_Member	GO Cellular Components	GO:0098552	side of membrane	-1.75785	0	8/708	Cd6,Cd83,Cdh5,Cxcr2,Enpep,Plg,Wnt2,Btn2a2
1_Member	GO Biological Processes	GO:0072358	cardiovascular system development	-1.60988	0	8/755	Apoh,Cdh5,Cxcr2,Enpep,Esx1,Plg,Wnt2,Slitrk5
1_Member	GO Biological Processes	GO:0001890	placenta development	-1.358	0	3/168	Esx1,Plg,Wnt2
1_Member	GO Biological Processes	GO:0001568	blood vessel development	-1.31989	0	7/710	Apoh,Cdh5,Cxcr2,Enpep,Esx1,Plg,Wnt2
2_Summary	GO Biological Processes	GO:0001759	organ induction	-3.53047	0	3/28	Hoxd11,Pou5f1,Wnt2,Pax9,Six2,Ankrd6,Gsc,Mns1,Lrp4,Esx1,Fzd9,Adipoq,Pomc,Actc1,Cxcr2,Vwa2,Plg,Nespas,Tet1
2_Member	GO Biological Processes	GO:0001759	organ induction	-3.53047	0	3/28	Hoxd11,Pou5f1,Wnt2
2_Member	GO Biological Processes	GO:2000027	regulation of animal organ morphogenesis	-3.37975	0	6/207	Hoxd11,Pax9,Pou5f1,Six2,Wnt2,Ankrd6
2_Member	GO Biological Processes	GO:0010092	specification of animal organ identity	-3.10101	0	3/39	Hoxd11,Pou5f1,Wnt2
2_Member	GO Biological Processes	GO:0031128	developmental induction	-3.00636	0	3/42	Hoxd11,Pou5f1,Wnt2
2_Member	GO Biological Processes	GO:0003156	regulation of animal organ formation	-2.9472	0	3/44	Hoxd11,Pou5f1,Wnt2
2_Member	GO Biological Processes	GO:0003002	regionalization	-2.77784	0	7/368	Gsc,Hoxd11,Mns1,Pou5f1,Six2,Wnt2,Lrp4
2_Member	KEGG Pathway	mmu04550	Signaling pathways regulating pluripotency of stem cells	-2.41233	0	4/137	Esx1,Fzd9,Pou5f1,Wnt2
2_Member	GO Biological Processes	GO:0048645	animal organ formation	-2.33446	0	3/72	Hoxd11,Pou5f1,Wnt2
2_Member	GO Biological Processes	GO:0007389	pattern specification process	-2.23382	0	7/462	Gsc,Hoxd11,Mns1,Pou5f1,Six2,Wnt2,Lrp4
2_Member	GO Biological Processes	GO:0060070	canonical Wnt signaling pathway	-2.04434	0	5/273	Fzd9,Pou5f1,Wnt2,Ankrd6,Lrp4
2_Member	GO Biological Processes	GO:0048598	embryonic morphogenesis	-2.03842	0	8/630	Adipoq,Esx1,Gsc,Hoxd11,Pou5f1,Six2,Wnt2,Lrp4
2_Member	GO Biological Processes	GO:0110110	positive regulation of animal organ morphogenesis	-1.96553	0	3/98	Hoxd11,Pou5f1,Wnt2
2_Member	GO Biological Processes	GO:0030111	regulation of Wnt signaling pathway	-1.95688	0	5/287	Fzd9,Gsc,Pou5f1,Ankrd6,Lrp4
2_Member	KEGG Pathway	mmu04916	Melanogenesis	-1.94183	0	3/100	Fzd9,Pomc,Wnt2
2_Member	GO Biological Processes	GO:0048729	tissue morphogenesis	-1.88862	0	8/670	Actc1,Cxcr2,Hoxd11,Pou5f1,Six2,Wnt2,Ankrd6,Vwa2
2_Member	GO Biological Processes	GO:0016055	Wnt signaling pathway	-1.84299	0	6/424	Fzd9,Gsc,Pou5f1,Wnt2,Ankrd6,Lrp4
2_Member	GO Biological Processes	GO:0198738	cell-cell signaling by wnt	-1.83384	0	6/426	Fzd9,Gsc,Pou5f1,Wnt2,Ankrd6,Lrp4
2_Member	GO Biological Processes	GO:1905330	regulation of morphogenesis of an epithelium	-1.82041	0	3/111	Six2,Wnt2,Ankrd6
2_Member	GO Biological Processes	GO:0060828	regulation of canonical Wnt signaling pathway	-1.73447	0	4/216	Fzd9,Pou5f1,Ankrd6,Lrp4
2_Member	GO Biological Processes	GO:0030177	positive regulation of Wnt signaling pathway	-1.69356	0	3/124	Fzd9,Pou5f1,Ankrd6
2_Member	GO Biological Processes	GO:0048589	developmental growth	-1.58019	0	8/765	Fzd9,Hoxd11,Plg,Pou5f1,Wnt2,Nespas,Lrp4,Vwa2
2_Member	GO Biological Processes	GO:0048568	embryonic organ development	-1.57253	0	6/489	Esx1,Gsc,Hoxd11,Plg,Six2,Wnt2
2_Member	GO Biological Processes	GO:0043009	chordate embryonic development	-1.52258	0	8/785	Esx1,Gsc,Hoxd11,Plg,Pou5f1,Six2,Wnt2,Tet1
2_Member	GO Biological Processes	GO:1905114	cell surface receptor signaling pathway involved in cell-cell signaling	-1.47802	0	6/515	Fzd9,Gsc,Pou5f1,Wnt2,Ankrd6,Lrp4
3_Summary	GO Biological Processes	GO:0033032	regulation of myeloid cell apoptotic process	-3.27761	0	3/34	Adipoq,Apoh,Cxcr2,Cd6,Plg,Nlrp10,Fzd9,C9
3_Member	GO Biological Processes	GO:0033032	regulation of myeloid cell apoptotic process	-3.27761	0	3/34	Adipoq,Apoh,Cxcr2
3_Member	GO Biological Processes	GO:0033028	myeloid cell apoptotic process	-3.16857	0	3/37	Adipoq,Apoh,Cxcr2
3_Member	GO Biological Processes	GO:0032103	positive regulation of response to external stimulus	-1.92693	0	5/292	Apoh,Cd6,Cxcr2,Plg,Nlrp10
3_Member	GO Biological Processes	GO:0031099	regeneration	-1.60607	0	3/134	Apoh,Fzd9,Plg
3_Member	GO Biological Processes	GO:0007596	blood coagulation	-1.42422	0	3/158	Apoh,C9,Plg
3_Member	GO Biological Processes	GO:0007599	hemostasis	-1.41058	0	3/160	Apoh,C9,Plg
3_Member	GO Biological Processes	GO:0050817	coagulation	-1.39714	0	3/162	Apoh,C9,Plg
4_Summary	GO Biological Processes	GO:0071514	genetic imprinting	-3.16857	0	3/37	Tet1,Nespas,Ctcfl
4_Member	GO Biological Processes	GO:0071514	genetic imprinting	-3.16857	0	3/37	Tet1,Nespas,Ctcfl
4_Member	GO Biological Processes	GO:0006305	DNA alkylation	-2.38636	0	3/69	Tet1,Nespas,Ctcfl
4_Member	GO Biological Processes	GO:0006306	DNA methylation	-2.38636	0	3/69	Tet1,Nespas,Ctcfl
4_Member	GO Biological Processes	GO:0044728	DNA methylation or demethylation	-2.14838	0	3/84	Tet1,Nespas,Ctcfl
4_Member	GO Biological Processes	GO:0006304	DNA modification	-2.01462	0	3/94	Tet1,Nespas,Ctcfl
5_Summary	GO Biological Processes	GO:0001656	metanephros development	-3.13564	0	4/87	Adipoq,Cxcr2,Hoxd11,Six2,Enpep,Lrp4,Gsc,Vwa2,Mkx
5_Member	GO Biological Processes	GO:0001656	metanephros development	-3.13564	0	4/87	Adipoq,Cxcr2,Hoxd11,Six2
5_Member	GO Biological Processes	GO:0001822	kidney development	-2.73324	0	6/276	Adipoq,Cxcr2,Enpep,Hoxd11,Six2,Lrp4
5_Member	GO Biological Processes	GO:0072001	renal system development	-2.56698	0	6/298	Adipoq,Cxcr2,Enpep,Hoxd11,Six2,Lrp4
5_Member	GO Biological Processes	GO:0072006	nephron development	-2.35702	0	4/142	Adipoq,Enpep,Hoxd11,Six2
5_Member	GO Biological Processes	GO:0072073	kidney epithelium development	-2.33552	0	4/144	Adipoq,Cxcr2,Hoxd11,Six2
5_Member	GO Biological Processes	GO:0001655	urogenital system development	-2.2819	0	6/341	Adipoq,Cxcr2,Enpep,Hoxd11,Six2,Lrp4
5_Member	GO Biological Processes	GO:0048704	embryonic skeletal system morphogenesis	-1.88484	0	3/105	Gsc,Hoxd11,Six2
5_Member	GO Biological Processes	GO:0072009	nephron epithelium development	-1.83087	0	3/110	Adipoq,Hoxd11,Six2
5_Member	GO Biological Processes	GO:0002062	chondrocyte differentiation	-1.7501	0	3/118	Hoxd11,Six2,Vwa2
5_Member	GO Biological Processes	GO:0048706	embryonic skeletal system development	-1.57319	0	3/138	Gsc,Hoxd11,Six2
5_Member	GO Biological Processes	GO:0048705	skeletal system morphogenesis	-1.47664	0	4/260	Gsc,Hoxd11,Six2,Vwa2
5_Member	GO Biological Processes	GO:0061448	connective tissue development	-1.40116	0	4/275	Hoxd11,Six2,Mkx,Vwa2
6_Summary	GO Biological Processes	GO:0070830	bicellular tight junction assembly	-2.9472	0	3/44	Ocln,Marveld3,Marveld2,Cdh5
6_Member	GO Biological Processes	GO:0070830	bicellular tight junction assembly	-2.9472	0	3/44	Ocln,Marveld3,Marveld2
6_Member	GO Biological Processes	GO:0120192	tight junction assembly	-2.9187	0	3/45	Ocln,Marveld3,Marveld2
6_Member	GO Biological Processes	GO:0120193	tight junction organization	-2.83711	0	3/48	Ocln,Marveld3,Marveld2
6_Member	GO Biological Processes	GO:0007043	cell-cell junction assembly	-2.81619	0	4/106	Cdh5,Ocln,Marveld3,Marveld2
6_Member	GO Biological Processes	GO:0043297	apical junction assembly	-2.71265	0	3/53	Ocln,Marveld3,Marveld2
6_Member	GO Cellular Components	GO:0005923	bicellular tight junction	-2.61922	0	4/120	Cdh5,Ocln,Marveld3,Marveld2
6_Member	GO Cellular Components	GO:0070160	tight junction	-2.53023	0	4/127	Cdh5,Ocln,Marveld3,Marveld2
6_Member	GO Cellular Components	GO:0043296	apical junction complex	-2.37888	0	4/140	Cdh5,Ocln,Marveld3,Marveld2
6_Member	GO Biological Processes	GO:0045216	cell-cell junction organization	-2.33552	0	4/144	Cdh5,Ocln,Marveld3,Marveld2
6_Member	GO Biological Processes	GO:0034329	cell junction assembly	-1.83053	0	4/202	Cdh5,Ocln,Marveld3,Marveld2
6_Member	GO Biological Processes	GO:0034330	cell junction organization	-1.53015	0	4/250	Cdh5,Ocln,Marveld3,Marveld2
6_Member	KEGG Pathway	mmu04530	Tight junction	-1.36441	0	3/167	Ocln,Marveld3,Marveld2
7_Summary	GO Biological Processes	GO:0001708	cell fate specification	-2.09284	0	3/88	Gsc,Pou5f1,Six2,Pax9,Snai3,Mkx,Ctcfl,Wnt2,Tet1,Adipoq
7_Member	GO Biological Processes	GO:0001708	cell fate specification	-2.09284	0	3/88	Gsc,Pou5f1,Six2
7_Member	GO Cellular Components	GO:0005667	transcription factor complex	-1.90392	0	6/411	Gsc,Pax9,Pou5f1,Six2,Snai3,Mkx
7_Member	GO Molecular Functions	GO:0000982	transcription factor activity, RNA polymerase II proximal promoter sequence-specific DNA binding	-1.56501	0	6/491	Gsc,Pou5f1,Six2,Snai3,Mkx,Ctcfl
7_Member	GO Molecular Functions	GO:0001227	DNA-binding transcription repressor activity, RNA polymerase II-specific	-1.45598	0	4/264	Gsc,Pou5f1,Snai3,Mkx
7_Member	GO Biological Processes	GO:0045165	cell fate commitment	-1.42076	0	4/271	Gsc,Pou5f1,Six2,Wnt2
7_Member	GO Biological Processes	GO:0019827	stem cell population maintenance	-1.39049	0	3/163	Pou5f1,Six2,Tet1
7_Member	GO Molecular Functions	GO:0000978	RNA polymerase II proximal promoter sequence-specific DNA binding	-1.38364	0	6/543	Gsc,Pou5f1,Six2,Snai3,Mkx,Ctcfl
7_Member	GO Biological Processes	GO:0007369	gastrulation	-1.36441	0	3/167	Adipoq,Pou5f1,Six2
7_Member	GO Biological Processes	GO:0098727	maintenance of cell number	-1.36441	0	3/167	Pou5f1,Six2,Tet1
7_Member	GO Molecular Functions	GO:0000987	proximal promoter sequence-specific DNA binding	-1.34221	0	6/556	Gsc,Pou5f1,Six2,Snai3,Mkx,Ctcfl
8_Summary	GO Cellular Components	GO:0098978	glutamatergic synapse	-2.03563	0	7/504	Actc1,Fzd9,Hpca,Elavl4,Plg,Kcnc4,Tspoap1,Enpep,Lrp4
8_Member	GO Cellular Components	GO:0098978	glutamatergic synapse	-2.03563	0	7/504	Actc1,Fzd9,Hpca,Elavl4,Plg,Kcnc4,Tspoap1
8_Member	GO Cellular Components	GO:0031253	cell projection membrane	-1.31738	0	4/293	Enpep,Fzd9,Hpca,Kcnc4
8_Member	GO Biological Processes	GO:1905475	regulation of protein localization to membrane	-1.30841	0	3/176	Fzd9,Hpca,Lrp4
9_Summary	GO Biological Processes	GO:0009566	fertilization	-2.0073	0	4/179	Hoxd11,Trpc3,Tex101,Rimbp3
9_Member	GO Biological Processes	GO:0009566	fertilization	-2.0073	0	4/179	Hoxd11,Trpc3,Tex101,Rimbp3
9_Member	GO Biological Processes	GO:0007338	single fertilization	-1.60607	0	3/134	Hoxd11,Trpc3,Tex101
10_Summary	GO Biological Processes	GO:0048644	muscle organ morphogenesis	-1.96553	0	3/98	Actc1,Gsc,Wnt2,Six2,Ell3,Pou5f1,Terc
10_Member	GO Biological Processes	GO:0048644	muscle organ morphogenesis	-1.96553	0	3/98	Actc1,Gsc,Wnt2
10_Member	GO Biological Processes	GO:0048762	mesenchymal cell differentiation	-1.74771	0	4/214	Gsc,Six2,Wnt2,Ell3
10_Member	GO Biological Processes	GO:0048863	stem cell differentiation	-1.68294	0	4/224	Gsc,Pou5f1,Terc,Ell3
10_Member	GO Biological Processes	GO:0001837	epithelial to mesenchymal transition	-1.62294	0	3/132	Gsc,Wnt2,Ell3
10_Member	GO Biological Processes	GO:0060485	mesenchyme development	-1.4307	0	4/269	Gsc,Six2,Wnt2,Ell3
11_Summary	GO Biological Processes	GO:0009953	dorsal/ventral pattern formation	-1.90726	0	3/103	Gsc,Hoxd11,Lrp4,Ankrd6
11_Member	GO Biological Processes	GO:0009953	dorsal/ventral pattern formation	-1.90726	0	3/103	Gsc,Hoxd11,Lrp4
11_Member	GO Biological Processes	GO:0030178	negative regulation of Wnt signaling pathway	-1.45926	0	3/153	Gsc,Ankrd6,Lrp4
12_Summary	GO Biological Processes	GO:0098742	cell-cell adhesion via plasma-membrane adhesion molecules	-1.8377	0	4/201	Adipoq,Cd6,Cdh5,Pcdh10,C9,Scn1a,Kcnc4,Lrp4,Ocln
12_Member	GO Biological Processes	GO:0098742	cell-cell adhesion via plasma-membrane adhesion molecules	-1.8377	0	4/201	Adipoq,Cd6,Cdh5,Pcdh10
12_Member	GO Cellular Components	GO:0098797	plasma membrane protein complex	-1.40326	0	6/537	C9,Cd6,Cdh5,Scn1a,Kcnc4,Lrp4
12_Member	KEGG Pathway	mmu04514	Cell adhesion molecules (CAMs)	-1.35165	0	3/169	Cd6,Cdh5,Ocln
13_Summary	GO Biological Processes	GO:1903828	negative regulation of cellular protein localization	-1.79981	0	3/113	Adipoq,Fzd9,Svip
13_Member	GO Biological Processes	GO:1903828	negative regulation of cellular protein localization	-1.79981	0	3/113	Adipoq,Fzd9,Svip
14_Summary	GO Cellular Components	GO:0005884	actin filament	-1.78967	0	3/114	Actc1,Myo1f,Pstpip2
14_Member	GO Cellular Components	GO:0005884	actin filament	-1.78967	0	3/114	Actc1,Myo1f,Pstpip2
15_Summary	GO Biological Processes	GO:1903531	negative regulation of secretion by cell	-1.70841	0	4/220	Adipoq,Pou5f1,Tcp11,Btn2a2,Cd83,Pomc,Myo1f,Plg,Marveld3
15_Member	GO Biological Processes	GO:1903531	negative regulation of secretion by cell	-1.70841	0	4/220	Adipoq,Pou5f1,Tcp11,Btn2a2
15_Member	GO Biological Processes	GO:0001818	negative regulation of cytokine production	-1.57495	0	4/242	Adipoq,Cd83,Pomc,Btn2a2
15_Member	GO Biological Processes	GO:0051048	negative regulation of secretion	-1.54118	0	4/248	Adipoq,Pou5f1,Tcp11,Btn2a2
15_Member	GO Biological Processes	GO:0007162	negative regulation of cell adhesion	-1.39632	0	4/276	Adipoq,Myo1f,Plg,Btn2a2
15_Member	GO Biological Processes	GO:0043409	negative regulation of MAPK cascade	-1.34534	0	3/170	Adipoq,Marveld3,Btn2a2
16_Summary	GO Cellular Components	GO:0001669	acrosomal vesicle	-1.66647	0	3/127	Tcp11,Tex101,Lrguk,Mns1,Rimbp3,Spata32,Ccdc36,Ctcfl
16_Member	GO Cellular Components	GO:0001669	acrosomal vesicle	-1.66647	0	3/127	Tcp11,Tex101,Lrguk
16_Member	GO Cellular Components	GO:0097223	sperm part	-1.59806	0	4/238	Mns1,Tcp11,Tex101,Lrguk
16_Member	GO Biological Processes	GO:0007283	spermatogenesis	-1.3548	0	6/552	Mns1,Tcp11,Lrguk,Rimbp3,Spata32,Ccdc36
16_Member	GO Biological Processes	GO:0007276	gamete generation	-1.33075	0	7/706	Mns1,Tcp11,Lrguk,Rimbp3,Spata32,Ccdc36,Ctcfl
17_Summary	GO Biological Processes	GO:0008015	blood circulation	-1.65421	0	6/468	Adipoq,Actc1,Cxcr2,Enpep,Pomc,Scn1a
17_Member	GO Biological Processes	GO:0008015	blood circulation	-1.65421	0	6/468	Adipoq,Actc1,Cxcr2,Enpep,Pomc,Scn1a
17_Member	GO Biological Processes	GO:0003013	circulatory system process	-1.6225	0	6/476	Adipoq,Actc1,Cxcr2,Enpep,Pomc,Scn1a
18_Summary	KEGG Pathway	mmu05322	Systemic lupus erythematosus	-1.54142	0	3/142	C9,Hist1h2bj,Hist1h4a
18_Member	KEGG Pathway	mmu05322	Systemic lupus erythematosus	-1.54142	0	3/142	C9,Hist1h2bj,Hist1h4a
19_Summary	GO Biological Processes	GO:0051291	protein heterooligomerization	-1.358	0	3/168	Adipoq,Lrp4,Hist1h4a
19_Member	GO Biological Processes	GO:0051291	protein heterooligomerization	-1.358	0	3/168	Adipoq,Lrp4,Hist1h4a
20_Summary	GO Biological Processes	GO:0048813	dendrite morphogenesis	-1.33285	0	3/172	Elavl4,Slitrk5,Lrp4
20_Member	GO Biological Processes	GO:0048813	dendrite morphogenesis	-1.33285	0	3/172	Elavl4,Slitrk5,Lrp4

## Sheet: S4.3 DEGs-AA BB
Table S4.3 DEGs in A-A and B-B unchanged compartments
A-A DEGs	B-B DEGs
Cradd	BB557941
Cetn4	Manea
Taf9b	Tmem215
Gm5617	Fbxl7
Arhgap5	Fgf10
BC024978	Rbms3
Btbd1	Lrrc4c
Phyhd1	Triqk
Stard13	Glrb
Eps8	Crim1
Add3	Prlr
Naprt	Anxa1
Ndfip1	Tmtc2
Dync2li1	Thbs2
Nfe2l2	Fibin
Actn1	Trpc6
Lims1	Vgll3
1110034G24Rik	Slc24a3
Pla2r1	Cdh11
Ttc17	Cyb5r2
Pim1	Flrt3
Gng12	Sntg1
Gstz1	Ncam2
Pcsk6	Tmem232
Ddx59	Aard
Zfhx4	Acnat1
Eya4	Pax9
Fndc3b	Elavl4
Plscr2	Gm10697
Hvcn1	Nlrp10
Plscr3	Scn1a
Lmo4	Slc35f1
Ets2	Cyp2j9
9930111J21Rik1	Enpep
Zfpm2	Zfp951
Crlf1	Actc1
Lrrfip1	Trim43a
Arhgef28	Unc80
Ppp3cc	Pcdh10
Mras	Zfp345
Rhbdl3	Mkx
Farp1	Svip
Pdlim5
Il10rb
Tead1
Cdh23
Sft2d2
Mpc1
Mbnl2
Sox4
Ypel5
B3gnt7
AU040320
Ttc39b
Pck2
Il1rl2
Bves
Lats2
Fgd3
Dab2
Nt5dc1
Renbp
Hif1a
Fam110c
Bmp6
Gm9776
Rbms1
Dguok
Sync
Clcf1
Gpc4
Tmem88
Adamtsl3
Ugt1a10
Mid1ip1
Rab11fip2
5830418P13Rik
Dhrs9
Fgf2
Mdfic
Rhoj
Per2
Serpinb9b
B230206H07Rik
AW549877
Trem2
Gm11351
Ccdc80
Ugt1a7c
Fam20a
Myo5b
Ak5
Tmem154
Emx2os
Lipg
Adam9
Ptgs2
Tinagl1
Slamf9
Ifitm6
Mmp19
Osmr
Svep1
Anxa3
Csf1
Rasgrf2
Cybb
Olfr545
Dmkn
Serpinb9
Rasl11a
Me3
Phldb2
Bcam
Igfbp2
Fn1
Lbh
Bpifc
Sorcs2
Cpz
Slit2
Ltbp2
Col5a2
Bdnf
Edn1
C4b
Ugt1a2
Il16
Fam198b
Serpinb6b
Bmper
Ccl20
Cemip
Ugt1a5
E330013P04Rik
Acox2
Ugt1a6a
5430403N17Rik
Timp3
2310043L19Rik
Adipoq
2410004P03Rik
Cd6
Rab11fip4
Pou5f1
Rps6kl1
A930006K02Rik
Hpca
1700067K01Rik
Kcnc4
Tex101
Zfp819
Trpc3
Mcemp1
Esx1
Myo1f
Apoh
Plg
Map7d2
Ccdc177
Rimbp3
Hist1h2bj
Hist1h4a
Apof
Pnma3
Gm4349
C9
Vwa2
Cilp
Snai3
Gucy2e
Pomc
Tcp11
4930412O13Rik
Wnt2
Hspb9
Ankrd63
Nova2
Ankrd6
Sdf2l1
Btn2a2
Pstpip2
A730020M07Rik
Fbxo16
Spata32
Zfp879
Gm7904
Ankrd61
Lrguk
Ctcfl
Rab26os
Tmem145
Asb5
Cxcr2
Mns1
Ambp
Cbr3
Terc
Rbm20
Tet1
B230217C12Rik
Rgs20
Snhg20
Efcab12
Adam11
Fzd9
Zkscan2
Cyp4f41-ps
Mpp3
Marveld2
Lrp4
B230208H11Rik
Gm11549
Gpr132
Ell3
Lrrd1
Nespas
4831440E17Rik
Ankrd45
Ccdc36
Marveld3
Smim4
Mkrn2os
Mro
Ydjc

## Sheet: S4.4 Candidate-GO+KEGG
Table S4.4 Enrichment analysis on the DEGs regulated by compartment switch via Metascape
GroupID	Category	Term	Description	LogP	Log(q-value)	InTerm_InList	Symbols
1_Summary	GO Biological Processes	GO:0048704	embryonic skeletal system morphogenesis	-3.67554	0	3/108	Gsc,Hoxd11,Six2,Msn
1_Member	GO Biological Processes	GO:0048704	embryonic skeletal system morphogenesis	-3.67554	0	3/108	Gsc,Hoxd11,Six2
1_Member	GO Biological Processes	GO:0048706	embryonic skeletal system development	-3.33538	0	3/141	Gsc,Hoxd11,Six2
1_Member	GO Biological Processes	GO:0048705	skeletal system morphogenesis	-2.55142	0	3/264	Gsc,Hoxd11,Six2
1_Member	GO Biological Processes	GO:0048562	embryonic organ morphogenesis	-2.29085	0	3/327	Gsc,Hoxd11,Six2
1_Member	GO Biological Processes	GO:0003002	regionalization	-2.12017	0	3/377	Gsc,Hoxd11,Six2
1_Member	GO Biological Processes	GO:0007389	pattern specification process	-1.86053	0	3/470	Gsc,Hoxd11,Six2
1_Member	GO Biological Processes	GO:0048568	embryonic organ development	-1.77969	0	3/504	Gsc,Hoxd11,Six2
1_Member	GO Biological Processes	GO:0001501	skeletal system development	-1.69636	0	3/542	Gsc,Hoxd11,Six2
1_Member	GO Biological Processes	GO:0002009	morphogenesis of an epithelium	-1.65514	0	3/562	Hoxd11,Msn,Six2
1_Member	GO Biological Processes	GO:0048598	embryonic morphogenesis	-1.49372	0	3/649	Gsc,Hoxd11,Six2
1_Member	GO Biological Processes	GO:0048729	tissue morphogenesis	-1.4374	0	3/683	Hoxd11,Msn,Six2
2_Summary	GO Biological Processes	GO:0007043	cell-cell junction assembly	-3.58404	0	3/116	Cdh5,Ocln,Pmp22,Msn
2_Member	GO Biological Processes	GO:0007043	cell-cell junction assembly	-3.58404	0	3/116	Cdh5,Ocln,Pmp22
2_Member	KEGG Pathway	mmu04670	Leukocyte transendothelial migration	-3.57306	0	3/117	Cdh5,Msn,Ocln
2_Member	GO Cellular Components	GO:0005923	bicellular tight junction	-3.54071	0	3/120	Cdh5,Ocln,Pmp22
2_Member	GO Cellular Components	GO:0070160	tight junction	-3.43863	0	3/130	Cdh5,Ocln,Pmp22
2_Member	GO Cellular Components	GO:0043296	apical junction complex	-3.33538	0	3/141	Cdh5,Ocln,Pmp22
2_Member	GO Biological Processes	GO:0045216	cell-cell junction organization	-3.21547	0	3/155	Cdh5,Ocln,Pmp22
2_Member	GO Biological Processes	GO:0034329	cell junction assembly	-2.78219	0	3/219	Cdh5,Ocln,Pmp22
2_Member	GO Biological Processes	GO:0034330	cell junction organization	-2.51033	0	3/273	Cdh5,Ocln,Pmp22
2_Member	GO Cellular Components	GO:0005911	cell-cell junction	-1.98103	0	3/424	Cdh5,Ocln,Pmp22
3_Summary	GO Biological Processes	GO:0044257	cellular protein catabolic process	-2.94168	0	5/761	Msn,Pmp22,Ngly1,Rnf125,Rnf144a,Atg10
3_Member	GO Biological Processes	GO:0044257	cellular protein catabolic process	-2.94168	0	5/761	Msn,Pmp22,Ngly1,Rnf125,Rnf144a
3_Member	GO Biological Processes	GO:0051603	proteolysis involved in cellular protein catabolic process	-2.17234	0	4/713	Pmp22,Ngly1,Rnf125,Rnf144a
3_Member	GO Molecular Functions	GO:0019787	ubiquitin-like protein transferase activity	-2.0293	0	3/407	Atg10,Rnf125,Rnf144a
3_Member	GO Biological Processes	GO:0006511	ubiquitin-dependent protein catabolic process	-1.58692	0	3/597	Pmp22,Rnf125,Rnf144a
3_Member	GO Biological Processes	GO:0019941	modification-dependent protein catabolic process	-1.56459	0	3/609	Pmp22,Rnf125,Rnf144a
3_Member	GO Biological Processes	GO:0043632	modification-dependent macromolecule catabolic process	-1.54637	0	3/619	Pmp22,Rnf125,Rnf144a
3_Member	GO Biological Processes	GO:0032446	protein modification by small protein conjugation	-1.52319	0	3/632	Atg10,Rnf125,Rnf144a
3_Member	GO Biological Processes	GO:0070647	protein modification by small protein conjugation or removal	-1.32989	0	3/754	Atg10,Rnf125,Rnf144a
4_Summary	GO Molecular Functions	GO:0019901	protein kinase binding	-2.14076	0	4/728	Cdh5,Msn,Plcb4,Bcl2l14,Cd83,Clec2e,Slitrk5,Six2
4_Member	GO Molecular Functions	GO:0019901	protein kinase binding	-2.14076	0	4/728	Cdh5,Msn,Plcb4,Bcl2l14
4_Member	GO Cellular Components	GO:0098552	side of membrane	-2.05036	0	4/773	Cd83,Cdh5,Msn,Clec2e
4_Member	GO Biological Processes	GO:0044089	positive regulation of cellular component biogenesis	-1.66732	0	3/556	Cdh5,Msn,Slitrk5
4_Member	GO Cellular Components	GO:0009897	external side of plasma membrane	-1.59258	0	3/594	Cd83,Cdh5,Clec2e
4_Member	GO Biological Processes	GO:0030855	epithelial cell differentiation	-1.56643	0	3/608	Cdh5,Msn,Six2
4_Member	GO Biological Processes	GO:0098609	cell-cell adhesion	-1.33849	0	3/748	Cd83,Cdh5,Msn
5_Summary	GO Biological Processes	GO:0015672	monovalent inorganic cation transport	-1.87298	0	3/465	Plcb4,Kcnt2,Nkain3
5_Member	GO Biological Processes	GO:0015672	monovalent inorganic cation transport	-1.87298	0	3/465	Plcb4,Kcnt2,Nkain3
6_Summary	GO Biological Processes	GO:0007610	behavior	-1.33131	0	3/753	Pmp22,Slitrk5,Chst10
6_Member	GO Biological Processes	GO:0007610	behavior	-1.33131	0	3/753	Pmp22,Slitrk5,Chst10

## Sheet: S4.5 Candidate-Reactome
Table S4.5 Enrichment analysis on the DEGs regulated by compartment switch via Reactome database
Pathway name	#Entities found	#Entities total	Entities ratio	Entities pValue	Entities FDR	#Reactions found	#Reactions total	Reactions ratio	Submitted entities found
RUNX1 regulates expression of components of tight junctions	2	8	0.000545219	0.000128001	0.00985608	2	6	0.000462892	Ocln
TP53 regulates transcription of several additional cell death genes whose specific roles in p53-dependent apoptosis remain uncertain	2	28	0.00190827	0.0015287	0.0580904	2	19	0.00146582	Bcl2l14
EGR2 and SOX10-mediated initiation of Schwann cell myelination	2	39	0.00265794	0.00292468	0.0731171	2	26	0.00200586	Pmp22
Pyruvate metabolism	2	57	0.00388469	0.0061067	0.116027	3	15	0.00115723	Ldhal6b
Gene and protein expression by JAK-STAT signaling after Interleukin-12 stimulation	2	73	0.00497512	0.00981581	0.137133	1	36	0.00277735	Msn
TP53 Regulates Transcription of Cell Death Genes	2	83	0.00565665	0.0125302	0.137133	2	68	0.0052461	Bcl2l14
Interleukin-12 signaling	2	84	0.0057248	0.0128178	0.137133	1	56	0.00432032	Msn
Interleukin-12 family signaling	2	96	0.00654263	0.0164905	0.137133	1	114	0.00879494	Msn
Pyruvate metabolism and Citric Acid (TCA) cycle	2	98	0.00667893	0.0171416	0.137133	3	36	0.00277735	Ldhal6b
POU5F1 (OCT4), SOX2, NANOG repress genes related to differentiation	1	10	0.000681524	0.0202449	0.141715	1	7	0.00054004	Gsc
Apoptotic cleavage of cell adhesion proteins	1	11	0.000749676	0.0222475	0.155733	1	10	0.000771486	Ocln
Class I peroxisomal membrane protein import	1	20	0.00136305	0.0400934	0.200467	3	6	0.000462892	Pmp22
Receptor-type tyrosine-protein phosphatases	1	20	0.00136305	0.0400934	0.200467	1	6	0.000462892	Slitrk5
RHO GTPases activate CIT	1	23	0.0015675	0.0459718	0.205363	1	6	0.000462892	Kcnt2
Reactions specific to the complex N-glycan synthesis pathway	1	28	0.00190827	0.0556918	0.205363	1	7	0.00054004	Chst10
Adherens junctions interactions	1	35	0.00238533	0.0691392	0.205363	2	16	0.00123438	Cdh5
Negative regulators of DDX58/IFIH1 signaling	1	36	0.00245349	0.071045	0.205363	1	13	0.00100293	Rnf125
Apoptotic cleavage of cellular proteins	1	38	0.00258979	0.0748455	0.205363	1	38	0.00293165	Ocln
Synthesis of IP3 and IP4 in the cytosol	1	39	0.00265794	0.0767401	0.205363	1	12	0.000925783	Plcb4
The citric acid (TCA) cycle and respiratory electron transport	2	233	0.0158795	0.081872	0.205363	3	67	0.00516896	Ldhal6b
VEGFR2 mediated vascular permeability	1	44	0.00299871	0.0861568	0.205363	1	15	0.00115723	Cdh5
Transcriptional regulation of pluripotent stem cells	1	45	0.00306686	0.088029	0.205363	1	35	0.0027002	Gsc
N-glycan antennae elongation in the medial/trans-Golgi	1	46	0.00313501	0.0898975	0.205363	1	14	0.00108008	Chst10
Transcriptional regulation by RUNX1	2	261	0.0177878	0.0992388	0.205363	2	132	0.0101836	Ocln
Apoptotic execution phase	1	54	0.00368023	0.104713	0.205363	1	57	0.00439747	Ocln
Recycling pathway of L1	1	55	0.00374838	0.106548	0.205363	4	14	0.00108008	Msn
N-glycan trimming in the ER and Calnexin/Calreticulin cycle	1	57	0.00388469	0.110208	0.205363	1	18	0.00138867	Ngly1
E3 ubiquitin ligases ubiquitinate target proteins	1	61	0.0041573	0.117484	0.205363	2	16	0.00123438	Rnf144a
Cell-cell junction organization	1	67	0.00456621	0.128291	0.205363	2	21	0.00162012	Cdh5
Nervous system development	3	620	0.0422545	0.131839	0.205363	6	323	0.024919	Pmp22;Msn
PLC beta mediated events	1	71	0.00483882	0.135425	0.205363	3	32	0.00246875	Plcb4
G-protein mediated events	1	72	0.00490697	0.137199	0.205363	3	41	0.00316309	Plcb4
Glyoxylate metabolism and glycine degradation	1	72	0.00490697	0.137199	0.205363	1	23	0.00177442	Pmp22
Protein ubiquitination	1	84	0.0057248	0.158221	0.205363	2	32	0.00246875	Rnf144a
Inositol phosphate metabolism	1	90	0.00613371	0.168545	0.205363	1	71	0.00547755	Plcb4
Protein-protein interactions at synapses	1	93	0.00633817	0.173661	0.205363	1	33	0.0025459	Slitrk5
Cell junction organization	1	94	0.00640632	0.17536	0.205363	2	37	0.0028545	Cdh5
DDX58/IFIH1-mediated induction of interferon-alpha/beta	1	96	0.00654263	0.178747	0.205363	1	46	0.00354884	Rnf125
Opioid Signalling	1	112	0.00763307	0.205363	0.205363	3	59	0.00455177	Plcb4
Oxidative Stress Induced Senescence	1	114	0.00776937	0.208631	0.208631	2	40	0.00308594	Msn
Asparagine N-linked glycosylation	2	421	0.0286922	0.212424	0.212424	2	144	0.0111094	Ngly1;Chst10
VEGFA-VEGFR2 Pathway	1	126	0.0085872	0.227967	0.227967	1	77	0.00594044	Cdh5
L1CAM interactions	1	130	0.00885981	0.234311	0.234311	4	54	0.00416602	Msn
Cell-Cell communication	1	133	0.00906427	0.239035	0.239035	2	60	0.00462892	Cdh5
Signaling by VEGF	1	137	0.00933688	0.24529	0.24529	1	84	0.00648048	Cdh5
Developmental Biology	4	1241	0.0845771	0.245765	0.245765	7	537	0.0414288	Gsc;Pmp22;Msn
Transcriptional Regulation by TP53	2	486	0.0331221	0.261835	0.261835	2	259	0.0199815	Bcl2l14
Macroautophagy	1	150	0.0102229	0.265279	0.265279	6	87	0.00671193	Atg10
Autophagy	1	166	0.0113133	0.289178	0.289178	6	108	0.00833205	Atg10
Protein localization	1	170	0.0115859	0.295034	0.295034	3	53	0.00408888	Pmp22
Apoptosis	1	189	0.0128808	0.322221	0.322221	1	141	0.010878	Ocln
Programmed Cell Death	1	197	0.013426	0.333363	0.333363	1	154	0.0118809	Ocln
Cellular Senescence	1	200	0.0136305	0.337495	0.337495	2	90	0.00694337	Msn
Transport to the Golgi and subsequent modification	1	219	0.0149254	0.363096	0.363096	1	60	0.00462892	Chst10
Signaling by Interleukins	2	639	0.0435494	0.377864	0.377864	1	490	0.0378028	Msn
Generic Transcription Pathway	4	1554	0.105909	0.394469	0.394469	4	824	0.0635704	Ocln;Bcl2l14
G alpha (q) signalling events	1	283	0.0192871	0.442485	0.442485	2	35	0.0027002	Plcb4
RNA Polymerase II Transcription	4	1693	0.115382	0.461103	0.461103	4	885	0.0682765	Ocln;Bcl2l14
RHO GTPase Effectors	1	326	0.0222177	0.490358	0.490358	1	112	0.00864064	Kcnt2
Gene expression (Transcription)	4	1851	0.12615	0.534237	0.534237	4	996	0.07684	Ocln;Bcl2l14
Signaling by Rho GTPases	1	457	0.0311456	0.612961	0.612961	1	117	0.00902638	Kcnt2
Neuronal System	1	498	0.0339399	0.645085	0.645085	1	215	0.0165869	Slitrk5
Post-translational protein modification	3	1594	0.108635	0.64708	0.64708	4	526	0.0405802	Ngly1;Chst10;Rnf144a
G alpha (i) signalling events	1	568	0.0387106	0.694068	0.694068	3	165	0.0127295	Plcb4
Axon guidance	1	584	0.039801	0.704309	0.704309	4	297	0.0229131	Msn
Signaling by Receptor Tyrosine Kinases	1	622	0.0423908	0.727322	0.727322	1	701	0.0540812	Cdh5
Metabolism of amino acids and derivatives	1	662	0.0451169	0.749674	0.749674	1	285	0.0219873	Pmp22
Cytokine Signaling in Immune system	2	1312	0.0894159	0.762455	0.762455	1	735	0.0567042	Msn
Cellular responses to stress	1	691	0.0470933	0.76476	0.76476	2	227	0.0175127	Msn
Cellular responses to external stimuli	1	709	0.04832	0.773678	0.773678	2	258	0.0199043	Msn
Metabolism of proteins	3	2356	0.160567	0.881223	0.881223	4	892	0.0688165	Ngly1;Chst10;Rnf144a
Innate Immune System	1	1329	0.0905745	0.942055	0.942055	1	697	0.0537726	Rnf125
GPCR downstream signalling	1	1359	0.0926191	0.945839	0.945839	5	258	0.0199043	Plcb4
Immune System	3	2869	0.195529	0.950267	0.950267	2	1634	0.126061	Rnf125;Msn
Signaling by GPCR	1	1485	0.101206	0.959281	0.959281	5	437	0.0337139	Plcb4
Metabolism	4	3650	0.248756	0.961331	0.961331	5	2241	0.17289	Plcb4;Ldhal6b;Pmp22
Signal Transduction	3	3396	0.231446	0.981605	0.981605	7	2386	0.184077	Plcb4;Cdh5;Kcnt2
